# Supplementary material for: A comparative transcriptomic analysis reveals a coordinated mechanism activated in response to cold acclimation in common vetch (Vicia sativa L.)
Source: BMC Genomics. 2022 Dec 8;23:814. doi: 10.1186/s12864-022-09039-w (PMC9733113; doi:10.1186/s12864-022-09039-w)
Supplement: Supplementary file 4 — Additional file 4: Table S1. Days to 50% flowering, maturity, stem thickness, crop height, dry matter and seed yield of different cultivars [file 12864_2022_9039_MOESM4_ESM.xlsx]

## Sheet: Sheet1
Table S1 Days to 50% flowering, maturity, stem thickness, crop height, dry matter and seed yield of different cultivars. Days to 50% flowering refers to number of days to 50% of the plants have at least one flower. Maturity refers to the time elapsed from sowing till all the seeds mature. Stem thickness refers to main stem thickness. Crop height refers to the length of the stem after straightenin…
Accession	Days to 50% flowering (days)	Maturity (days)	Stem thickness (mm)	Crop height (cm)	Dry matter (g/m2)	Seed yield (kg/m2)
Lanjian No.1	81.00±5.66 a	136.50±6.36 a	2.89±0.47 a	55.60±1.14 a	243.33±14.74 a	0.41±0.02 a
Lanjian No.3	71.00±1.41 b	125.00±2.83 b	2.21±0.33 b	46.60±4.83 b	143.33±23.09 b	0.25±0.01 b
