# Supplementary material for: A comparative transcriptomic analysis reveals a coordinated mechanism activated in response to cold acclimation in common vetch (Vicia sativa L.)
Source: BMC Genomics. 2022 Dec 8;23:814. doi: 10.1186/s12864-022-09039-w (PMC9733113; doi:10.1186/s12864-022-09039-w)
Supplement: Supplementary file 5 — Additional file 5: Table S2. Primers used for the qRT–PCR analysis [file 12864_2022_9039_MOESM5_ESM.xlsx]

## Sheet: Sheet1
Table S2 Primers used for qRT-PCR analysis
Number	Gene name	Unigene ID	Direction	Sequence
1	VsAUX1-2	c90818.graph_c2	FORWARD	CACTGCCATACTCATTCTCT
			REVERSE	CCTGCTTCTGTACTCAATATAC
2	VsTIR1-1	c84055.graph_c0	FORWARD	CTTGGCGAATGAGGTGAA
			REVERSE	ACGATTGAGACGGAGAGT
3	VsIAA17	c85561.graph_c0	FORWARD	TTACCAAGGCTAGGAATAGG
			REVERSE	GAACTGAACTATCCACTGAAG
4	VsIAA30	c83081.graph_c0	FORWARD	CTGAGTATGTGCCAACCTA
			REVERSE	CCTTTCATTATGCGGAGAC
5	VsAUX28	c94018.graph_c3	FORWARD	TTAAGGTGAGCATGGATGG
			REVERSE	AATCAGAGCCGTTCAAGAG
6	VsARF4	c86548.graph_c0	FORWARD	GACCAACATTCTGAACCATC
			REVERSE	CTTCCAACAGCCATACCTT
7	VsGH3-3	c87394.graph_c0	FORWARD	AGGAGTTAGGAAGGAGAAGT
			REVERSE	GGTGTTGTAGCCTCAGATT
8	VsSAUR15	c94573.graph_c0	FORWARD	TCATCGCCTAACAGTATTCA
			REVERSE	AACTCTTCCTCTGCTTGAC
9		Unigene68614	FORWARD	GCTAAAGCATTGAACAACAAAAGA
			REVERSE	GCAAAGTTTGTCCCTTCACC
Note:Unigene68614 was used as an internal control in the qRT-PCR analysis.
