# Supplementary material for: A comparative transcriptomic analysis reveals a coordinated mechanism activated in response to cold acclimation in common vetch (Vicia sativa L.)
Source: BMC Genomics. 2022 Dec 8;23:814. doi: 10.1186/s12864-022-09039-w (PMC9733113; doi:10.1186/s12864-022-09039-w)
Supplement: Supplementary file 6 — Additional file 6: Table S3. Primers used to verify the expression of cold tolerance-related genes [file 12864_2022_9039_MOESM6_ESM.xlsx]

## Sheet: Sheet1
Table S3 Primers used for cold tolerance gene verification
Gene	Unigene ID	Direction	Prod size	Sequence
pYES2IAA30	c83081.graph_c0	FORWARD	216	CCCAAGCTTATGATAGACTTCATGAATGAAAGC
		REVERSE		CGCGGATCCTTAGCTTCTGTTTTTGCATTTCTC
