# Supplementary material for: A comparative transcriptomic analysis reveals a coordinated mechanism activated in response to cold acclimation in common vetch (Vicia sativa L.)
Source: BMC Genomics. 2022 Dec 8;23:814. doi: 10.1186/s12864-022-09039-w (PMC9733113; doi:10.1186/s12864-022-09039-w)
Supplement: Supplementary file 7 — Additional file 7: Table S4. Summary of Illumina sequencing data and assembled results [file 12864_2022_9039_MOESM7_ESM.xlsx]

## Sheet: Sheet1
Table S4 Summary of Illumina sequencing data and assembled results
Cultivars	Sample ID	Clean data					Mapped reads (M)
		Base Sum	GC (%)	Q20 (%)	Q30 (%)		Total Reads (M)	Mapped Reads (%)	Uniq mapped Reads (%)	Multi mapped Reads(%)
Lanjian No. 1	NA-1	6177351938	43.35	98.62	95.58		20.7	83.27	24.56	75.44
	NA-2	6041286598	42.95	98.56	95.43		20.23	83.81	24.63	75.37
	NA-3	7092648666	43.2	98.39	95.05		23.71	85.31	23.68	76.32
	CS-1	6214341040	44.42	98.66	95.75		20.78	85.22	21.92	78.08
	CS-2	6747365240	43.55	98.74	95.86		22.59	85.52	22.49	77.51
	CS-3	7094379648	43.31	98.65	95.72		23.79	84.15	22.35	77.65
	CA-1	7077020682	42.36	98.12	94.68		23.63	83.94	24.7	75.3
	CA-2	7125059688	42.26	98.05	94.49		23.8	83.73	24.57	75.43
	CA-3	6626698456	42	98.17	94.77		22.14	83.12	23.87	76.13
	FA-1	7169715636	42.37	98.19	94.92		23.93	82.95	23.74	76.26
	FA-2	6818736012	42.1	98.31	95.09		22.77	82.91	23.75	76.25
	FA-3	7221309590	42.24	98.29	95.02		24.1	83.67	23.64	76.36
	DA-1	13145887494	41.99	97.99	94.54		43.92	81.76	23.4	76.6
	DA-2	6588772396	42.29	98.03	94.69		22.06	80.25	24.26	75.74
	DA-3	6128612814	41.73	98.1	94.7		20.57	78.74	24.2	75.8
Lanjian No. 3	NA-1	7282461346	43.32	98.55	95.57		24.37	84.81	22.53	77.47
	NA-2	7430577814	43	98.38	95.16		24.84	84.87	22.7	77.3
	NA-3	6467456474	43.17	98.45	95.38		21.62	85.08	22.51	77.49
	CS-1	7045100632	42.94	98.51	95.43		23.58	84.73	22.15	77.85
	CS-2	6796283548	42.97	98.53	95.48		22.75	84.65	21.96	78.04
	CS-3	6824723286	42.89	98.35	95.08		22.82	85.37	22.34	77.66
	CA-1	6611271924	42.38	98.5	95.27		22.13	83.7	22.6	77.4
	CA-2	6982346476	42.84	98.53	95.44		23.37	83.65	23.76	76.24
	CA-3	7160927834	42.7	98.42	95.11		23.92	85.04	23.98	76.02
	FA-1	7306675050	41.85	98.42	95.28		24.4	83.47	23.55	76.45
	FA-2	6980255354	41.97	98.33	95.11		23.32	82.99	23.51	76.49
	FA-3	7090794158	41.76	98.23	94.93		23.68	83.29	23.46	76.54
	DA-1	6775192596	44.07	98.55	95.53		22.66	85.72	23.83	76.17
	DA-2	6368269708	43.85	98.63	95.56		21.35	84.84	23.82	76.18
	DA-3	7041025988	43.61	98.46	95.33		23.6	83.81	24.62	75.38
Mean		6987326370	42.79	98.39	95.2		23.37	83.64	23.41	76.59
Note: NA: non-domesticated controls;
CS: cold stimulus;
CA: chilling acclimation;
FA: frost acclimation;
DA: de-acclimation.
