# Supplementary material for: A comparative transcriptomic analysis reveals a coordinated mechanism activated in response to cold acclimation in common vetch (Vicia sativa L.)
Source: BMC Genomics. 2022 Dec 8;23:814. doi: 10.1186/s12864-022-09039-w (PMC9733113; doi:10.1186/s12864-022-09039-w)
Supplement: Supplementary file 8 — Additional file 8: Table S5. Expression of genes related to hormonal signaling in common vetch under cold acclimation conditions [file 12864_2022_9039_MOESM8_ESM.xlsx]

## Sheet: Sheet1
Table S5 Expressions of genes related to hormonal signalling in the common vetch under cold acclimation conditions
Hormone	Gene	Gene_id	Lanjian No.1															Lanjian No.3															COG_class	COG_class_annotation	GO_annotation	KEGG_annotation	KOG_class	KOG_class_annotation	Pfam_annotation	Swissprot_annotation	eggNOG_class	eggNOG_class_annotation	nr_annotation
			NA_1a	NA_2	NA_3	CS_1b	CS_2	CS_3	CA_1c	CA_2	CA_3	FA_1d	FA_2	FA_3	DA_1e	DA_2	DA_3	NA_1	NA_2	NA_3	CS_1	CS_2	CS_3	CA_1	CA_2	CA_3	FA_1	FA_2	FA_3	DA_1	DA_2	DA_3
Auxin	AUX1	c75424.graph_c1	4.15	3.75	4.05	2.19	2.56	1.13	2.85	2.52	2.04	2	2.82	1.41	2.49	3	0.29	2.69	1.84	2.39	2.17	2.1	2.34	2.56	2.16	2.23	1.89	2.3	1.1	1.49	1.08	1.14	--	--	Cellular Component: plasma membrane (GO:0005886);; Biological Process: amino acid transport (GO:0006865);; Biological Process: auxin-activated signaling pathway (GO:0009734);; Biological Process: cotyledon vascular tissue pattern formation (GO:0010588);; Molecular Function: symporter activity (GO:0015293);; Cellular Component: integral component of membrane (GO:0016021);; Biological Process: root…	K13946|1.24287e-145|mtr:MTR_4g073770|K13946 auxin influx carrier (AUX1 LAX family) | (RefSeq) auxin influx transporter	[E]	Amino acid transport and metabolism	Transmembrane amino acid transporter protein	Auxin transporter-like protein 5 OS=Medicago truncatula OX=3880 GN=LAX5 PE=2 SV=1	E	Amino acid transport and metabolism	auxin transporter-like protein 5-like, partial [Trifolium pratense]
		c90818.graph_c2	162.62	169.96	127.28	78.65	87.03	84.1	108.28	99.14	97.83	30.91	30.48	29.03	129.91	151.78	157.67	184.22	216.27	189.18	98.35	103.39	98.17	175.33	171.82	166.89	34.97	34.32	37.48	130.11	124.53	148.65	--	--	Biological Process: amino acid transmembrane transport (GO:0003333);; Cellular Component: plasma membrane (GO:0005886);; Biological Process: auxin-activated signaling pathway (GO:0009734);; Molecular Function: amino acid transmembrane transporter activity (GO:0015171);; Molecular Function: symporter activity (GO:0015293);; Cellular Component: integral component of membrane (GO:0016021);;	K13946|0|mtr:MTR_5g082220|K13946 auxin influx carrier (AUX1 LAX family) | (RefSeq) auxin influx transporter	[E]	Amino acid transport and metabolism	Transmembrane amino acid transporter protein	Auxin transporter-like protein 1 OS=Medicago truncatula OX=3880 GN=LAX1 PE=2 SV=1	E	Amino acid transport and metabolism	auxin influx transporter [Medicago truncatula]
		c95888.graph_c0	77.46	89.74	52.42	23.41	26.42	33.39	17.31	13.91	15.75	2.79	5.51	9.6	24.01	27.14	28.62	29.03	47.37	31.43	20.53	19.15	15.67	38.5	43.26	35.77	5.73	7.78	11.57	33.85	30.55	20.96	--	--	Biological Process: amino acid transmembrane transport (GO:0003333);; Cellular Component: plasma membrane (GO:0005886);; Biological Process: auxin-activated signaling pathway (GO:0009734);; Molecular Function: amino acid transmembrane transporter activity (GO:0015171);; Molecular Function: symporter activity (GO:0015293);; Cellular Component: integral component of membrane (GO:0016021);;	K13946|8.3936e-68|mtr:MTR_3g072870|K13946 auxin influx carrier (AUX1 LAX family) | (RefSeq) auxin influx transporter	[E]	Amino acid transport and metabolism	Transmembrane amino acid transporter protein	Auxin transporter-like protein 3 OS=Medicago truncatula OX=3880 GN=LAX3 PE=2 SV=1	E	Amino acid transport and metabolism	auxin transporter-like protein 3-like [Trifolium pratense]
		c75424.graph_c0	0.32	0.41	0.35	0.31	1.16	0.28	0.07	1.22	0.23	0.87	0.76	0.29	0	0.08	0	0.14	0.2	0.15	0.42	0.51	0.51	0.61	0.37	0.35	0.28	0.22	0.22	0.22	0.23	0.21	--	--	Cellular Component: plasma membrane (GO:0005886);; Biological Process: amino acid transport (GO:0006865);; Biological Process: auxin-activated signaling pathway (GO:0009734);; Biological Process: cotyledon vascular tissue pattern formation (GO:0010588);; Molecular Function: symporter activity (GO:0015293);; Cellular Component: integral component of membrane (GO:0016021);; Biological Process: root…	K13946|4.25631e-104|cit:102611910|K13946 auxin influx carrier (AUX1 LAX family) | (RefSeq) auxin transporter-like protein 5	[E]	Amino acid transport and metabolism	Transmembrane amino acid transporter protein	Auxin transporter-like protein 5 OS=Medicago truncatula OX=3880 GN=LAX5 PE=2 SV=1	E	Amino acid transport and metabolism	hypothetical protein VIGAN_06235800 [Vigna angularis var. angularis]
	TIR1	c84055.graph_c0	56.23	48.58	46.76	69.64	69.38	88.4	17.02	18.88	19.24	22.81	22.88	21.35	13.04	7.21	11.68	29.48	34.85	28.33	97.05	85.38	92.55	33.14	35.08	37.37	19.59	22.36	17.6	24.36	21.6	24.96	--	--	Molecular Function: inositol hexakisphosphate binding (GO:0000822);; Biological Process: auxin-activated signaling pathway (GO:0009734);;	K14485|0|mtr:MTR_4g091290|K14485 transport inhibitor response 1 | (RefSeq) transport inhibitor response 1 protein	[R]	General function prediction only	--	Protein TRANSPORT INHIBITOR RESPONSE 1 OS=Arabidopsis thaliana OX=3702 GN=TIR1 PE=1 SV=2	S	Function unknown	protein transport inhibitor response 1-like [Trifolium pratense]
		c88573.graph_c0	42.26	45.71	26.04	19.19	18.15	13.67	20.6	17.24	17.68	7.34	6.84	8.34	21.7	23.36	22.57	32.18	34.33	34.06	22.25	18.94	22.81	24.84	25.58	29.6	7.06	7.81	6.63	24.47	37.96	21.17	--	--	Molecular Function: inositol hexakisphosphate binding (GO:0000822);; Biological Process: auxin-activated signaling pathway (GO:0009734);; Molecular Function: auxin binding (GO:0010011);; Biological Process: pollen maturation (GO:0010152);; Biological Process: lateral root formation (GO:0010311);; Cellular Component: SCF ubiquitin ligase complex (GO:0019005);; Molecular Function: auxin receptor ac…	K14485|0|vra:106757730|K14485 transport inhibitor response 1 | (RefSeq) protein TRANSPORT INHIBITOR RESPONSE 1-like	[R]	General function prediction only	F-box-like	Protein TRANSPORT INHIBITOR RESPONSE 1 OS=Arabidopsis thaliana OX=3702 GN=TIR1 PE=1 SV=2	S	Function unknown	transport inhibitor response 1b [Pisum sativum]
		c92560.graph_c0	130.89	123.42	126.8	153.95	137.97	140	99.47	92.84	99.85	116.23	111.26	106.47	93.59	92.66	103.09	99.22	109.65	95.96	189.73	178.48	179.56	112.1	90.84	103.37	121.91	125.63	124.74	90.95	88.47	87.98	--	--	Molecular Function: inositol hexakisphosphate binding (GO:0000822);; Biological Process: auxin-activated signaling pathway (GO:0009734);; Molecular Function: auxin binding (GO:0010011);; Biological Process: pollen maturation (GO:0010152);; Biological Process: lateral root formation (GO:0010311);; Cellular Component: SCF ubiquitin ligase complex (GO:0019005);; Molecular Function: auxin receptor ac…	K14485|0|mtr:MTR_1g088950|K14485 transport inhibitor response 1 | (RefSeq) transport inhibitor response-like protein	[R]	General function prediction only	Leucine Rich repeats (2 copies);; Leucine Rich repeat;; F-box-like;; F-box domain	Protein TRANSPORT INHIBITOR RESPONSE 1 OS=Arabidopsis thaliana OX=3702 GN=TIR1 PE=1 SV=2	S	Function unknown	transport inhibitor response 1a [Pisum sativum]
	AUX/IAA	c74953.graph_c0	0.63	2.58	0.36	2.03	1.89	10.22	3.97	2.7	3.26	0	0.41	0	0	0	0.22	4.23	11.02	6.66	7.37	10.9	6.02	6.63	4.26	6.52	1.11	1.36	0.95	2.47	5.11	2.2	--	--	Cellular Component: nucleus (GO:0005634);; Biological Process: regulation of transcription, DNA-templated (GO:0006355);; Biological Process: auxin-activated signaling pathway (GO:0009734);;	K14484|1.20398e-98|cam:101511547|K14484 auxin-responsive protein IAA | (RefSeq) auxin-responsive protein IAA32	--	--	AUX/IAA family	Auxin-responsive protein IAA32 OS=Arabidopsis thaliana OX=3702 GN=IAA32 PE=1 SV=2	K	Transcription	PREDICTED: auxin-responsive protein IAA32 isoform X1 [Cicer arietinum]
		c74953.graph_c1	8.68	8.92	6.9	14.47	19.72	34.47	3.56	5.01	6.59	0.52	0.55	0.53	0	1.35	0.2	22.07	47.7	24.19	51.58	33.73	38.09	21.33	19.81	24.7	1.33	3.65	1.71	25.3	28.41	25.97	--	--	Cellular Component: nucleus (GO:0005634);; Biological Process: regulation of transcription, DNA-templated (GO:0006355);; Biological Process: auxin-activated signaling pathway (GO:0009734);;	K14484|1.34937e-99|mtr:MTR_2g101500|K14484 auxin-responsive protein IAA | (RefSeq) auxin-responsive AUX/IAA family protein	--	--	AUX/IAA family	Auxin-responsive protein IAA8 OS=Arabidopsis thaliana OX=3702 GN=IAA8 PE=1 SV=1	K	Transcription	auxin-responsive AUX/IAA family protein [Medicago truncatula]
		c74992.graph_c0	15.01	20.97	5.37	9.56	8.77	14.09	97.01	105.51	123.72	11.37	9.15	15.14	16.44	26.35	28.31	56.05	64.09	57.61	23.2	31.82	25.69	36.25	26.95	29.22	3.61	5.73	3.68	14.2	15.77	14.89	--	--	Cellular Component: nucleus (GO:0005634);; Biological Process: regulation of transcription, DNA-templated (GO:0006355);; Biological Process: auxin-activated signaling pathway (GO:0009734);;	K14484|1.14362e-24|adu:107459588|K14484 auxin-responsive protein IAA | (RefSeq) auxin-induced protein 22C	--	--	--	Auxin-induced protein IAA6 OS=Pisum sativum OX=3888 GN=IAA6 PE=2 SV=1	K	Transcription	auxin-induced protein 22C [Arachis duranensis]
		c74997.graph_c0	5.31	4.74	3.8	2.73	3.36	3.72	4.83	5.97	6.95	23.87	25	25.23	6.87	7.59	5.12	3.71	4.23	3.14	3.67	2.49	3.07	2.93	3.78	4.37	13.33	13.18	15.78	2.85	2.11	4.39	--	--	Cellular Component: nucleus (GO:0005634);; Biological Process: regulation of transcription, DNA-templated (GO:0006355);; Biological Process: auxin-activated signaling pathway (GO:0009734);;	K14484|1.98643e-68|mtr:MTR_4g011880|K14484 auxin-responsive protein IAA | (RefSeq) auxin-responsive AUX/IAA family protein	--	--	AUX/IAA family	Auxin-induced protein IAA6 OS=Pisum sativum OX=3888 GN=IAA6 PE=2 SV=1	K	Transcription	RecName: Full=Auxin-induced protein IAA6
		c79781.graph_c1	1.24	3.53	2.11	1.56	2.48	2.92	5.02	5.41	6.6	2	1.71	2.11	0.14	0	0.38	7.33	6.31	5.73	3.64	3.4	3.07	3.8	4.37	7.2	3.4	4.87	5.92	1.95	2.32	2.19	--	--	Cellular Component: nucleus (GO:0005634);; Biological Process: regulation of transcription, DNA-templated (GO:0006355);; Biological Process: auxin-activated signaling pathway (GO:0009734);; Cellular Component: membrane (GO:0016020);;	K14484|2.52108e-172|mtr:MTR_8g103030|K14484 auxin-responsive protein IAA | (RefSeq) auxin-responsive AUX/IAA family protein	--	--	AUX/IAA family	Auxin-responsive protein IAA27 OS=Arabidopsis thaliana OX=3702 GN=IAA27 PE=1 SV=1	K	Transcription	auxin-responsive protein iaa27-like [Trifolium pratense]
		c81035.graph_c0	8.15	3.7	8.84	2.79	4.42	1.45	1.51	1.13	2.79	1.36	2.09	2.03	5.13	7.11	6.13	1.92	1.93	0.73	3.71	3.07	2.95	7.4	5.3	4.54	0.69	0.66	1.63	2.25	1.57	4.58	--	--	Cellular Component: nucleus (GO:0005634);; Biological Process: regulation of transcription, DNA-templated (GO:0006355);; Biological Process: auxin-activated signaling pathway (GO:0009734);;	K14484|0|mtr:MTR_5g067350|K14484 auxin-responsive protein IAA | (RefSeq) auxin response factor	--	--	AUX/IAA family;; AUX/IAA family	Auxin-responsive protein IAA9 OS=Arabidopsis thaliana OX=3702 GN=IAA9 PE=1 SV=1	K	Transcription	auxin response factor [Medicago truncatula]
		c82302.graph_c0	7.42	6.39	13.11	3.35	4.32	2.42	4.61	5.48	2.93	9.81	7.91	6.85	3.9	7.05	5.93	1.77	1.05	1.78	1.4	1.85	2.23	3.61	2.15	4	2.15	2.58	3.13	1.27	1.74	3.05	--	--	Cellular Component: nucleus (GO:0005634);; Biological Process: regulation of transcription, DNA-templated (GO:0006355);; Biological Process: auxin-activated signaling pathway (GO:0009734);;	K14484|1.52513e-45|pvu:PHAVU_007G109700g|K14484 auxin-responsive protein IAA | (RefSeq) hypothetical protein	--	--	AUX/IAA family	Auxin-induced protein 22B OS=Vigna radiata var. radiata OX=3916 GN=AUX22B PE=2 SV=1	K	Transcription	Auxin-induced protein 22B [Glycine soja]
		c83081.graph_c0	83.63	107.63	31.73	115.8	126.85	142.01	206.35	180.56	183.3	59.5	62.53	53.64	53.72	66.05	53.48	279.66	313.99	302.52	219.26	206.49	215.91	278.25	212.94	269.41	90.83	94.65	94.76	161.35	216.44	177.1	--	--	Cellular Component: nucleus (GO:0005634);; Biological Process: regulation of transcription, DNA-templated (GO:0006355);; Biological Process: gravitropism (GO:0009630);; Biological Process: auxin-activated signaling pathway (GO:0009734);; Biological Process: root development (GO:0048364);; Biological Process: shoot system development (GO:0048367);;	K14484|5.40705e-77|mtr:MTR_4g124300|K14484 auxin-responsive protein IAA | (RefSeq) auxin-responsive AUX/IAA family protein	--	--	AUX/IAA family	Auxin-responsive protein IAA31 OS=Arabidopsis thaliana OX=3702 GN=IAA31 PE=1 SV=2	K	Transcription	auxin-responsive protein iaa30-like [Trifolium pratense]
		c83319.graph_c0	134.58	152.52	52.75	178.51	183.45	208.62	99.96	105.02	96.25	35.44	36.64	37.64	22.3	18.56	21.85	220.12	367.91	242.57	276.75	264.2	287.62	315.87	322	343.87	54.5	58.33	53.79	320.36	388.69	306.12	--	--	Cellular Component: nucleus (GO:0005634);; Biological Process: regulation of transcription, DNA-templated (GO:0006355);; Biological Process: auxin-activated signaling pathway (GO:0009734);;	K14484|4.69925e-113|mtr:MTR_8g067530|K14484 auxin-responsive protein IAA | (RefSeq) auxin-responsive AUX/IAA family protein	--	--	AUX/IAA family	Auxin-responsive protein IAA9 OS=Arabidopsis thaliana OX=3702 GN=IAA9 PE=1 SV=1	K	Transcription	hypothetical protein TSUD_153580 [Trifolium subterraneum]
		c84113.graph_c0	26.94	33.92	22.43	3.21	5.35	4.4	5.81	3.61	5.37	2.72	1.84	2.65	5.7	5.39	3.6	3.62	7.71	5.08	7.25	7.33	4.48	11.12	7.98	10.36	0.47	0.78	1.95	6.39	4.39	7.69	--	--	Cellular Component: nucleus (GO:0005634);; Biological Process: regulation of transcription, DNA-templated (GO:0006355);; Biological Process: auxin-activated signaling pathway (GO:0009734);;	K14484|4.4798e-65|cam:101511640|K14484 auxin-responsive protein IAA | (RefSeq) auxin-responsive protein IAA14-like	--	--	AUX/IAA family	Auxin-responsive protein IAA14 OS=Arabidopsis thaliana OX=3702 GN=IAA14 PE=1 SV=2	K	Transcription	auxin-responsive protein IAA14-like [Cajanus cajan]
		c84113.graph_c1	3.98	5.6	2.76	1.85	1	0.82	2.84	2.02	0.92	0	0	1.03	5.33	7.72	7.91	1.47	3.17	1.49	1.23	1.57	1.14	1.52	2.62	2.29	0	0.41	0.14	1.29	1.8	1.81	--	--	Biological Process: transcription, DNA-templated (GO:0006351);; Biological Process: regulation of cellular process (GO:0050794);;	K14484|3.49892e-96|mtr:MTR_2g100780|K14484 auxin-responsive protein IAA | (RefSeq) auxin-responsive AUX/IAA family protein	--	--	AUX/IAA family	Auxin-responsive protein IAA26 OS=Arabidopsis thaliana OX=3702 GN=IAA26 PE=1 SV=2	K	Transcription	hypothetical protein TSUD_112110, partial [Trifolium subterraneum]
		c84329.graph_c0	0.36	0.68	0.62	4.49	9.39	2.59	0.46	0.97	0.69	1.14	1.93	2.24	0	0	0.29	1.91	2.92	1.9	6.69	7.75	7.51	4.97	4.89	5.01	6.97	8.36	8.4	1.22	0.34	0.35	--	--	Cellular Component: nucleus (GO:0005634);; Biological Process: regulation of transcription, DNA-templated (GO:0006355);; Biological Process: auxin-activated signaling pathway (GO:0009734);;	K14484|8.77668e-11|mtr:MTR_2g101500|K14484 auxin-responsive protein IAA | (RefSeq) auxin-responsive AUX/IAA family protein	--	--	--	Auxin-responsive protein IAA3 OS=Oryza sativa subsp. japonica OX=39947 GN=IAA3 PE=2 SV=1	K	Transcription	unknown [Medicago truncatula]
		c84450.graph_c0	24.12	29.02	16.98	12.17	11.89	9.73	15.17	16.56	12.72	16.66	19.78	20.66	16.79	17.74	20.28	12.35	17.51	15.08	13.32	17.26	13.57	7.74	11.73	11.35	15.14	15.34	16.34	8.15	12.15	8.86	--	--	Biological Process: transcription, DNA-templated (GO:0006351);; Biological Process: regulation of cellular process (GO:0050794);;	K14484|5.05255e-71|mtr:MTR_8g014520|K14484 auxin-responsive protein IAA | (RefSeq) auxin response factor	--	--	AUX/IAA family	Auxin-responsive protein IAA26 OS=Arabidopsis thaliana OX=3702 GN=IAA26 PE=1 SV=2	--	--	auxin response factor [Medicago truncatula]
		c84512.graph_c0	36.86	36.55	31.44	12.87	12.81	8.53	3.86	4.1	3.86	19.52	16.97	21.07	7.47	9.05	6.74	6.8	8.29	6.47	15.41	12.39	13.73	11.33	8.4	12.07	16.6	17.79	13.21	5.81	5.3	6.71	--	--	--	K14484|8.24792e-08|mtr:MTR_4g115075|K14484 auxin-responsive protein IAA | (RefSeq) auxin-responsive AUX/IAA family protein	--	--	--	--	--	--	hypothetical protein TSUD_194850 [Trifolium subterraneum]
		c84647.graph_c0	1.85	2.01	1.86	1.76	1.68	1.85	4.98	7.6	7.9	8.68	8.77	10.96	5.33	6.12	5.26	2	2.66	1.79	2.38	3.3	2.49	4.88	3.78	4.62	7.88	7.32	8.3	1.7	2.69	1.74	--	--	Biological Process: transcription, DNA-templated (GO:0006351);; Biological Process: regulation of cellular process (GO:0050794);;	K14484|1.47461e-40|mtr:MTR_1g085750|K14484 auxin-responsive protein IAA | (RefSeq) auxin-responsive AUX/IAA family protein	--	--	AUX/IAA family	Auxin-responsive protein IAA31 OS=Arabidopsis thaliana OX=3702 GN=IAA31 PE=1 SV=2	K	Transcription	auxin-responsive AUX/IAA family protein [Medicago truncatula]
		c85561.graph_c0	106.38	158.34	83.2	180.28	159.54	169.27	256.35	240.08	236.15	71.2	81.98	77.78	73.07	91.55	80.92	135.48	190.09	146.68	209.43	199.08	196.29	250.27	216.92	266.62	81.62	81.27	87.16	128.86	132.5	108.12	--	--	--	K14484|2.16443e-45|vra:106761359|K14484 auxin-responsive protein IAA | (RefSeq) auxin-responsive protein IAA17	--	--	AUX/IAA family	Auxin-responsive protein IAA1 OS=Oryza sativa subsp. japonica OX=39947 GN=IAA1 PE=2 SV=1	S	Function unknown	auxin-responsive protein IAA17 [Vigna radiata var. radiata]
		c88747.graph_c0	168.4	197.81	123.88	193.04	226.1	225.18	188.93	185.73	206.67	63.31	69.07	72.9	96.04	93.16	112.47	277.12	360.27	304.51	369.32	388.65	379.04	365.47	315.49	406.26	122.71	122.9	143.04	144.77	157.7	172.7	--	--	Cellular Component: nucleus (GO:0005634);; Biological Process: regulation of transcription, DNA-templated (GO:0006355);; Biological Process: auxin-activated signaling pathway (GO:0009734);;	K14484|0|cam:101504333|K14484 auxin-responsive protein IAA | (RefSeq) auxin-responsive protein IAA8	--	--	AUX/IAA family	Auxin-responsive protein IAA8 OS=Arabidopsis thaliana OX=3702 GN=IAA8 PE=1 SV=1	K	Transcription	PREDICTED: auxin-responsive protein IAA8 [Cicer arietinum]
		c90722.graph_c0	9.3	9.19	17.3	24.17	29.29	27.27	9.38	8.14	5.69	1.89	3.58	1.21	8.62	5.14	6.04	8.57	12.84	15.38	27.19	26.77	21.9	14.85	12.93	17.64	4.74	1.92	5.1	4.93	9.61	25.62	--	--	--	K14484|1.66991e-51|mtr:MTR_4g115075|K14484 auxin-responsive protein IAA | (RefSeq) auxin-responsive AUX/IAA family protein	--	--	AUX/IAA family	Auxin-responsive protein IAA13 OS=Arabidopsis thaliana OX=3702 GN=IAA13 PE=1 SV=2	S	Function unknown	auxin-responsive AUX/IAA family protein [Medicago truncatula]
		c91881.graph_c0	26.76	25.16	27.67	15.67	13.03	16.75	23.19	20.64	21.82	45.02	44.27	44.28	18.09	16.03	18.09	8.87	15.2	12.37	10.91	13.7	10.49	18.8	15.71	19.84	33.07	31.67	31.81	14.7	10.71	17.76	--	--	Cellular Component: nucleus (GO:0005634);; Biological Process: regulation of transcription, DNA-templated (GO:0006355);; Biological Process: regulation of translation (GO:0006417);; Biological Process: auxin-activated signaling pathway (GO:0009734);; Molecular Function: protein dimerization activity (GO:0046983);;	K14484|1.25156e-40|zma:100191581|K14484 auxin-responsive protein IAA | (RefSeq) GRMZM2G147243; IAA17-auxin-responsive Aux/IAA family member	--	--	AUX/IAA family	Auxin-responsive protein IAA17 OS=Oryza sativa subsp. japonica OX=39947 GN=IAA17 PE=2 SV=1	K	Transcription	auxin-responsive protein IAA17-like [Sorghum bicolor]
		c94018.graph_c3	172.48	170.71	133.51	114.51	120.62	127.62	86.08	108.66	84.64	91.39	80.48	79.22	60.68	57.71	52.17	121.96	155.05	121.46	149.85	132.89	149.6	129.91	149.17	146.96	66.07	66.41	61.26	122.65	107.91	124.73	--	--	Cellular Component: nucleus (GO:0005634);; Biological Process: regulation of transcription, DNA-templated (GO:0006355);; Biological Process: auxin-activated signaling pathway (GO:0009734);;	K14484|1.01327e-13|cam:101503373|K14484 auxin-responsive protein IAA | (RefSeq) auxin-induced protein AUX28-like	--	--	--	Auxin-responsive protein IAA30 OS=Oryza sativa subsp. japonica OX=39947 GN=IAA30 PE=2 SV=1	--	--	PREDICTED: auxin-induced protein AUX28-like [Cicer arietinum]
		c95995.graph_c0	20.29	28.6	11.1	30.53	32.97	36.48	6.51	8.08	12.19	3.93	4.73	8.48	3.24	1.5	2.68	19.28	45.94	25.95	34.62	41.34	32.93	45.3	38.36	44.07	14.08	8.32	10.32	15.45	23.61	13.18	--	--	Biological Process: transcription, DNA-templated (GO:0006351);; Biological Process: regulation of cellular process (GO:0050794);;	K14484|2.21644e-82|mtr:MTR_1g070830|K14484 auxin-responsive protein IAA | (RefSeq) auxin-responsive AUX/IAA family protein	--	--	AUX/IAA family	Auxin-induced protein 22D OS=Vigna radiata var. radiata OX=3916 GN=AUX22D PE=2 SV=1	K	Transcription	auxin-responsive AUX/IAA family protein [Medicago truncatula]
		c63918.graph_c0	0	0.45	0	0	0	0	0	0	0	0	0	0	0	0	0	0	0	0	0	0	0	0	0	0	0	0	0	0	0	1.78	--	--	Biological Process: transcription, DNA-templated (GO:0006351);; Biological Process: regulation of cellular process (GO:0050794);;	K14484|1.45847e-40|mtr:MTR_7g096090|K14484 auxin-responsive protein IAA | (RefSeq) auxin-responsive AUX/IAA family protein	--	--	AUX/IAA family	Auxin-induced protein AUX28 OS=Glycine max OX=3847 GN=AUX28 PE=2 SV=1	K	Transcription	unknown [Medicago truncatula]
		c66368.graph_c0	0	0.22	0	0.21	0	0.55	0	0	0	0	0	0	0	0	0	0	0	0	0	0	0	0.2	0	0	0	0	0	0	0	0	--	--	Biological Process: transcription, DNA-templated (GO:0006351);; Biological Process: regulation of cellular process (GO:0050794);;	K14484|6.61252e-26|cam:101498854|K14484 auxin-responsive protein IAA | (RefSeq) auxin-responsive protein IAA29	--	--	--	--	K	Transcription	PREDICTED: auxin-responsive protein IAA29 [Cicer arietinum]
		c72577.graph_c0	0	0	0	0	0	0	0	0	0	0	0	0	0	0	0	0	0	0	2.59	0	0	0	0	0	0	0	0	0	0	0	--	--	Cellular Component: nucleus (GO:0005634);; Biological Process: regulation of transcription, DNA-templated (GO:0006355);; Biological Process: auxin-activated signaling pathway (GO:0009734);; Cellular Component: membrane (GO:0016020);;	K14484|2.99507e-111|cam:101498926|K14484 auxin-responsive protein IAA | (RefSeq) auxin-responsive protein IAA16	--	--	AUX/IAA family	Auxin-responsive protein IAA16 OS=Arabidopsis thaliana OX=3702 GN=IAA16 PE=1 SV=1	K	Transcription	PREDICTED: auxin-responsive protein IAA16 [Cicer arietinum]
		c74392.graph_c0	106.66	98.05	76.5	44.08	40.76	40.37	50.31	46.67	46.14	108.91	105.87	107.05	70.63	79.46	78.22	40.5	55.78	44.82	46.71	40.84	42.83	69.21	69.73	76.53	66.88	71.17	61.52	49.36	43.81	58.03	--	--	Cellular Component: nucleus (GO:0005634);; Biological Process: regulation of transcription, DNA-templated (GO:0006355);; Biological Process: auxin-activated signaling pathway (GO:0009734);;	K14484|3.5582e-74|gmx:547949|K14484 auxin-responsive protein IAA | (RefSeq) SLR1; auxin-induced protein ali50	--	--	AUX/IAA family	Auxin-responsive protein IAA7 OS=Arabidopsis thaliana OX=3702 GN=IAA7 PE=1 SV=1	K	Transcription	hypothetical protein GLYMA_20G210400 [Glycine max]
		c76611.graph_c0	0.1	0.61	0	0	0	0	0.09	0	0.29	0	0	0	0	0	0.32	0.17	0.33	1.31	0.78	0.54	0.09	0	0	0	0	0	0.09	0	0	0	--	--	Cellular Component: nucleus (GO:0005634);; Biological Process: regulation of transcription, DNA-templated (GO:0006355);; Biological Process: auxin-activated signaling pathway (GO:0009734);;	K14484|2.64935e-118|mtr:MTR_1g069495|K14484 auxin-responsive protein IAA | (RefSeq) auxin response factor	--	--	AUX/IAA family	Auxin-responsive protein IAA13 OS=Arabidopsis thaliana OX=3702 GN=IAA13 PE=1 SV=2	K	Transcription	auxin response factor [Medicago truncatula]
		c76940.graph_c0	0	0	0	0	0	0	0	0	0	0	0	0	0	0	0	0	0	0	0.58	0	0	0	0	0	0	0	0	0	0	0	--	--	Cellular Component: nucleus (GO:0005634);; Biological Process: regulation of transcription, DNA-templated (GO:0006355);; Biological Process: auxin-activated signaling pathway (GO:0009734);;	K14484|2.78381e-75|cam:101503044|K14484 auxin-responsive protein IAA | (RefSeq) auxin-induced protein 22E-like	--	--	AUX/IAA family	Auxin-induced protein 22D OS=Vigna radiata var. radiata OX=3916 GN=AUX22D PE=2 SV=1	K	Transcription	unknown [Medicago truncatula]
		c77361.graph_c0	0	0	0	0	0	0	0	0	0	0	0	0	0	0	0	0	0	0	2.73	0	0	0	0	0	0	0	0	0	0	0	--	--	Cellular Component: nucleus (GO:0005634);; Biological Process: regulation of transcription, DNA-templated (GO:0006355);; Biological Process: auxin-activated signaling pathway (GO:0009734);; Cellular Component: integral component of membrane (GO:0016021);;	K14484|1.27096e-88|gmx:100499872|K14484 auxin-responsive protein IAA | (RefSeq) uncharacterized LOC100499872	--	--	AUX/IAA family	Auxin-induced protein AUX28 OS=Glycine max OX=3847 GN=AUX28 PE=2 SV=1	K	Transcription	unknown [Glycine max]
		c86553.graph_c0	0.26	0.09	0.15	0.17	0.23	0.07	0.08	0.54	0.66	0.38	0.08	0	0	0	0.09	0	0.14	0.24	0.15	0	0.08	0.16	0	0	0	0	0	0.08	0	0.3	--	--	Cellular Component: nucleus (GO:0005634);; Biological Process: regulation of transcription, DNA-templated (GO:0006355);; Biological Process: auxin-activated signaling pathway (GO:0009734);;	K14484|3.08707e-47|cam:101511640|K14484 auxin-responsive protein IAA | (RefSeq) auxin-responsive protein IAA14-like	--	--	AUX/IAA family	Auxin-responsive protein IAA7 OS=Arabidopsis thaliana OX=3702 GN=IAA7 PE=1 SV=1	K	Transcription	PREDICTED: auxin-responsive protein IAA7-like [Juglans regia]
	ARF	c58467.graph_c0	4.43	4.17	3.82	6.51	4.73	4.53	1.27	0.86	2.41	2.37	0.91	2.06	1.38	4.68	0.76	5.02	3.57	3.92	3.5	3.54	3.1	2.84	3.36	1.7	0.1	1.09	0.54	2.69	2.15	3.14	--	--	Molecular Function: DNA binding (GO:0003677);; Cellular Component: nucleus (GO:0005634);; Biological Process: regulation of transcription, DNA-templated (GO:0006355);; Biological Process: auxin-activated signaling pathway (GO:0009734);;	K14486|0|mtr:MTR_4g088210|K14486 auxin response factor | (RefSeq) auxin response factor 3	--	--	Auxin response factor;; B3 DNA binding domain	Auxin response factor 3 OS=Arabidopsis thaliana OX=3702 GN=ARF3 PE=1 SV=2	K	Transcription	auxin response factor 3 [Medicago truncatula]
		c82242.graph_c0	1.21	1.97	2.82	0.38	0.85	0.45	0.85	0.46	0.36	1.17	1.21	1.44	1.73	1.99	1.04	0.51	0.56	0.32	0.31	0.24	0.3	0.36	0.4	0.45	0.25	0.06	0.2	0.16	0.26	0.58	--	--	Molecular Function: DNA binding (GO:0003677);; Cellular Component: nucleus (GO:0005634);; Biological Process: regulation of transcription, DNA-templated (GO:0006355);; Biological Process: auxin-activated signaling pathway (GO:0009734);;	K14486|3.43699e-68|mtr:MTR_2g014770|K14486 auxin response factor | (RefSeq) auxin response factor 3	--	--	--	Auxin response factor 3 OS=Arabidopsis thaliana OX=3702 GN=ARF3 PE=1 SV=2	K	Transcription	hypothetical protein TSUD_385680 [Trifolium subterraneum]
		c86496.graph_c0	35.36	29.24	28.31	26.26	26.55	24.24	17.1	18.24	18.53	9.29	10.14	10.43	39.19	31.23	30.84	17.92	18.25	18.04	32.92	32.47	33.4	28.58	27.51	28.36	8.51	7.64	7.6	19.39	14.25	25.24	--	--	Molecular Function: DNA binding (GO:0003677);; Cellular Component: nucleus (GO:0005634);; Biological Process: regulation of transcription, DNA-templated (GO:0006355);; Biological Process: auxin-activated signaling pathway (GO:0009734);;	K14486|0|mtr:MTR_4g021580|K14486 auxin response factor | (RefSeq) auxin response factor 2	--	--	Auxin response factor;; B3 DNA binding domain;; AUX/IAA family	Auxin response factor 9 OS=Arabidopsis thaliana OX=3702 GN=ARF9 PE=1 SV=1	K	Transcription	auxin response factor 2 [Medicago truncatula]
		c86548.graph_c0	37.11	32.89	27.19	16.46	16.13	17.56	27.8	22.48	23.01	20.1	23.51	24.09	51.18	41.26	49.04	25.93	30.02	30.6	18.87	20.02	20.72	27.57	25.19	27.51	17.79	17.98	17.69	19.86	20.15	23.36	--	--	Molecular Function: DNA binding (GO:0003677);; Cellular Component: nucleus (GO:0005634);; Biological Process: regulation of transcription, DNA-templated (GO:0006355);; Biological Process: auxin-activated signaling pathway (GO:0009734);;	K14486|5.01118e-14|cam:101509304|K14486 auxin response factor | (RefSeq) auxin response factor 5	--	--	--	--	K	Transcription	hypothetical protein TSUD_02730 [Trifolium subterraneum]
		c87048.graph_c0	2.9	1.98	2.36	2.18	2.14	1.62	1.04	1.34	0.74	3.72	3.67	2.72	1.11	1.83	2.67	1.21	1.58	1.22	2.23	1.76	2.89	2.17	1.72	2.01	3.2	3.39	3.3	0.79	1.04	1.28	--	--	Molecular Function: DNA binding (GO:0003677);; Cellular Component: nucleus (GO:0005634);; Biological Process: regulation of transcription, DNA-templated (GO:0006355);; Biological Process: auxin-activated signaling pathway (GO:0009734);;	K14486|0|mtr:MTR_2g005240|K14486 auxin response factor | (RefSeq) auxin response factor 2	--	--	Auxin response factor;; AUX/IAA family;; B3 DNA binding domain	Auxin response factor 1 OS=Arabidopsis thaliana OX=3702 GN=ARF1 PE=1 SV=2	K	Transcription	auxin response factor 2 [Medicago truncatula]
		c82242.graph_c1	0.7	0.6	0.61	0	0.21	0.1	0	0	0.45	0	0	0	0	0	0	0.49	0.1	0	0.3	0.21	0.1	0.11	0.11	0.31	0.1	0.11	0	0.21	0	0.1	--	--	Molecular Function: DNA binding (GO:0003677);; Cellular Component: nucleus (GO:0005634);; Biological Process: regulation of transcription, DNA-templated (GO:0006355);; Biological Process: auxin-activated signaling pathway (GO:0009734);;	K14486|0|mtr:MTR_1g024025|K14486 auxin response factor | (RefSeq) auxin response factor 2	--	--	Auxin response factor;; B3 DNA binding domain;; AUX/IAA family	Auxin response factor 5 OS=Arabidopsis thaliana OX=3702 GN=ARF5 PE=1 SV=3	K	Transcription	auxin response factor 2 [Medicago truncatula]
		c94383.graph_c0	27.29	29.77	24.47	19.54	18.85	17.3	32.5	30.82	33.36	24.49	26.65	29.34	33.97	33.14	39.42	23.63	25.24	24.83	23.47	24.69	21.61	31.98	21.51	24.32	18.84	16.91	19.09	14.54	16.47	13.41	--	--	Molecular Function: DNA binding (GO:0003677);; Cellular Component: nucleus (GO:0005634);; Biological Process: regulation of transcription, DNA-templated (GO:0006355);; Biological Process: auxin-activated signaling pathway (GO:0009734);;	K14486|0|mtr:MTR_8g027440|K14486 auxin response factor | (RefSeq) auxin response factor 2	--	--	Auxin response factor;; B3 DNA binding domain;; AUX/IAA family	Auxin response factor 18 OS=Arabidopsis thaliana OX=3702 GN=ARF18 PE=1 SV=1	K	Transcription	auxin response factor 2 [Medicago truncatula]
	GH3	c75820.graph_c0	19.4	13.45	17.22	9.67	12.05	7.01	2.1	3.1	3.75	2.24	2.21	2.33	32.29	28.73	24.73	8.37	11.33	9.46	10.55	11.18	9.93	6.71	5.97	6.84	2.62	2.54	2.54	3.79	7.8	42.3	[HJ]	Coenzyme transport and metabolism ;; Translation, ribosomal structure and biogenesis	--	K14487|0|mtr:MTR_8g467000|K14487 auxin responsive GH3 gene family | (RefSeq) indole-3-acetic acid-amido synthetase	--	--	GH3 auxin-responsive promoter;; GH3 auxin-responsive promoter	Indole-3-acetic acid-amido synthetase GH3.5 OS=Arabidopsis thaliana OX=3702 GN=GH3.5 PE=1 SV=1	S	Function unknown	hypothetical protein TSUD_371120 [Trifolium subterraneum]
		c84821.graph_c0	0.48	1.98	0.8	0	0	0.06	0.13	0.13	1.19	0.06	0.27	0.43	2.47	1.96	2.53	0.06	0.19	0	0	0	0.54	0.15	0.08	0.06	0.03	0	0	0.06	0	0.11	--	--	--	K14487|5.15292e-91|vra:106780027|K14487 auxin responsive GH3 gene family | (RefSeq) indole-3-acetic acid-amido synthetase GH3.6-like	--	--	GH3 auxin-responsive promoter	Indole-3-acetic acid-amido synthetase GH3.6 OS=Arabidopsis thaliana OX=3702 GN=GH3.6 PE=1 SV=1	S	Function unknown	indole-3-acetic acid-amido synthetase, partial [Trifolium pratense]
		c87394.graph_c0	16.1	14	8.77	3.59	2.31	1.61	4.74	3.15	2.87	0.54	0.31	0.38	3.19	7.21	9.72	3.35	11.13	7.48	7.36	6.9	5.73	5.18	5.82	9.53	0.49	0.24	0.66	1.91	1.58	3.01	[HJ]	Coenzyme transport and metabolism ;; Translation, ribosomal structure and biogenesis	Cellular Component: chloroplast envelope (GO:0009941);;	K14487|0|cam:101497513|K14487 auxin responsive GH3 gene family | (RefSeq) putative indole-3-acetic acid-amido synthetase GH3.9	--	--	GH3 auxin-responsive promoter	Putative indole-3-acetic acid-amido synthetase GH3.9 OS=Arabidopsis thaliana OX=3702 GN=GH3.9 PE=2 SV=1	S	Function unknown	indole-3-acetic acid-amido synthetase [Medicago truncatula]
		c88318.graph_c0	3.65	1.65	4.13	0.83	3.12	2.7	1.79	1.45	1.19	0.32	0.65	0.49	0.77	0.02	1.12	1.57	1.86	2.29	0.93	0.81	0.76	0.98	1.3	1.21	0.73	0.77	0.67	1.28	1.28	1.41	[HJ]	Coenzyme transport and metabolism ;; Translation, ribosomal structure and biogenesis	--	K14487|0|cam:101492800|K14487 auxin responsive GH3 gene family | (RefSeq) indole-3-acetic acid-amido synthetase GH3.6-like	--	--	GH3 auxin-responsive promoter	Indole-3-acetic acid-amido synthetase GH3.6 OS=Arabidopsis thaliana OX=3702 GN=GH3.6 PE=1 SV=1	S	Function unknown	PREDICTED: indole-3-acetic acid-amido synthetase GH3.6-like [Cicer arietinum]
		c91312.graph_c0	0.58	0.72	1.04	0.34	0.84	0.18	1.15	0.72	0.82	0.15	0.04	0	5.4	4.96	1.48	0.23	0.64	0.46	0.03	0.08	0.34	0.36	0.22	0.44	0	0	0.16	0.08	0.1	0	[R]	General function prediction only	--	K14487|0|mtr:MTR_5g016320|K14487 auxin responsive GH3 gene family | (RefSeq) indole-3-acetic acid-amido synthetase	--	--	GH3 auxin-responsive promoter	Indole-3-acetic acid-amido synthetase GH3.3 OS=Arabidopsis thaliana OX=3702 GN=GH3.3 PE=1 SV=1	S	Function unknown	indole-3-acetyl-amido synthetase [Pisum sativum]
		c132125.graph_c0	0	0	0	0	0	0	0	0	0	0	0	0	0	1.34	0	0	0.27	0	0	0	0	0	0	0	0	0	0	0	0	0	[HJ]	Coenzyme transport and metabolism ;; Translation, ribosomal structure and biogenesis	--	K14487|1.37631e-110|mtr:MTR_4g045903|K14487 auxin responsive GH3 gene family | (RefSeq) indole-3-acetic acid-amido synthetase	--	--	GH3 auxin-responsive promoter	Indole-3-acetic acid-amido synthetase GH3.6 OS=Arabidopsis thaliana OX=3702 GN=GH3.6 PE=1 SV=1	S	Function unknown	hypothetical protein TSUD_270540 [Trifolium subterraneum]
		c51315.graph_c0	0.29	1.36	0.13	0.29	0	0	0	0.53	0	0	0	0	0	0	0	0	0.12	0.14	0.13	0	0.13	0	0	0	0	0	0	0	0	0	--	--	--	K14487|6.16305e-122|mtr:MTR_7g094190|K14487 auxin responsive GH3 gene family | (RefSeq) indole-3-acetic acid-amido synthetase	--	--	GH3 auxin-responsive promoter;; GH3 auxin-responsive promoter	Jasmonic acid-amido synthetase JAR1 OS=Oryza sativa subsp. japonica OX=39947 GN=GH3.5 PE=2 SV=1	S	Function unknown	indole-3-acetic acid-amido synthetase [Trifolium pratense]
		c72130.graph_c0	0	0.06	0	0	0	0	0	0	0.18	0.22	0.06	0.39	0	0.93	0.07	0	0	0	0	0	0	0	0	0	0	0	0	0	0	0.05	[R]	General function prediction only	Cellular Component: chloroplast (GO:0009507);;	K14487|0|mtr:MTR_0102s0060|K14487 auxin responsive GH3 gene family | (RefSeq) indole-3-acetic acid-amido synthetase	--	--	GH3 auxin-responsive promoter;; GH3 auxin-responsive promoter	Indole-3-acetic acid-amido synthetase GH3.10 OS=Arabidopsis thaliana OX=3702 GN=GH3.10 PE=2 SV=1	S	Function unknown	indole-3-acetic acid-amido synthetase [Medicago truncatula]
		c79510.graph_c0	32.98	36.22	29.36	23.1	25.65	24.13	36.13	41.89	39.08	21.88	22.23	22.65	54.87	50.28	51.27	41.61	46.08	41	34.54	35.66	32.74	31.27	24.86	28.79	28.08	33	30.41	26.37	27.14	23.85	--	--	--	K14487|2.9865e-49|mtr:MTR_7g094190|K14487 auxin responsive GH3 gene family | (RefSeq) indole-3-acetic acid-amido synthetase	--	--	GH3 auxin-responsive promoter	--	S	Function unknown	indole-3-acetic acid-amido synthetase [Medicago truncatula]
		c80258.graph_c0	0.11	1.2	0.28	0	0	0.09	0	0.66	0	0	0	0	0	0	0	0	0.09	0	0.09	0	0.09	0	0	0	0	0	0	0	0	0	[HJ]	Coenzyme transport and metabolism ;; Translation, ribosomal structure and biogenesis	Biological Process: response to auxin (GO:0009733);;	K14487|0|mtr:MTR_0035s0150|K14487 auxin responsive GH3 gene family | (RefSeq) indole-3-acetic acid-amido synthetase	--	--	GH3 auxin-responsive promoter;; GH3 auxin-responsive promoter	Probable indole-3-acetic acid-amido synthetase GH3.1 OS=Arabidopsis thaliana OX=3702 GN=GH3.1 PE=2 SV=1	S	Function unknown	auxin-responsive GH3 family protein [Vicia faba]
	SAUR	c53858.graph_c0	7.3	4.94	6.59	1.83	5.17	11.32	1.77	1.68	2.36	0.74	0.67	0.85	8.35	6.36	13.98	3.55	6.14	5.94	11.44	8.12	9.44	6.02	3.62	6.14	1.74	0.43	0.74	3.8	2.78	7.51	--	--	Biological Process: response to auxin (GO:0009733);;	K14488|7.63514e-76|cam:101508549|K14488 SAUR family protein | (RefSeq) indole-3-acetic acid-induced protein ARG7-like	--	--	Auxin responsive protein	Auxin-responsive protein SAUR50 OS=Arabidopsis thaliana OX=3702 GN=SAUR50 PE=1 SV=1	S	Function unknown	PREDICTED: indole-3-acetic acid-induced protein ARG7-like [Cicer arietinum]
		c53872.graph_c0	20.49	22.02	15.98	5.61	5.98	9.49	19.68	17.04	16.24	3.81	5.36	5.79	18.85	14.52	24.49	20.33	18.51	20.73	6.13	4.87	6.89	16.71	16.18	17.68	5.07	6.6	7.44	13.45	22.29	11.27	--	--	Biological Process: response to auxin (GO:0009733);;	K14488|7.22275e-12|gmx:100806671|K14488 SAUR family protein | (RefSeq) auxin-induced protein X10A-like	--	--	--	Auxin-induced protein X10A OS=Glycine max OX=3847 PE=2 SV=1	S	Function unknown	PREDICTED: auxin-induced protein X10A-like [Glycine max]
		c54240.graph_c0	0.78	1.73	0.22	0.88	1.28	0.33	2.65	5.95	4.73	0	0.62	0	1.11	0.52	0	5.12	10.12	3.4	1.79	1.52	2.78	7.03	5.55	5.66	0.79	1.07	0.35	1.05	3.68	2.5	--	--	Biological Process: response to auxin (GO:0009733);;	K14488|6.75134e-43|mtr:MTR_3g097120|K14488 SAUR family protein | (RefSeq) SAUR-like auxin-responsive family protein	--	--	Auxin responsive protein	Auxin-responsive protein SAUR32 OS=Arabidopsis thaliana OX=3702 GN=SAUR32 PE=2 SV=1	S	Function unknown	auxin-induced protein 6b-like [Trifolium pratense]
		c54468.graph_c0	11.63	20.3	6.42	30.26	27.6	25.83	36.5	30.58	28.43	1.43	1.37	0.99	7.36	8.8	11.31	77.56	81.74	78.53	42.25	37.79	37.73	52.75	60.57	63.43	1.74	2.02	1.3	37.27	36.74	30.96	--	--	Biological Process: response to auxin (GO:0009733);;	K14488|1.14756e-14|adu:107476609|K14488 SAUR family protein | (RefSeq) auxin-induced protein X10A-like	--	--	--	Auxin-induced protein 15A OS=Glycine max OX=3847 PE=2 SV=1	S	Function unknown	auxin-induced protein X10A-like [Arachis ipaensis]
		c75624.graph_c0	1.75	3.77	1.06	9.5	17.32	3.75	0.94	0	2.37	2.72	1.53	4.54	1.52	0	1.29	1.32	3.5	1.15	5.56	3.45	4.23	0.33	0.8	2.21	0.15	0.16	0.79	1.27	0.98	1.07	--	--	Biological Process: response to auxin (GO:0009733);;	K14488|1.43748e-18|cam:101504925|K14488 SAUR family protein | (RefSeq) auxin-induced protein 6B-like	--	--	--	Auxin-induced protein X10A OS=Glycine max OX=3847 PE=2 SV=1	S	Function unknown	hypothetical protein TSUD_20250 [Trifolium subterraneum]
		c80242.graph_c0	2.31	2.57	10.11	6.33	9.72	12.69	3.81	3.21	6.12	18.94	21.04	18.91	16.16	21.73	13.86	3.28	4.89	5.26	17.11	15.75	13.41	7.97	6.61	8.83	19.36	19.85	22.71	2.16	9.58	29.56	--	--	Biological Process: response to auxin (GO:0009733);;	K14488|3.97862e-65|mtr:MTR_1g063260|K14488 SAUR family protein | (RefSeq) SAUR-like auxin-responsive family protein	--	--	Auxin responsive protein	Auxin-responsive protein SAUR32 OS=Arabidopsis thaliana OX=3702 GN=SAUR32 PE=2 SV=1	--	--	hypothetical protein TSUD_400590 [Trifolium subterraneum]
		c80547.graph_c0	9.89	13.97	10.04	0.28	1.05	0.82	4.18	3.48	2.7	0	0.14	0.71	1.51	3.33	1.09	7.03	9.1	7.39	3.28	2.16	1.95	1.72	1.97	2.55	0.38	0.79	0.19	2.42	2.49	3.19	--	--	Biological Process: response to auxin (GO:0009733);;	K14488|5.92495e-38|mtr:MTR_1g063330|K14488 SAUR family protein | (RefSeq) SAUR-like auxin-responsive family protein	--	--	--	--	--	--	SAUR-like auxin-responsive family protein [Trifolium pratense]
		c81437.graph_c0	16.09	20.45	13.97	6.89	5.75	8.86	12.26	12.89	11.15	8.61	8.95	9.75	24.27	17.23	17.43	17.77	14.44	18.04	7.24	9.1	8.38	12.52	12.73	16.21	5.97	9.1	7.9	12.78	10.92	15.97	--	--	Biological Process: response to auxin (GO:0009733);;	K14488|2.99454e-91|mtr:MTR_1g024085|K14488 SAUR family protein | (RefSeq) SAUR-like auxin-responsive family protein	--	--	Auxin responsive protein	Auxin-responsive protein SAUR50 OS=Arabidopsis thaliana OX=3702 GN=SAUR50 PE=1 SV=1	S	Function unknown	hypothetical protein TSUD_02740 [Trifolium subterraneum]
		c82880.graph_c0	0	0.5	0.21	11.41	9.14	13.75	2.79	1.19	2.78	3.49	7.15	6.47	0.67	0.49	2.7	0.81	1.91	2.15	23.15	25.11	23.36	5.98	4.73	5.26	6.42	2.98	6.18	0.98	1.72	1.17	--	--	Biological Process: response to auxin (GO:0009733);;	K14488|4.02173e-63|cam:101490437|K14488 SAUR family protein | (RefSeq) auxin-induced protein 15A-like	--	--	Auxin responsive protein	Auxin-responsive protein SAUR50 OS=Arabidopsis thaliana OX=3702 GN=SAUR50 PE=1 SV=1	S	Function unknown	hypothetical protein TSUD_191900 [Trifolium subterraneum]
		c83013.graph_c0	30.48	39.26	47.34	13.88	12.37	12.49	42.85	44.09	43.12	35.23	33.96	30.8	37.29	37.43	39.88	12.07	12.58	13	11.72	14.72	13.95	9.54	12.4	13.48	22.61	21.9	21.76	11.07	9.57	15.61	--	--	Biological Process: response to auxin (GO:0009733);;	K14488|3.95541e-48|cam:101504925|K14488 SAUR family protein | (RefSeq) auxin-induced protein 6B-like	--	--	Auxin responsive protein	Auxin-induced protein X10A OS=Glycine max OX=3847 PE=2 SV=1	S	Function unknown	PREDICTED: auxin-induced protein 6B-like [Cicer arietinum]
		c83232.graph_c0	6.14	6.13	7.32	8.36	13.41	15.6	8.63	11.79	9.6	3.44	3.63	2.02	11.2	4.42	11.88	8.59	10.12	9.91	17.43	15.44	15.34	16.44	13.31	17.76	3.14	2.24	1.69	6.88	7.43	8.41	--	--	Biological Process: response to auxin (GO:0009733);;	K14488|3.90723e-73|cam:101494163|K14488 SAUR family protein | (RefSeq) indole-3-acetic acid-induced protein ARG7-like	--	--	Auxin responsive protein	Auxin-responsive protein SAUR50 OS=Arabidopsis thaliana OX=3702 GN=SAUR50 PE=1 SV=1	--	--	auxin-induced protein 6B [Trifolium pratense]
		c85117.graph_c0	9.08	6.38	8.44	4.31	4.94	6.99	8.04	5.67	5.66	16.34	16.54	15.77	8.92	8.21	11.58	3.06	3.72	2.8	4.49	4.3	6.96	3.53	4.89	4.8	16.95	16.88	14.94	5.28	4.67	5.57	--	--	Biological Process: response to auxin (GO:0009733);;	K14488|1.36039e-43|mtr:MTR_3g084240|K14488 SAUR family protein | (RefSeq) SAUR-like auxin-responsive family protein	--	--	Auxin responsive protein	Auxin-induced protein 10A5 OS=Glycine max OX=3847 PE=2 SV=1	S	Function unknown	SAUR-like auxin-responsive family protein [Medicago truncatula]
		c87590.graph_c0	3.27	2.37	1	2.25	1.7	0.72	3.73	4.13	6.53	1.23	1.3	0.38	7.4	2.21	0	2.21	2.87	2.07	2.18	1.7	2.07	2.59	3.24	1.48	0.91	0.96	1.32	1.51	0.8	1.57	--	--	--	K14488|4.93696e-52|mtr:MTR_3g098970|K14488 SAUR family protein | (RefSeq) SAUR-like auxin-responsive family protein	--	--	Auxin responsive protein	Auxin-responsive protein SAUR32 OS=Arabidopsis thaliana OX=3702 GN=SAUR32 PE=2 SV=1	S	Function unknown	SAUR-like auxin-responsive family protein [Medicago truncatula]
		c94176.graph_c0	6.63	7.8	5.48	16	16.82	22.91	9.06	6.91	9.88	4.95	5.48	5.72	5.52	6.73	5.07	15.16	21.36	18.51	34.66	35	36.17	16.56	12.29	13.36	5.29	6.06	3.8	7.23	7.27	9.65	--	--	Biological Process: response to auxin (GO:0009733);;	K14488|2.54645e-45|mtr:MTR_7g118010|K14488 SAUR family protein | (RefSeq) SAUR-like auxin-responsive family protein	--	--	Auxin responsive protein	Auxin-responsive protein SAUR32 OS=Arabidopsis thaliana OX=3702 GN=SAUR32 PE=2 SV=1	S	Function unknown	hypothetical protein TSUD_347930 [Trifolium subterraneum]
		c94573.graph_c0	25.69	53.86	24.07	14.73	18.89	22.34	20.76	17.06	22.29	1.17	3.32	2.51	18.66	10.59	20.53	72.23	124.14	73.31	46.47	34.97	35	68.16	57.69	83.68	2.82	4.42	2.05	43.66	79.88	67.13	--	--	Biological Process: response to auxin (GO:0009733);;	K14488|1.01112e-53|mtr:MTR_4g025830|K14488 SAUR family protein | (RefSeq) SAUR-like auxin-responsive family protein	--	--	Auxin responsive protein	Auxin-responsive protein SAUR36 OS=Arabidopsis thaliana OX=3702 GN=SAUR36 PE=2 SV=1	S	Function unknown	SAUR-like auxin-responsive family protein [Medicago truncatula]
		c95221.graph_c0	4.84	8.11	3.36	8.68	7.79	8.66	9.51	6.76	9.32	5.52	6.76	7.97	4.9	2.75	9.35	12.21	14.79	12.65	12.48	13.02	11.91	13.16	11.31	11.73	5.69	6.36	6.73	4.66	4.66	4.62	--	--	Biological Process: response to auxin (GO:0009733);;	K14488|3.33908e-52|mtr:MTR_3g092220|K14488 SAUR family protein | (RefSeq) SAUR-like auxin-responsive family protein	--	--	Auxin responsive protein	Auxin-responsive protein SAUR32 OS=Arabidopsis thaliana OX=3702 GN=SAUR32 PE=2 SV=1	S	Function unknown	SAUR-like auxin-responsive family protein [Medicago truncatula]
		c95340.graph_c0	23.02	34.39	29.32	0.79	2	3.03	5.89	5.49	7.57	11.69	13.41	11.88	36.86	24.61	35.31	4.76	5.41	4.5	1.75	1.88	1.93	9.5	9.95	11.88	6.92	5.31	7.8	7.73	4.93	11.65	--	--	Biological Process: response to auxin (GO:0009733);;	K14488|1.00297e-81|mtr:MTR_7g405740|K14488 SAUR family protein | (RefSeq) SAUR-like auxin-responsive family protein	--	--	Auxin responsive protein	Auxin-responsive protein SAUR71 OS=Arabidopsis thaliana OX=3702 GN=SAUR71 PE=2 SV=1	S	Function unknown	hypothetical protein TSUD_167930 [Trifolium subterraneum]
		c96122.graph_c0	2.81	2.59	2.23	0.51	1.22	1.18	2.4	2.41	2.28	8.01	7.84	10.84	1.37	2.64	2.7	0.44	0.21	0.79	0.95	1.93	1.5	0.92	0.87	2.43	6.09	4.7	5.42	2.09	0.92	1.16	--	--	--	K14488|5.50184e-44|mtr:MTR_2g066830|K14488 SAUR family protein | (RefSeq) SAUR-like auxin-responsive family protein	--	--	Auxin responsive protein	Auxin-responsive protein SAUR72 OS=Arabidopsis thaliana OX=3702 GN=SAUR72 PE=2 SV=1	S	Function unknown	SAUR-like auxin-responsive family protein [Medicago truncatula]
		c96237.graph_c0	1.49	1.98	3.48	0.72	0.27	0	0.8	0.94	0.57	2.03	5.86	3.68	9.78	3.75	7.25	0.25	1.73	0.28	0.13	0.27	0.27	0.85	0.14	1.46	1.95	2.86	3.61	0.4	0	1.04	--	--	Biological Process: response to auxin (GO:0009733);;	K14488|3.39788e-48|mtr:MTR_4g072560|K14488 SAUR family protein | (RefSeq) SAUR-like auxin-responsive family protein	--	--	Auxin responsive protein	Auxin-responsive protein SAUR20 OS=Arabidopsis thaliana OX=3702 GN=SAUR20 PE=2 SV=1	S	Function unknown	SAUR-like auxin-responsive family protein [Medicago truncatula]
		c51271.graph_c0	0	0.12	0.94	0	0.22	0.1	0	0	0.12	0	0	0	0	0	0	0	0.2	0	0	0.22	0	0.12	0	0	0.11	0	0	0	0.11	0.32	--	--	Biological Process: response to auxin (GO:0009733);;	K14488|5.12024e-59|cam:101503322|K14488 SAUR family protein | (RefSeq) auxin-induced protein 15A	--	--	Auxin responsive protein	Auxin-responsive protein SAUR50 OS=Arabidopsis thaliana OX=3702 GN=SAUR50 PE=1 SV=1	S	Function unknown	hypothetical protein TSUD_63050 [Trifolium subterraneum]
		c54442.graph_c0	1.48	1.24	0.23	0.26	0	0	0.6	0.48	1.93	0	0	0	1.48	0	0	1.57	5.11	2.51	0.23	0.36	0.72	0.64	0.85	2.03	0.12	0.24	0.12	0.24	1.39	0.7	--	--	--	K14488|3.99788e-06|mtr:MTR_4g072620|K14488 SAUR family protein | (RefSeq) SAUR-like auxin-responsive family protein	--	--	--	Indole-3-acetic acid-induced protein ARG7 OS=Vigna radiata var. radiata OX=3916 GN=ARG7 PE=2 SV=1	--	--	--
		c54693.graph_c0	1	4.15	0	0	3.95	0.57	0	0	0	0	0	1.35	0	0	0	1.98	0.85	0	0	0.3	0.3	0	0	0	0	0	0	0.62	0	0	--	--	Biological Process: response to auxin (GO:0009733);;	K14488|4.4583e-36|mtr:MTR_4g072630|K14488 SAUR family protein | (RefSeq) SAUR-like auxin-responsive family protein	--	--	Auxin responsive protein	Auxin-induced protein 15A OS=Glycine max OX=3847 PE=2 SV=1	S	Function unknown	SAUR-like auxin-responsive family protein [Medicago truncatula]
		c55162.graph_c0	0	1.75	0.19	0	0	0.36	0.38	0	2.07	0.2	0	0.8	2	0	0.45	0.36	0.71	0.2	0.55	0.19	0.19	1.43	0.59	0.97	0.56	0.2	0	0.96	1.6	0.19	--	--	Biological Process: response to auxin (GO:0009733);;	K14488|1.28672e-56|mtr:MTR_8g096440|K14488 SAUR family protein | (RefSeq) SAUR-like auxin-responsive family protein	--	--	Auxin responsive protein	Auxin-responsive protein SAUR32 OS=Arabidopsis thaliana OX=3702 GN=SAUR32 PE=2 SV=1	S	Function unknown	SAUR-like auxin-responsive family protein [Medicago truncatula]
		c57032.graph_c0	0	0.5	0	0.23	0.44	0	0.22	0.67	0	0	0	0.7	0	0	0	0	0.41	0.23	0.62	0	0	0.23	0	0	0	0	0	0.22	0	0.21	--	--	Biological Process: response to auxin (GO:0009733);;	K14488|3.41078e-58|cam:101509355|K14488 SAUR family protein | (RefSeq) auxin-induced protein X15-like	--	--	Auxin responsive protein	Auxin-responsive protein SAUR32 OS=Arabidopsis thaliana OX=3702 GN=SAUR32 PE=2 SV=1	S	Function unknown	PREDICTED: auxin-induced protein X15-like [Cicer arietinum]
		c62192.graph_c0	0	0.27	0	0.6	0.95	0.23	0.16	0.08	0.08	0	0	0.08	0	0	0	1.26	2.48	1.9	1.22	1.59	1.26	1.75	2.07	1.16	0.08	0	0.24	1.19	0.59	0.15	--	--	Biological Process: auxin-activated signaling pathway (GO:0009734);;	K14488|1.09041e-16|mtr:MTR_3g084250|K14488 SAUR family protein | (RefSeq) SAUR-like auxin-responsive family protein	--	--	Auxin responsive protein;; Auxin responsive protein	Auxin-induced protein X10A OS=Glycine max OX=3847 PE=2 SV=1	S	Function unknown	hypothetical protein TSUD_310170 [Trifolium subterraneum]
		c67693.graph_c0	0	0.2	0.17	1.16	1.97	1.53	2.33	3.1	0.77	1.28	0.19	0.19	6.25	0	1.89	0.34	0	0	0	0	0.18	0.19	0	0.18	0	0.55	0	0	0	0	--	--	--	K14488|7.46624e-11|mtr:MTR_3g113310|K14488 SAUR family protein | (RefSeq) SAUR-like auxin-responsive family protein	--	--	--	Auxin-responsive protein SAUR50 OS=Arabidopsis thaliana OX=3702 GN=SAUR50 PE=1 SV=1	--	--	PREDICTED: auxin-induced protein 15A-like [Daucus carota subsp. sativus]
		c71207.graph_c1	0	0.59	0	0	0.26	0.24	0	0	0	0	0.29	0	0	1.48	0	0.48	0.24	0.27	0	0	0	1.38	0	0	0	0	0	0	0	0.25	--	--	Biological Process: response to auxin (GO:0009733);;	K14488|2.07253e-55|mtr:MTR_7g101890|K14488 SAUR family protein | (RefSeq) SAUR-like auxin-responsive family protein	--	--	Auxin responsive protein	Auxin-responsive protein SAUR32 OS=Arabidopsis thaliana OX=3702 GN=SAUR32 PE=2 SV=1	S	Function unknown	hypothetical protein L195_g041677 [Trifolium pratense]
		c75022.graph_c0	0	0	0	0	0.07	0.26	0	0.22	0.24	0	0	0	4.12	0	0.27	0	0	0	0	0	0	0	0	0	0	0	0	0.83	0	0	--	--	Biological Process: response to auxin (GO:0009733);;	K14488|4.15375e-66|mtr:MTR_4g072910|K14488 SAUR family protein | (RefSeq) SAUR-like auxin-responsive family protein	--	--	Auxin responsive protein	Indole-3-acetic acid-induced protein ARG7 OS=Vigna radiata var. radiata OX=3916 GN=ARG7 PE=2 SV=1	S	Function unknown	SAUR-like auxin-responsive family protein [Medicago truncatula]
		c78373.graph_c0	0	0	0.41	0	0	0.14	0	0	0	0	0	0	0	0	0	0.53	0.26	0.44	0.68	0	0.99	0	0	0	0.14	0	0	0	0	0.83	--	--	Biological Process: response to auxin (GO:0009733);;	K14488|1.88828e-60|mtr:MTR_3g117610|K14488 SAUR family protein | (RefSeq) SAUR-like auxin-responsive family protein	--	--	Auxin responsive protein	Auxin-responsive protein SAUR50 OS=Arabidopsis thaliana OX=3702 GN=SAUR50 PE=1 SV=1	S	Function unknown	SAUR-like auxin-responsive family protein [Medicago truncatula]
		c79151.graph_c0	0.3	0.38	0.38	1.38	0.53	0.39	0.07	0.13	0	0.07	0.14	0.13	0	0	0	1	1.04	0.91	0.26	0.27	0.33	0.21	0	0.78	0	0.07	0	0.13	0.21	0.07	--	--	Biological Process: response to auxin (GO:0009733);;	K14488|7.91363e-48|mtr:MTR_2g095430|K14488 SAUR family protein | (RefSeq) SAUR-like auxin-responsive family protein	--	--	Auxin responsive protein	Auxin-responsive protein SAUR50 OS=Arabidopsis thaliana OX=3702 GN=SAUR50 PE=1 SV=1	S	Function unknown	auxin-induced protein-like protein [Trifolium pratense]
		c81445.graph_c0	0	0	0.17	0	0	0.17	0	0	0	0.1	0.63	0.5	0.78	0	0	0	0	0	0.11	0.06	0.1	0	0	0	0.19	0.23	0.06	0	0	0	--	--	Biological Process: response to auxin (GO:0009733);;	K14488|2.9114e-47|cam:101488509|K14488 SAUR family protein | (RefSeq) indole-3-acetic acid-induced protein ARG7	--	--	Auxin responsive protein	Auxin-responsive protein SAUR50 OS=Arabidopsis thaliana OX=3702 GN=SAUR50 PE=1 SV=1	S	Function unknown	PREDICTED: indole-3-acetic acid-induced protein ARG7 [Cicer arietinum]
		c84175.graph_c0	0	0	0.1	0	0.21	0	0	0	0	0.31	0.33	0	1.78	0	0	0.17	0	0.11	0.69	0	0.63	0	0.75	0.18	0.6	0.21	1.39	0	0.74	0.27	--	--	Biological Process: response to auxin (GO:0009733);;	K14488|1.98729e-24|mtr:MTR_8g094980|K14488 SAUR family protein | (RefSeq) SAUR-like auxin-responsive family protein	--	--	Auxin responsive protein	Auxin-responsive protein SAUR36 OS=Arabidopsis thaliana OX=3702 GN=SAUR36 PE=2 SV=1	--	--	PREDICTED: auxin-induced protein 6B-like [Lupinus angustifolius]
		c86752.graph_c0	1.75	6.27	6.65	0.52	0.6	0.41	1.37	0.78	1.5	0	0.24	0	8.55	1.94	5.66	0.33	2.26	1.5	1.29	1.35	0.47	1.01	0.59	1.35	0	0	0	0	0.97	3.78	--	--	Biological Process: response to auxin (GO:0009733);;	K14488|7.64181e-12|mtr:MTR_3g117630|K14488 SAUR family protein | (RefSeq) SAUR-like auxin-responsive family protein	--	--	Auxin responsive protein	Auxin-induced protein 6B OS=Glycine max OX=3847 PE=2 SV=1	--	--	hypothetical protein TSUD_62830 [Trifolium subterraneum]
		c96150.graph_c0	0.17	0	0	0.65	0	0	0	0	0	0.92	0.32	1.24	0	0	0	0	0	0	0	0	0	0	0	0	1.76	2.91	1.21	0	0	0	--	--	Biological Process: response to auxin (GO:0009733);;	K14488|7.12772e-38|cam:101492295|K14488 SAUR family protein | (RefSeq) auxin-induced protein X15-like	--	--	Auxin responsive protein	Auxin-responsive protein SAUR32 OS=Arabidopsis thaliana OX=3702 GN=SAUR32 PE=2 SV=1	S	Function unknown	hypothetical protein TSUD_347920 [Trifolium subterraneum]
		c96378.graph_c0	0	0.7	0.36	0	0	0.12	0	0	0.79	0	0	0	0	0	0.44	0	0.57	0.38	0.59	0.37	0.86	0.26	0.12	0	0.12	0	0.37	0	0.26	0.84	--	--	Biological Process: response to auxin (GO:0009733);;	K14488|1.06622e-17|mtr:MTR_4g072370|K14488 SAUR family protein | (RefSeq) SAUR-like auxin-responsive family protein	--	--	--	Auxin-induced protein X10A OS=Glycine max OX=3847 PE=2 SV=1	S	Function unknown	SAUR-like auxin-responsive family protein [Medicago truncatula]
Cytokinine	CRE1	c86106.graph_c0	16.56	13.74	14.08	26.14	27.55	27.19	3.16	2.04	2.37	2.94	4.08	3.09	1.16	0.93	1.75	10.46	16.15	13.2	38.4	35.66	28.8	17.86	16.37	13.59	2.55	3.06	2.23	8.74	6.94	9.71	--	--	Molecular Function: phosphorelay sensor kinase activity (GO:0000155);; Biological Process: phosphorelay signal transduction system (GO:0000160);; Cellular Component: intracellular (GO:0005622);; Biological Process: response to osmotic stress (GO:0006970);; Biological Process: response to toxic substance (GO:0009636);; Biological Process: regulation of flower development (GO:0009909);; Biological …	K14489|0|cam:101507033|K14489 arabidopsis histidine kinase 2/3/4 (cytokinin receptor) [EC:2.7.13.3] | (RefSeq) histidine kinase 2	[T]	Signal transduction mechanisms	CHASE domain	Histidine kinase 2 OS=Arabidopsis thaliana OX=3702 GN=AHK2 PE=1 SV=1	T	Signal transduction mechanisms	PREDICTED: histidine kinase 2 isoform X2 [Cicer arietinum]
		c90082.graph_c0	73.05	60.43	57.85	23.5	34.02	28.87	41.94	45.26	38.53	74.05	76.4	78.88	54.59	61.92	49.87	41.41	40.43	40.94	27.85	30.28	30.95	46.14	35.22	42.66	61.57	62.25	57.17	28.29	32.37	34.05	[T]	Signal transduction mechanisms	Molecular Function: phosphorelay sensor kinase activity (GO:0000155);; Biological Process: phosphorelay signal transduction system (GO:0000160);; Cellular Component: intracellular (GO:0005622);; Cellular Component: integral component of membrane (GO:0016021);; Biological Process: signal transduction by protein phosphorylation (GO:0023014);;	K14489|0|mtr:MTR_8g106150|K14489 arabidopsis histidine kinase 2/3/4 (cytokinin receptor) [EC:2.7.13.3] | (RefSeq) cytokinin receptor histidine kinase	[T]	Signal transduction mechanisms	CHASE domain;; Histidine kinase-, DNA gyrase B-, and HSP90-like ATPase;; Response regulator receiver domain;; His Kinase A (phospho-acceptor) domain	Histidine kinase 4 OS=Arabidopsis thaliana OX=3702 GN=AHK4 PE=1 SV=1	T	Signal transduction mechanisms	hypothetical protein TSUD_73470 [Trifolium subterraneum]
		c117022.graph_c0	0	0	0	0	0	0	0	0	0	0	0	0	0	0	0	0	0	0	0	0	0	0	0	0	0	0	0	0	0	0	[T]	Signal transduction mechanisms	Molecular Function: phosphorelay sensor kinase activity (GO:0000155);; Biological Process: phosphorelay signal transduction system (GO:0000160);; Cellular Component: intracellular (GO:0005622);; Cellular Component: integral component of membrane (GO:0016021);; Biological Process: peptidyl-histidine phosphorylation (GO:0018106);; Biological Process: signal transduction by protein phosphorylation (…	K14489|0|mtr:MTR_3g085130|K14489 arabidopsis histidine kinase 2/3/4 (cytokinin receptor) [EC:2.7.13.3] | (RefSeq) cytokinin receptor histidine kinase	[T]	Signal transduction mechanisms	Histidine kinase-, DNA gyrase B-, and HSP90-like ATPase;; Response regulator receiver domain;; His Kinase A (phospho-acceptor) domain;; CHASE domain	Histidine kinase 3 OS=Arabidopsis thaliana OX=3702 GN=AHK3 PE=1 SV=1	T	Signal transduction mechanisms	cytokinin receptor histidine kinase [Medicago truncatula]
		c77672.graph_c0	0	0	0	0	0	0	0	0	0	0	0	0	0	0	0	0	0	0	0	0	0	0	0	0	0	0	0	0	0	0	--	--	Molecular Function: phosphorelay sensor kinase activity (GO:0000155);; Biological Process: phosphorelay signal transduction system (GO:0000160);; Cellular Component: intracellular (GO:0005622);; Cellular Component: integral component of membrane (GO:0016021);; Biological Process: signal transduction by protein phosphorylation (GO:0023014);;	K14489|5.06024e-10|cmo:103496683|K14489 arabidopsis histidine kinase 2/3/4 (cytokinin receptor) [EC:2.7.13.3] | (RefSeq) histidine kinase 4-like	[T]	Signal transduction mechanisms	--	Histidine kinase 4 OS=Arabidopsis thaliana OX=3702 GN=AHK4 PE=1 SV=1	T	Signal transduction mechanisms	PREDICTED: histidine kinase 4-like [Cucumis melo]
		c90497.graph_c0	95.73	95.86	84.18	101.29	92.76	96.55	90.3	90.99	95.43	151.34	156.52	154.79	83.71	99.72	102.24	101.68	107.63	107.16	132.45	119.19	120.18	106.27	89.93	94.05	113.26	113.82	115.07	63.8	53.81	77.69	[T]	Signal transduction mechanisms	Molecular Function: phosphorelay sensor kinase activity (GO:0000155);; Biological Process: phosphorelay signal transduction system (GO:0000160);; Cellular Component: intracellular (GO:0005622);; Biological Process: RNA modification (GO:0009451);; Cellular Component: integral component of membrane (GO:0016021);; Biological Process: signal transduction by protein phosphorylation (GO:0023014);; Mole…	K14489|2.3734e-54|cmo:103496683|K14489 arabidopsis histidine kinase 2/3/4 (cytokinin receptor) [EC:2.7.13.3] | (RefSeq) histidine kinase 4-like	[T]	Signal transduction mechanisms	Response regulator receiver domain	Histidine kinase 3 OS=Arabidopsis thaliana OX=3702 GN=AHK3 PE=1 SV=1	T	Signal transduction mechanisms	PREDICTED: histidine kinase 4-like [Cucumis melo]
	AHP	c69213.graph_c0	290.15	286.44	213.35	73.33	65.97	89.98	175.95	179.76	160.98	99.24	95.06	93.08	287.95	275.23	297.75	119.79	133.86	128.63	74.15	72.54	83.86	147.52	146.76	168.61	76.54	71.22	82.28	99.52	81.05	150.14	--	--	Biological Process: phosphorelay signal transduction system (GO:0000160);; Cellular Component: nucleus (GO:0005634);; Cellular Component: cytoplasm (GO:0005737);; Biological Process: cytokinin-activated signaling pathway (GO:0009736);; Molecular Function: histidine phosphotransfer kinase activity (GO:0009927);; Biological Process: xylem development (GO:0010089);; Biological Process: phosphorylati…	K14490|6.84388e-85|mtr:MTR_4g010160|K14490 histidine-containing phosphotransfer peotein | (RefSeq) histidine phosphotransfer protein	[T]	Signal transduction mechanisms	Hpt domain	Pseudo histidine-containing phosphotransfer protein 6 OS=Arabidopsis thaliana OX=3702 GN=AHP6 PE=1 SV=2	T	Signal transduction mechanisms	histidine phosphotransfer protein [Medicago truncatula]
		c112664.graph_c0	0	0	0	0.29	0	0	0	0.57	0	0	0	0	0	0	0	0	0	0	0.26	0	0	0	0	0	0	0	0	0	0	0	--	--	Biological Process: phosphorelay signal transduction system (GO:0000160);; Cellular Component: nucleus (GO:0005634);; Cellular Component: cytoplasm (GO:0005737);; Biological Process: cytokinin-activated signaling pathway (GO:0009736);; Molecular Function: histidine phosphotransfer kinase activity (GO:0009927);; Biological Process: phosphorylation (GO:0016310);; Molecular Function: protein histidi…	K14490|3.74617e-23|mtr:MTR_1g082290|K14490 histidine-containing phosphotransfer peotein | (RefSeq) histidine phosphotransfer protein	[T]	Signal transduction mechanisms	--	Histidine-containing phosphotransfer protein 1 OS=Arabidopsis thaliana OX=3702 GN=AHP1 PE=1 SV=1	T	Signal transduction mechanisms	histidine phosphotransfer protein [Medicago truncatula]
		c112753.graph_c0	0	0.52	0	0.25	0.46	0	0	0	0	0	0.25	0.25	0	0	0	0	0.21	0	0	0	0	0	0	0	0	0.71	0	0	0	0	[T]	Signal transduction mechanisms	Biological Process: phosphorelay signal transduction system (GO:0000160);; Cellular Component: nucleus (GO:0005634);; Cellular Component: cytoplasm (GO:0005737);; Biological Process: cytokinin-activated signaling pathway (GO:0009736);; Molecular Function: histidine phosphotransfer kinase activity (GO:0009927);; Biological Process: phosphorylation (GO:0016310);; Molecular Function: protein histidi…	K14490|2.47725e-88|vra:106773913|K14490 histidine-containing phosphotransfer peotein | (RefSeq) histidine-containing phosphotransfer protein 4-like	[T]	Signal transduction mechanisms	Hpt domain	Histidine-containing phosphotransfer protein 4 OS=Arabidopsis thaliana OX=3702 GN=AHP4 PE=1 SV=2	T	Signal transduction mechanisms	PREDICTED: histidine-containing phosphotransfer protein 4-like [Vigna angularis]
		c51145.graph_c0	0.58	0.1	0	0.19	0.17	0	0	0	0	0	0	0	0	0	0	0.08	0	0	0	0	0	0.1	0.35	0.18	0	0.18	0.54	0	0.19	0	--	--	Biological Process: phosphorelay signal transduction system (GO:0000160);; Cellular Component: nucleus (GO:0005634);; Cellular Component: cytoplasm (GO:0005737);; Biological Process: cytokinin-activated signaling pathway (GO:0009736);; Molecular Function: histidine phosphotransfer kinase activity (GO:0009927);; Biological Process: phosphorylation (GO:0016310);; Molecular Function: protein histidi…	K14490|2.38525e-51|mtr:MTR_1g089130|K14490 histidine-containing phosphotransfer peotein | (RefSeq) histidine phosphotransfer protein	[T]	Signal transduction mechanisms	Hpt domain	Histidine-containing phosphotransfer protein 2 OS=Arabidopsis thaliana OX=3702 GN=AHP2 PE=1 SV=1	T	Signal transduction mechanisms	histidine phosphotransfer protein [Medicago truncatula]
		c89778.graph_c0	15.73	15.18	13.25	10.27	10.47	13.34	15.1	15.81	16.3	14.3	10.91	13.61	20.75	15.46	23.84	14.53	16.9	13.19	13.75	16.36	14.95	18.59	16.53	21.11	16.86	14.73	17.45	7.99	12.21	13.31	--	--	Biological Process: phosphorelay signal transduction system (GO:0000160);; Cellular Component: nucleus (GO:0005634);; Cellular Component: cytoplasm (GO:0005737);; Biological Process: cytokinin-activated signaling pathway (GO:0009736);; Molecular Function: histidine phosphotransfer kinase activity (GO:0009927);; Biological Process: phosphorylation (GO:0016310);; Molecular Function: protein histidi…	K14490|1.01489e-58|cam:101512935|K14490 histidine-containing phosphotransfer peotein | (RefSeq) histidine-containing phosphotransfer protein 1-like	[T]	Signal transduction mechanisms	Hpt domain	Histidine-containing phosphotransfer protein 5 OS=Arabidopsis thaliana OX=3702 GN=AHP5 PE=1 SV=2	T	Signal transduction mechanisms	PREDICTED: histidine-containing phosphotransfer protein 1-like [Cicer arietinum]
		c95376.graph_c0	2.45	1.43	0.83	1.19	0.78	0.53	1.16	2.87	0.08	1.01	1.73	2.26	0.78	0.35	1.3	0.22	0.22	0.74	0.9	3.76	4.2	0.41	0.08	0.46	1.43	1.66	0.7	2.03	0.08	0.53	--	--	Biological Process: phosphorelay signal transduction system (GO:0000160);; Cellular Component: nucleus (GO:0005634);; Cellular Component: cytoplasm (GO:0005737);; Biological Process: cytokinin-activated signaling pathway (GO:0009736);; Molecular Function: histidine phosphotransfer kinase activity (GO:0009927);; Biological Process: phosphorylation (GO:0016310);; Molecular Function: protein histidi…	K14490|2.51629e-82|mtr:MTR_2g020770|K14490 histidine-containing phosphotransfer peotein | (RefSeq) histidine phosphotransfer protein	[T]	Signal transduction mechanisms	Hpt domain	Histidine-containing phosphotransfer protein 1 OS=Arabidopsis thaliana OX=3702 GN=AHP1 PE=1 SV=1	T	Signal transduction mechanisms	putative His-Asp phosphotransfer protein [Pisum sativum]
	B-ARR	c74207.graph_c0	2.15	2.38	1.48	3.78	3.56	3	3.4	2.73	2.87	5.62	4.74	5.24	3.47	4.83	4.59	2.98	3.91	2.64	3.15	2.41	3.47	2.86	2.78	2.93	2.72	2.9	2.71	1.53	1.67	2.96	[T]	Signal transduction mechanisms	Biological Process: phosphorelay signal transduction system (GO:0000160);; Molecular Function: DNA binding (GO:0003677);; Molecular Function: transcription factor activity, sequence-specific DNA binding (GO:0003700);; Cellular Component: nucleus (GO:0005634);; Biological Process: regulation of transcription, DNA-templated (GO:0006355);; Molecular Function: identical protein binding (GO:0042802);;	K14491|3.27706e-157|cam:101510474|K14491 two-component response regulator ARR-B family | (RefSeq) two-component response regulator ARR2	[K]	Transcription	Response regulator receiver domain;; Myb-like DNA-binding domain	Two-component response regulator ORR21 OS=Oryza sativa subsp. japonica OX=39947 GN=RR21 PE=2 SV=1	T	Signal transduction mechanisms	PREDICTED: two-component response regulator ARR2 [Cicer arietinum]
		c84808.graph_c0	24.61	26.6	22.65	13.65	11.71	10.83	13.53	14.68	15.85	9.36	10.3	9.85	17.18	15.16	17.45	24.02	24.79	24.37	14.96	16.16	16.51	22.66	18.85	20.7	7.23	7.96	7.23	14.5	15.79	16.14	[T]	Signal transduction mechanisms	Biological Process: phosphorelay signal transduction system (GO:0000160);; Molecular Function: DNA binding (GO:0003677);; Molecular Function: transcription factor activity, sequence-specific DNA binding (GO:0003700);; Cellular Component: nucleus (GO:0005634);; Biological Process: regulation of transcription, DNA-templated (GO:0006355);;	K14491|1.9862e-14|mtr:MTR_4g131580|K14491 two-component response regulator ARR-B family | (RefSeq) two-component response regulator ARR12-like protein	[K]	Transcription	Response regulator receiver domain	Two-component response regulator ORR23 OS=Oryza sativa subsp. indica OX=39946 GN=RR23 PE=3 SV=1	T	Signal transduction mechanisms	two-component response regulator ARR12-like protein, partial [Trifolium pratense]
		c85131.graph_c0	2.29	1.05	2.24	1.45	1.75	0.98	2.31	2.91	2.71	6.14	8.4	7.35	3.43	3.91	2.29	2.33	1.23	2.33	0.92	2.24	1.2	1.19	1.76	1.81	5.28	5.48	5.03	1.26	0.85	1.59	--	--	Biological Process: phosphorelay signal transduction system (GO:0000160);; Molecular Function: DNA binding (GO:0003677);; Molecular Function: transcription factor activity, sequence-specific DNA binding (GO:0003700);; Cellular Component: nucleus (GO:0005634);; Biological Process: regulation of transcription, DNA-templated (GO:0006355);;	K14491|0|mtr:MTR_4g121020|K14491 two-component response regulator ARR-B family | (RefSeq) two-component response regulator ARR2-like protein	[K]	Transcription	Response regulator receiver domain	Two-component response regulator ARR1 OS=Arabidopsis thaliana OX=3702 GN=ARR1 PE=1 SV=2	T	Signal transduction mechanisms	two-component response regulator ARR2-like protein [Medicago truncatula]
		c85671.graph_c0	19.63	17.57	17.27	16.78	17.08	21.65	2.09	2.82	3	4.25	2.7	4.73	4.9	2.05	2.97	9.94	13.98	9.32	22.63	16.77	16.44	19	23.34	17.76	5.05	1.71	3.37	14.75	13.06	19.36	[T]	Signal transduction mechanisms	Biological Process: phosphorelay signal transduction system (GO:0000160);; Molecular Function: DNA binding (GO:0003677);; Molecular Function: transcription factor activity, sequence-specific DNA binding (GO:0003700);; Cellular Component: nucleus (GO:0005634);; Biological Process: regulation of transcription, DNA-templated (GO:0006355);; Molecular Function: kinase activity (GO:0016301);; Biologica…	K14491|2.46251e-46|mtr:MTR_4g121020|K14491 two-component response regulator ARR-B family | (RefSeq) two-component response regulator ARR2-like protein	[K]	Transcription	Response regulator receiver domain	Two-component response regulator ARR2 OS=Arabidopsis thaliana OX=3702 GN=ARR2 PE=1 SV=1	T	Signal transduction mechanisms	two-component response regulator ARR2-like protein, partial [Trifolium pratense]
		c85671.graph_c1	17.01	17.4	17.79	19.95	16.9	20.43	10.19	10.21	13.51	14.36	16.35	14.49	15.58	10.76	13.89	17.1	22.71	18.37	24.76	23.12	25.21	19.35	19.58	18.79	11.76	12.8	12.08	14.86	16.82	21.86	[T]	Signal transduction mechanisms	Biological Process: transcription, DNA-templated (GO:0006351);; Biological Process: signal transduction (GO:0007165);;	K14491|1.7592e-101|mtr:MTR_2g450070|K14491 two-component response regulator ARR-B family | (RefSeq) two-component response regulator ARR12-like protein	[K]	Transcription	Myb-like DNA-binding domain;; Response regulator receiver domain	Two-component response regulator ORR24 OS=Oryza sativa subsp. japonica OX=39947 GN=RR24 PE=2 SV=1	K	Transcription	two-component response regulator ARR12-like protein [Trifolium pratense]
		c53693.graph_c0	0.48	0.21	0	0	0.54	0	1.2	0	0	0.47	0.1	0.37	0	0	0	0	0	0	0	0	0	0	0	0	0	0	0	0	0	0	[T]	Signal transduction mechanisms	Biological Process: transcription, DNA-templated (GO:0006351);; Biological Process: signal transduction (GO:0007165);;	K14491|0|mtr:MTR_2g034960|K14491 two-component response regulator ARR-B family | (RefSeq) B-type response regulator	[K]	Transcription	Myb-like DNA-binding domain;; Response regulator receiver domain	Two-component response regulator ARR2 OS=Arabidopsis thaliana OX=3702 GN=ARR2 PE=1 SV=1	T	Signal transduction mechanisms	B-type response regulator [Medicago truncatula]
		c91700.graph_c0	12.26	11.77	8.54	5.21	4.9	5.43	7.61	6.16	7.15	6.01	6.57	6.98	7.63	7.45	9.65	7.86	10.32	9.06	8.26	8.23	9.71	12.1	10.78	9.22	5.46	5.66	5.05	5.76	6.54	6.16	[TK]	Signal transduction mechanisms ;; Transcription	Biological Process: phosphorelay signal transduction system (GO:0000160);; Molecular Function: DNA binding (GO:0003677);; Molecular Function: transcription factor activity, sequence-specific DNA binding (GO:0003700);; Cellular Component: nucleus (GO:0005634);; Biological Process: regulation of transcription, DNA-templated (GO:0006355);;	K14491|1.78152e-147|mtr:MTR_3g086100|K14491 two-component response regulator ARR-B family | (RefSeq) two-component response regulator ARR2-like protein	[K]	Transcription	Response regulator receiver domain	Two-component response regulator ORR26 OS=Oryza sativa subsp. japonica OX=39947 GN=RR26 PE=3 SV=2	T	Signal transduction mechanisms	hypothetical protein TSUD_326320 [Trifolium subterraneum]
		c94882.graph_c4	53.41	54.91	42.54	15.02	19.62	30.44	55.85	60.86	52.05	13.45	12.12	13.28	41.71	45.37	43.45	73.24	66.49	76.03	20.92	21.05	20.12	73.2	72.35	71.04	34.46	30.42	33.9	54.67	59.38	52.35	--	--	Biological Process: phosphorelay signal transduction system (GO:0000160);; Molecular Function: DNA binding (GO:0003677);; Molecular Function: transcription factor activity, sequence-specific DNA binding (GO:0003700);; Cellular Component: nucleus (GO:0005634);; Biological Process: regulation of transcription, DNA-templated (GO:0006355);;	K14491|1.48156e-15|ppp:PHYPADRAFT_123034|K14491 two-component response regulator ARR-B family | (RefSeq) hypothetical protein	[K]	Transcription	--	Two-component response regulator ARR14 OS=Arabidopsis thaliana OX=3702 GN=ARR14 PE=1 SV=2	T	Signal transduction mechanisms	predicted protein [Physcomitrella patens]
		c98392.graph_c0	0	0	0	0.84	0.26	0	0	0	0	0	0	0	0	0	0	0.24	0	0	0	0.52	0	0.28	0	0	0	0	0	0	0	0	[T]	Signal transduction mechanisms	Biological Process: phosphorelay signal transduction system (GO:0000160);; Molecular Function: DNA binding (GO:0003677);; Molecular Function: transcription factor activity, sequence-specific DNA binding (GO:0003700);; Cellular Component: nucleus (GO:0005634);; Biological Process: regulation of transcription, DNA-templated (GO:0006355);;	K14491|0|mtr:MTR_3g106220|K14491 two-component response regulator ARR-B family | (RefSeq) two-component response regulator ARR12-like protein	[K]	Transcription	Myb-like DNA-binding domain;; Response regulator receiver domain	Two-component response regulator ORR22 OS=Oryza sativa subsp. indica OX=39946 GN=RR22 PE=3 SV=1	K	Transcription	two-component response regulator ARR12-like protein [Trifolium pratense]
	A-ARR	c74921.graph_c0	15.93	20.24	18.82	2.93	1.87	2.22	8.75	6.83	7.23	33.7	31.38	36.3	20.33	9.48	17.03	9.29	9.63	10.83	2.96	2.92	2.81	9.07	4.96	10.8	32.31	27.19	36.16	4.86	6.39	6.75	--	--	Biological Process: phosphorelay signal transduction system (GO:0000160);; Cellular Component: intracellular (GO:0005622);;	K14492|2.23681e-22|mtr:MTR_3g088630|K14492 two-component response regulator ARR-A family | (RefSeq) two-component response regulator ARR3-like protein	[K]	Transcription	Response regulator receiver domain	Two-component response regulator ORR4 OS=Oryza sativa subsp. japonica OX=39947 GN=RR4 PE=2 SV=1	K	Transcription	hypothetical protein TSUD_395520 [Trifolium subterraneum]
		c79365.graph_c0	2.91	2.15	2.32	1.66	1.42	1.18	13.79	14.74	16.12	6.23	4.84	6.71	10.69	9.33	9.82	0.43	0.64	1.51	0.88	2.11	2.56	5.83	4.79	5.9	7.92	6.79	6.39	1.29	1.66	2.87	[TK]	Signal transduction mechanisms ;; Transcription	Biological Process: phosphorelay signal transduction system (GO:0000160);; Cellular Component: intracellular (GO:0005622);;	K14492|4.70528e-87|cam:101506648|K14492 two-component response regulator ARR-A family | (RefSeq) two-component response regulator ARR17	[K]	Transcription	Response regulator receiver domain	Two-component response regulator ARR17 OS=Arabidopsis thaliana OX=3702 GN=ARR17 PE=2 SV=1	K	Transcription	two-component response regulator ARR17-like protein [Trifolium pratense]
		c84033.graph_c0	31.21	32.59	39.37	15.02	13.41	11.77	12.17	13.29	12.91	8.03	5.95	6.52	52.98	50.01	50.75	29.09	31.15	33.25	44.79	44.68	46.17	36.8	30.18	34.37	8.67	6.54	9.05	6.69	13.24	15.71	--	--	--	K14492|8.95385e-49|mtr:MTR_7g490310|K14492 two-component response regulator ARR-A family | (RefSeq) two-component response regulator ARR3-like protein	[K]	Transcription	--	Two-component response regulator ARR9 OS=Arabidopsis thaliana OX=3702 GN=ARR9 PE=1 SV=1	T	Signal transduction mechanisms	cytokinin response regulator 5 [Pisum sativum]
		c85171.graph_c0	5.2	5.13	9.59	3.66	4.52	4.53	8.78	7.42	8.19	3.57	5	3.55	19.96	11.23	7.04	0.82	0.66	1.02	3.83	3.21	2.96	3.91	2.55	4.26	2.73	1.7	2.21	1.89	1.27	0.79	--	--	--	K14492|4.47915e-63|mtr:MTR_4g106590|K14492 two-component response regulator ARR-A family | (RefSeq) two-component response regulator ARR3-like protein	[K]	Transcription	Response regulator receiver domain	Two-component response regulator ARR5 OS=Arabidopsis thaliana OX=3702 GN=ARR5 PE=1 SV=2	K	Transcription	cytokinin response regulator 8 [Pisum sativum]
		c85626.graph_c0	31.77	42.48	41.69	48.71	46.07	46.8	39.78	37.69	37.43	18.02	19.82	17.14	62.36	44.91	56.54	45.01	52.87	57.25	62.21	63.52	63.78	56.49	50.59	64.26	22.17	25.34	23.34	23.64	20.45	28.28	[T]	Signal transduction mechanisms	Biological Process: phosphorelay signal transduction system (GO:0000160);; Cellular Component: intracellular (GO:0005622);;	K14492|2.73887e-62|mtr:MTR_3g078613|K14492 two-component response regulator ARR-A family | (RefSeq) two-component response regulator ARR3-like protein	[K]	Transcription	Response regulator receiver domain	Two-component response regulator ARR5 OS=Arabidopsis thaliana OX=3702 GN=ARR5 PE=1 SV=2	K	Transcription	cytokinin response regulator 6 [Pisum sativum]
		c90693.graph_c1	2.25	2.03	1.04	1.05	3.45	1.39	1.38	1.64	1.17	0.57	1.16	2.1	0.34	2.16	1.08	1.86	2.79	0.76	3.63	3.44	2.74	0.86	1.8	1.47	0.79	1.24	1.96	1.34	2.24	0.81	[TK]	Signal transduction mechanisms ;; Transcription	--	K14492|3.55646e-78|cam:101509325|K14492 two-component response regulator ARR-A family | (RefSeq) two-component response regulator ARR17	[K]	Transcription	Response regulator receiver domain	Two-component response regulator ARR3 OS=Arabidopsis thaliana OX=3702 GN=ARR3 PE=2 SV=1	K	Transcription	cytokinin response regulator 4 [Pisum sativum]
Gibberellin	GID1	c80985.graph_c0	10.84	13.94	13.41	24.49	19.42	20.31	21.11	21.81	18.8	22.94	22.2	20.51	25.54	30.02	24.07	14.34	14.07	18.47	27.71	25	27.12	21.47	21.28	22.18	28.07	25.05	33.26	14.43	11.82	16.91	[I]	Lipid transport and metabolism	Biological Process: metabolic process (GO:0008152);; Molecular Function: hydrolase activity (GO:0016787);;	K14493|0|mtr:MTR_1g089310|K14493 gibberellin receptor GID1 [EC:3.-.-.-] | (RefSeq) gibberellin receptor GID1c-like protein	[V]	Defense mechanisms	Glutaredoxin;; alpha/beta hydrolase fold;; Carboxylesterase family	Gibberellin receptor GID1B OS=Arabidopsis thaliana OX=3702 GN=GID1B PE=1 SV=1	I	Lipid transport and metabolism	gibberellin receptor GID1c-like protein [Medicago truncatula]
		c80985.graph_c1	14.68	16.31	17.11	26.73	25.99	25.89	9.11	9.47	8.64	10.2	11.62	8.64	5.47	5.06	6.68	15.69	13.58	13.24	25.01	27.24	28.27	23.8	22.49	22.67	9.9	13.67	9.58	19.57	12.26	20.91	--	--	Biological Process: metabolic process (GO:0008152);; Molecular Function: hydrolase activity (GO:0016787);;	K14493|3.14224e-53|mtr:MTR_1g082210|K14493 gibberellin receptor GID1 [EC:3.-.-.-] | (RefSeq) gibberellin receptor GID1c-like protein	[V]	Defense mechanisms	alpha/beta hydrolase fold	Gibberellin receptor GID1C OS=Arabidopsis thaliana OX=3702 GN=GID1C PE=1 SV=1	I	Lipid transport and metabolism	gibberellin receptor GID1c-like protein [Medicago truncatula]
		c81903.graph_c0	20.01	17.11	19.59	2.81	1.41	1.53	5.93	4.4	5.83	14.82	12.19	15.1	2.39	3.84	2.66	0.53	1.24	0.79	1.16	1.54	1.3	1.58	1.18	0.91	19.22	22.69	22.62	1.5	0.89	2.67	[I]	Lipid transport and metabolism	Biological Process: metabolic process (GO:0008152);; Molecular Function: hydrolase activity (GO:0016787);;	K14493|1.05181e-178|cam:101513592|K14493 gibberellin receptor GID1 [EC:3.-.-.-] | (RefSeq) gibberellin receptor GID1C	[V]	Defense mechanisms	alpha/beta hydrolase fold;; Carboxylesterase family	Gibberellin receptor GID1C OS=Arabidopsis thaliana OX=3702 GN=GID1C PE=1 SV=1	I	Lipid transport and metabolism	PREDICTED: gibberellin receptor GID1C [Cicer arietinum]
		c88587.graph_c0	12.7	13.97	17.39	11.96	12.43	15.01	5.05	3.95	3.92	16.09	16.8	17.83	7.32	9.45	8.62	5.63	5.43	6.27	12.08	13.11	11.44	7.15	7.23	8.71	22.89	21.07	22.02	5.95	5.98	11.96	[I]	Lipid transport and metabolism	Biological Process: metabolic process (GO:0008152);; Molecular Function: hydrolase activity (GO:0016787);;	K14493|0|mtr:MTR_7g093950|K14493 gibberellin receptor GID1 [EC:3.-.-.-] | (RefSeq) gibberellin receptor GID1c-like protein	[V]	Defense mechanisms	alpha/beta hydrolase fold;; Carboxylesterase family	Gibberellin receptor GID1B OS=Arabidopsis thaliana OX=3702 GN=GID1B PE=1 SV=1	I	Lipid transport and metabolism	hypothetical protein TSUD_333410 [Trifolium subterraneum]
	GID2	c56057.graph_c0	0	0.14	0.97	0.06	0	1.89	0	0	0	0	0	0	0	0.07	0	0	0	0	0	0	0	0	0	0	0	0	0	0	0	0	--	--	Biological Process: post-embryonic development (GO:0009791);; Cellular Component: intracellular part (GO:0044424);;	K14495|7.05187e-12|mtr:MTR_3g102470|K14495 F-box protein GID2 | (RefSeq) F-box GID2-like protein	--	--	--	F-box protein GID2 OS=Arabidopsis thaliana OX=3702 GN=GID2 PE=1 SV=1	S	Function unknown	F-box GID2-like protein [Medicago truncatula]
		c95818.graph_c0	46.04	47.54	29.87	28.49	23.43	25.83	29.31	26.84	24.49	30.76	32.13	32.41	38.45	44.55	43.67	39.84	31.94	39.74	24.23	23.41	28.12	20.68	25.07	25.13	26.56	25.07	32.68	24.14	19.26	31.83	--	--	Cellular Component: nucleus (GO:0005634);; Biological Process: seed germination (GO:0009845);; Biological Process: seed dormancy process (GO:0010162);; Cellular Component: SCF ubiquitin ligase complex (GO:0019005);;	K14495|8.55954e-86|mtr:MTR_3g102470|K14495 F-box protein GID2 | (RefSeq) F-box GID2-like protein	--	--	F-box domain	F-box protein GID2 OS=Arabidopsis thaliana OX=3702 GN=GID2 PE=1 SV=1	S	Function unknown	F-box protein gid2-like [Trifolium pratense]
	DELLA	c55063.graph_c0	10.38	10.04	8.2	29.6	26.45	25.4	26.82	22.75	19.63	38.69	34.35	38.68	19.71	24.86	21.28	19.38	14.49	19.4	26.22	22.81	22.14	15.25	17.44	15.29	43.23	46.8	38.28	16.48	19.18	12.41	--	--	Molecular Function: transcription factor activity, transcription factor binding (GO:0000989);; Molecular Function: transcription factor activity, sequence-specific DNA binding (GO:0003700);; Cellular Component: nucleus (GO:0005634);; Biological Process: regulation of transcription, DNA-templated (GO:0006355);; Biological Process: response to ethylene (GO:0009723);; Biological Process: response to…	K14494|2.03547e-77|cam:101503964|K14494 DELLA protein | (RefSeq) DELLA protein GAI	--	--	GRAS domain family	DELLA protein GAI1 OS=Vitis vinifera OX=29760 GN=GAI1 PE=2 SV=1	K	Transcription	putative gibberellin signaling DELLA protein LA [Pisum sativum]
		c55063.graph_c1	20.87	19.47	17.94	46.74	49.08	46.25	15.33	13.82	13.32	24.33	24.88	22.63	8.77	6.99	8.87	20.48	24.55	22.1	40.4	36.38	38.23	30.13	32.72	26.61	23.69	23.29	22.51	30.32	26.32	20.41	--	--	Molecular Function: transcription factor activity, transcription factor binding (GO:0000989);; Molecular Function: transcription factor activity, sequence-specific DNA binding (GO:0003700);; Cellular Component: nucleus (GO:0005634);; Biological Process: regulation of transcription, DNA-templated (GO:0006355);; Biological Process: response to ethylene (GO:0009723);; Biological Process: response to…	K14494|0|cam:101503964|K14494 DELLA protein | (RefSeq) DELLA protein GAI	--	--	GRAS domain family;; Transcriptional regulator DELLA protein N terminal	DELLA protein GAI OS=Gossypium hirsutum OX=3635 GN=GAI PE=2 SV=1	K	Transcription	putative gibberellin signaling DELLA protein LA [Pisum sativum]
		c84049.graph_c1	1.27	1.97	0.7	1.73	2.5	1.58	2.62	2.67	2.93	1.79	2.03	1.96	0.42	0.5	0.22	0.93	0.75	1.57	1.53	1.41	1.49	1.05	1.04	1.36	3.35	2.01	3.1	0.41	0.72	0.62	--	--	Molecular Function: transcription factor activity, sequence-specific DNA binding (GO:0003700);; Cellular Component: nucleus (GO:0005634);; Biological Process: regulation of transcription, DNA-templated (GO:0006355);; Biological Process: response to ethylene (GO:0009723);; Biological Process: response to abscisic acid (GO:0009737);; Biological Process: salicylic acid mediated signaling pathway (GO…	K14494|0|cam:101508270|K14494 DELLA protein | (RefSeq) DELLA protein RHT-1-like	--	--	GRAS domain family	DELLA protein GAI1 OS=Vitis vinifera OX=29760 GN=GAI1 PE=2 SV=1	K	Transcription	PREDICTED: DELLA protein RHT-1-like [Cicer arietinum]
	TF	c54426.graph_c0	38.32	35.6	34.9	42.62	56.26	90.42	28.32	21.05	22.94	10.32	8.66	8.06	39.91	49.34	41.3	154.32	156.75	162.49	50.88	49.14	49.64	25.19	33.37	34.28	22.22	22.47	21.5	58.67	66.34	66.81	--	--	Molecular Function: protein phosphatase inhibitor activity (GO:0004864);; Molecular Function: receptor activity (GO:0004872);; Cellular Component: nucleus (GO:0005634);; Cellular Component: cytoplasm (GO:0005737);; Biological Process: abscisic acid-activated signaling pathway (GO:0009738);; Molecular Function: abscisic acid binding (GO:0010427);; Biological Process: negative regulation of catalyt…	K14496|5.95882e-116|mtr:MTR_5g030500|K14496 abscisic acid receptor PYR/PYL family | (RefSeq) abscisic acid receptor PYR1-like protein	--	--	Polyketide cyclase / dehydrase and lipid transport;; Polyketide cyclase / dehydrase and lipid transport	Abscisic acid receptor PYR1 OS=Arabidopsis thaliana OX=3702 GN=PYR1 PE=1 SV=1	S	Function unknown	abscisic acid receptor PYR1-like protein [Medicago truncatula]
		c67999.graph_c0	21.09	22.82	14.31	3.83	2.92	1.82	2.03	2.46	1.87	0.84	1.4	1.08	17.47	25.63	21.6	24.2	30.45	26.32	10.15	7.88	9.08	4.81	7.69	9.53	0.64	0.92	0.9	12.28	16.22	15.28	--	--	Molecular Function: protein phosphatase inhibitor activity (GO:0004864);; Molecular Function: receptor activity (GO:0004872);; Cellular Component: nucleus (GO:0005634);; Cellular Component: cytoplasm (GO:0005737);; Biological Process: abscisic acid-activated signaling pathway (GO:0009738);; Molecular Function: abscisic acid binding (GO:0010427);; Biological Process: negative regulation of catalyt…	K14496|1.4181e-107|cam:101508615|K14496 abscisic acid receptor PYR/PYL family | (RefSeq) abscisic acid receptor PYL4-like	--	--	Polyketide cyclase / dehydrase and lipid transport;; Pathogenesis-related protein Bet v I family	Abscisic acid receptor PYL6 OS=Arabidopsis thaliana OX=3702 GN=PYL6 PE=1 SV=1	S	Function unknown	putative abscisic acid receptor PYL4-like protein [Trifolium pratense]
		c74613.graph_c0	137.43	137.15	162.77	127.27	118.8	84.24	118.57	115.08	110.41	292.92	281.28	281.61	27	29.84	29.52	133.85	199.99	135.77	155.23	125.04	143.93	63.91	87.83	77.66	265.89	299.84	242.19	117.57	109.41	88.92	--	--	--	K12126|1.87317e-127|mtr:MTR_7g111320|K12126 phytochrome-interacting factor 3 | (RefSeq) phytochrome-interacting factor 3.1	--	--	Helix-loop-helix DNA-binding domain	Transcription factor PIF3 OS=Arabidopsis thaliana OX=3702 GN=PIF3 PE=1 SV=1	S	Function unknown	transcription factor PIF3-like protein [Trifolium pratense]
		c75094.graph_c0	3.31	3.32	4.6	0.6	0.69	1.02	0.59	0.36	0.49	0.41	0.1	0.41	4.47	4.84	2.48	9.45	11.38	10.54	2.67	2.41	1.61	0.49	1.34	1.12	0.4	0.28	0.36	1.43	6.56	5.25	[C]	Energy production and conversion	Molecular Function: protein phosphatase inhibitor activity (GO:0004864);; Molecular Function: receptor activity (GO:0004872);; Cellular Component: nucleus (GO:0005634);; Cellular Component: cytoplasm (GO:0005737);; Biological Process: abscisic acid-activated signaling pathway (GO:0009738);; Molecular Function: abscisic acid binding (GO:0010427);; Biological Process: negative regulation of catalyt…	K14496|3.67446e-111|mtr:MTR_3g071740|K14496 abscisic acid receptor PYR/PYL family | (RefSeq) polyketide cyclase/dehydrase and lipid transporter	--	--	Polyketide cyclase / dehydrase and lipid transport;; Pathogenesis-related protein Bet v I family	Abscisic acid receptor PYL6 OS=Arabidopsis thaliana OX=3702 GN=PYL6 PE=1 SV=1	S	Function unknown	abscisic acid receptor PYL6 [Trifolium pratense]
		c75305.graph_c0	58.38	49.16	52.61	29.59	32.34	39.34	24.48	16.55	15.69	23.65	28.74	29.39	24.94	12.79	20.14	41.02	43.74	41.96	25.79	28.72	29.9	33.85	34.82	39.71	23.63	26.99	28.57	52.88	45.02	52.93	--	--	Molecular Function: protein phosphatase inhibitor activity (GO:0004864);; Molecular Function: receptor activity (GO:0004872);; Cellular Component: nucleus (GO:0005634);; Cellular Component: cytoplasm (GO:0005737);; Biological Process: abscisic acid-activated signaling pathway (GO:0009738);; Molecular Function: abscisic acid binding (GO:0010427);; Biological Process: negative regulation of catalyt…	K14496|1.75964e-40|vra:106774020|K14496 abscisic acid receptor PYR/PYL family | (RefSeq) abscisic acid receptor PYL9	--	--	Polyketide cyclase / dehydrase and lipid transport	Abscisic acid receptor PYL7 OS=Arabidopsis thaliana OX=3702 GN=PYL7 PE=1 SV=1	--	--	hypothetical protein GLYMA_16G025900 [Glycine max]
		c75305.graph_c1	18.11	17.58	15.41	9.36	11.48	10.86	24.85	26.16	22.63	27.42	26.31	29.21	30.59	42	37.66	24.44	18.56	20.1	11.42	14.2	12.73	15.58	15	15.5	31.19	31.56	32.94	16.76	16.91	18.97	--	--	Molecular Function: protein phosphatase inhibitor activity (GO:0004864);; Molecular Function: receptor activity (GO:0004872);; Cellular Component: nucleus (GO:0005634);; Cellular Component: cytoplasm (GO:0005737);; Biological Process: abscisic acid-activated signaling pathway (GO:0009738);; Molecular Function: abscisic acid binding (GO:0010427);; Biological Process: negative regulation of catalyt…	K14496|1.59491e-19|mtr:MTR_3g090980|K14496 abscisic acid receptor PYR/PYL family | (RefSeq) abscisic acid receptor PYL9-like protein	--	--	--	Abscisic acid receptor PYL8 OS=Arabidopsis thaliana OX=3702 GN=PYL8 PE=1 SV=1	S	Function unknown	abscisic acid receptor pyl8-like protein [Trifolium pratense]
		c81661.graph_c0	88.48	99.23	79.24	97.39	101.04	113.07	81.73	76.89	81.63	41.25	36.6	38.39	67.19	70.33	66.69	141.32	136.72	140.95	117.38	127.64	125.05	117.46	118.47	128.3	75.63	70.39	75.73	76.21	86.34	83.94	--	--	Molecular Function: protein dimerization activity (GO:0046983);;	K12126|0|mtr:MTR_1g084980|K12126 phytochrome-interacting factor 3 | (RefSeq) phytochrome-interacting factor 3.1	--	--	Helix-loop-helix DNA-binding domain	Transcription factor PIF3 OS=Arabidopsis thaliana OX=3702 GN=PIF3 PE=1 SV=1	K	Transcription	transcription factor PIF3-like protein [Trifolium pratense]
		c82904.graph_c0	3.54	1.72	1.74	0.43	0.31	0.3	0	0.1	0	0	0	0.2	5.38	2.92	2.51	4.62	6.25	4.18	0.34	0.28	0.26	0.32	0.15	0.21	0.13	0.15	0	0.8	1.07	2.16	--	--	Molecular Function: protein phosphatase inhibitor activity (GO:0004864);; Molecular Function: receptor activity (GO:0004872);; Cellular Component: nucleus (GO:0005634);; Cellular Component: cytoplasm (GO:0005737);; Biological Process: abscisic acid-activated signaling pathway (GO:0009738);; Molecular Function: abscisic acid binding (GO:0010427);; Biological Process: negative regulation of catalyt…	K14496|1.95109e-39|pvu:PHAVU_008G158300g|K14496 abscisic acid receptor PYR/PYL family | (RefSeq) hypothetical protein	--	--	--	Abscisic acid receptor PYL8 OS=Arabidopsis thaliana OX=3702 GN=PYL8 PE=1 SV=1	S	Function unknown	hypothetical protein TSUD_14780 [Trifolium subterraneum]
		c84032.graph_c0	72.95	68.82	60.07	88.47	88.42	93.46	3.94	4.95	4.25	6.63	7.34	7.64	65.97	55.03	51.71	55.28	64	53.3	124.63	112.69	125.99	9.32	11.61	11.28	3.57	3.35	2.3	16.75	26.48	26.89	--	--	Molecular Function: protein phosphatase inhibitor activity (GO:0004864);; Molecular Function: receptor activity (GO:0004872);; Cellular Component: nucleus (GO:0005634);; Cellular Component: cytoplasm (GO:0005737);; Biological Process: abscisic acid-activated signaling pathway (GO:0009738);; Molecular Function: abscisic acid binding (GO:0010427);; Biological Process: negative regulation of catalyt…	K14496|5.68979e-42|mtr:MTR_3g090980|K14496 abscisic acid receptor PYR/PYL family | (RefSeq) abscisic acid receptor PYL9-like protein	--	--	--	Abscisic acid receptor PYL8 OS=Arabidopsis thaliana OX=3702 GN=PYL8 PE=1 SV=1	--	--	abscisic acid receptor pyl8-like protein, partial [Trifolium pratense]
		c85822.graph_c0	97.96	96.49	64.29	59.29	54.11	65.82	102.95	112.1	120.08	31.93	31.96	31.73	106.57	118.52	120.19	104.45	123.45	105.06	66.35	62.51	68.86	159.77	132.27	140.19	20.96	23.61	22.94	100.17	97.77	107.34	--	--	Molecular Function: protein phosphatase inhibitor activity (GO:0004864);; Molecular Function: receptor activity (GO:0004872);; Cellular Component: nucleus (GO:0005634);; Cellular Component: cytoplasm (GO:0005737);; Biological Process: abscisic acid-activated signaling pathway (GO:0009738);; Molecular Function: abscisic acid binding (GO:0010427);; Biological Process: negative regulation of catalyt…	K14496|4.50344e-117|mtr:MTR_7g070050|K14496 abscisic acid receptor PYR/PYL family | (RefSeq) abscisic acid receptor	--	--	Polyketide cyclase / dehydrase and lipid transport;; Polyketide cyclase / dehydrase and lipid transport;; Pathogenesis-related protein Bet v I family	Abscisic acid receptor PYL4 OS=Arabidopsis thaliana OX=3702 GN=PYL4 PE=1 SV=1	S	Function unknown	abscisic acid receptor [Medicago truncatula]
		c87851.graph_c0	7.47	8.67	8.69	3.83	3.15	4.97	8.78	7.02	8.23	10	8.86	8.59	19.56	18.81	18.09	2.36	3.31	2.95	4.57	3.86	4.09	6.58	8.33	7.74	6.12	6.17	5.39	4.28	5.45	6.73	--	--	Molecular Function: protein phosphatase inhibitor activity (GO:0004864);; Molecular Function: receptor activity (GO:0004872);; Cellular Component: nucleus (GO:0005634);; Cellular Component: cytoplasm (GO:0005737);; Biological Process: abscisic acid-activated signaling pathway (GO:0009738);; Molecular Function: abscisic acid binding (GO:0010427);; Biological Process: negative regulation of catalyt…	K14496|3.22528e-118|mtr:MTR_1g016480|K14496 abscisic acid receptor PYR/PYL family | (RefSeq) abscisic acid receptor	--	--	Polyketide cyclase / dehydrase and lipid transport;; Pathogenesis-related protein Bet v I family	Abscisic acid receptor PYL2 OS=Arabidopsis thaliana OX=3702 GN=PYL2 PE=1 SV=1	S	Function unknown	hypothetical protein TSUD_06830 [Trifolium subterraneum]
		c89755.graph_c1	14.4	14.45	9.54	7.25	6.22	6.39	13.81	13.62	12.97	4.39	4.05	5.56	14.61	11.48	14.97	17.42	17.79	18.25	9.09	8.72	8.68	13.55	13.2	13.88	3.24	2.88	3.17	7.13	7.8	9.9	--	--	Molecular Function: protein dimerization activity (GO:0046983);;	K16189|0|mtr:MTR_3g449770|K16189 phytochrome-interacting factor 4 | (RefSeq) transcription factor	--	--	Helix-loop-helix DNA-binding domain	Transcription factor PIF4 OS=Arabidopsis thaliana OX=3702 GN=PIF4 PE=1 SV=1	K	Transcription	transcription factor [Medicago truncatula]
		c68616.graph_c0	0.15	0.3	0.38	0	0	0.04	0	0.56	0.28	0.04	0.05	0.21	0.31	0.73	0.42	0.08	0.08	0.32	0.13	0.09	0	0.05	0	0	0	0	0	0.13	0	0.09	--	--	Molecular Function: protein phosphatase inhibitor activity (GO:0004864);; Molecular Function: receptor activity (GO:0004872);; Cellular Component: nucleus (GO:0005634);; Cellular Component: cytoplasm (GO:0005737);; Biological Process: abscisic acid-activated signaling pathway (GO:0009738);; Molecular Function: abscisic acid binding (GO:0010427);; Biological Process: negative regulation of catalyt…	K14496|4.79895e-96|mtr:MTR_4g014460|K14496 abscisic acid receptor PYR/PYL family | (RefSeq) abscisic acid receptor	--	--	Polyketide cyclase / dehydrase and lipid transport;; Pathogenesis-related protein Bet v I family	Abscisic acid receptor PYL4 OS=Arabidopsis thaliana OX=3702 GN=PYL4 PE=1 SV=1	S	Function unknown	abscisic acid receptor PYL4 [Trifolium pratense]
Abscisic acid	PYR/PYL	c54426.graph_c0	38.32	35.6	34.9	42.62	56.26	90.42	28.32	21.05	22.94	10.32	8.66	8.06	39.91	49.34	41.3	154.32	156.75	162.49	50.88	49.14	49.64	25.19	33.37	34.28	22.22	22.47	21.5	58.67	66.34	66.81	--	--	Molecular Function: protein phosphatase inhibitor activity (GO:0004864);; Molecular Function: receptor activity (GO:0004872);; Cellular Component: nucleus (GO:0005634);; Cellular Component: cytoplasm (GO:0005737);; Biological Process: abscisic acid-activated signaling pathway (GO:0009738);; Molecular Function: abscisic acid binding (GO:0010427);; Biological Process: negative regulation of catalyt…	K14496|4.79895e-96|mtr:MTR_4g014460|K14496 abscisic acid receptor PYR/PYL family | (RefSeq) abscisic acid receptor	--	--	Polyketide cyclase / dehydrase and lipid transport;; Pathogenesis-related protein Bet v I family	Abscisic acid receptor PYL4 OS=Arabidopsis thaliana OX=3702 GN=PYL4 PE=1 SV=1	S	Function unknown	abscisic acid receptor PYL4 [Trifolium pratense]
		c67999.graph_c0	21.09	22.82	14.31	3.83	2.92	1.82	2.03	2.46	1.87	0.84	1.4	1.08	17.47	25.63	21.6	24.2	30.45	26.32	10.15	7.88	9.08	4.81	7.69	9.53	0.64	0.92	0.9	12.28	16.22	15.28	--	--	--	K12126|1.87317e-127|mtr:MTR_7g111320|K12126 phytochrome-interacting factor 3 | (RefSeq) phytochrome-interacting factor 3.1	--	--	Helix-loop-helix DNA-binding domain	Transcription factor PIF3 OS=Arabidopsis thaliana OX=3702 GN=PIF3 PE=1 SV=1	S	Function unknown	transcription factor PIF3-like protein [Trifolium pratense]
		c74613.graph_c0	137.43	137.15	162.77	127.27	118.8	84.24	118.57	115.08	110.41	292.92	281.28	281.61	27	29.84	29.52	133.85	199.99	135.77	155.23	125.04	143.93	63.91	87.83	77.66	265.89	299.84	242.19	117.57	109.41	88.92	[C]	Energy production and conversion	Molecular Function: protein phosphatase inhibitor activity (GO:0004864);; Molecular Function: receptor activity (GO:0004872);; Cellular Component: nucleus (GO:0005634);; Cellular Component: cytoplasm (GO:0005737);; Biological Process: abscisic acid-activated signaling pathway (GO:0009738);; Molecular Function: abscisic acid binding (GO:0010427);; Biological Process: negative regulation of catalyt…	K14496|3.67446e-111|mtr:MTR_3g071740|K14496 abscisic acid receptor PYR/PYL family | (RefSeq) polyketide cyclase/dehydrase and lipid transporter	--	--	Polyketide cyclase / dehydrase and lipid transport;; Pathogenesis-related protein Bet v I family	Abscisic acid receptor PYL6 OS=Arabidopsis thaliana OX=3702 GN=PYL6 PE=1 SV=1	S	Function unknown	abscisic acid receptor PYL6 [Trifolium pratense]
		c75094.graph_c0	3.31	3.32	4.6	0.6	0.69	1.02	0.59	0.36	0.49	0.41	0.1	0.41	4.47	4.84	2.48	9.45	11.38	10.54	2.67	2.41	1.61	0.49	1.34	1.12	0.4	0.28	0.36	1.43	6.56	5.25	--	--	Molecular Function: protein phosphatase inhibitor activity (GO:0004864);; Molecular Function: receptor activity (GO:0004872);; Cellular Component: nucleus (GO:0005634);; Cellular Component: cytoplasm (GO:0005737);; Biological Process: abscisic acid-activated signaling pathway (GO:0009738);; Molecular Function: abscisic acid binding (GO:0010427);; Biological Process: negative regulation of catalyt…	K14496|1.75964e-40|vra:106774020|K14496 abscisic acid receptor PYR/PYL family | (RefSeq) abscisic acid receptor PYL9	--	--	Polyketide cyclase / dehydrase and lipid transport	Abscisic acid receptor PYL7 OS=Arabidopsis thaliana OX=3702 GN=PYL7 PE=1 SV=1	--	--	hypothetical protein GLYMA_16G025900 [Glycine max]
		c75305.graph_c0	58.38	49.16	52.61	29.59	32.34	39.34	24.48	16.55	15.69	23.65	28.74	29.39	24.94	12.79	20.14	41.02	43.74	41.96	25.79	28.72	29.9	33.85	34.82	39.71	23.63	26.99	28.57	52.88	45.02	52.93	--	--	Molecular Function: protein phosphatase inhibitor activity (GO:0004864);; Molecular Function: receptor activity (GO:0004872);; Cellular Component: nucleus (GO:0005634);; Cellular Component: cytoplasm (GO:0005737);; Biological Process: abscisic acid-activated signaling pathway (GO:0009738);; Molecular Function: abscisic acid binding (GO:0010427);; Biological Process: negative regulation of catalyt…	K14496|1.59491e-19|mtr:MTR_3g090980|K14496 abscisic acid receptor PYR/PYL family | (RefSeq) abscisic acid receptor PYL9-like protein	--	--	--	Abscisic acid receptor PYL8 OS=Arabidopsis thaliana OX=3702 GN=PYL8 PE=1 SV=1	S	Function unknown	abscisic acid receptor pyl8-like protein [Trifolium pratense]
		c75305.graph_c1	18.11	17.58	15.41	9.36	11.48	10.86	24.85	26.16	22.63	27.42	26.31	29.21	30.59	42	37.66	24.44	18.56	20.1	11.42	14.2	12.73	15.58	15	15.5	31.19	31.56	32.94	16.76	16.91	18.97	--	--	Molecular Function: protein dimerization activity (GO:0046983);;	K12126|0|mtr:MTR_1g084980|K12126 phytochrome-interacting factor 3 | (RefSeq) phytochrome-interacting factor 3.1	--	--	Helix-loop-helix DNA-binding domain	Transcription factor PIF3 OS=Arabidopsis thaliana OX=3702 GN=PIF3 PE=1 SV=1	K	Transcription	transcription factor PIF3-like protein [Trifolium pratense]
		c81661.graph_c0	88.48	99.23	79.24	97.39	101.04	113.07	81.73	76.89	81.63	41.25	36.6	38.39	67.19	70.33	66.69	141.32	136.72	140.95	117.38	127.64	125.05	117.46	118.47	128.3	75.63	70.39	75.73	76.21	86.34	83.94	--	--	Molecular Function: protein phosphatase inhibitor activity (GO:0004864);; Molecular Function: receptor activity (GO:0004872);; Cellular Component: nucleus (GO:0005634);; Cellular Component: cytoplasm (GO:0005737);; Biological Process: abscisic acid-activated signaling pathway (GO:0009738);; Molecular Function: abscisic acid binding (GO:0010427);; Biological Process: negative regulation of catalyt…	K14496|1.95109e-39|pvu:PHAVU_008G158300g|K14496 abscisic acid receptor PYR/PYL family | (RefSeq) hypothetical protein	--	--	--	Abscisic acid receptor PYL8 OS=Arabidopsis thaliana OX=3702 GN=PYL8 PE=1 SV=1	S	Function unknown	hypothetical protein TSUD_14780 [Trifolium subterraneum]
		c82904.graph_c0	3.54	1.72	1.74	0.43	0.31	0.3	0	0.1	0	0	0	0.2	5.38	2.92	2.51	4.62	6.25	4.18	0.34	0.28	0.26	0.32	0.15	0.21	0.13	0.15	0	0.8	1.07	2.16	--	--	Molecular Function: protein phosphatase inhibitor activity (GO:0004864);; Molecular Function: receptor activity (GO:0004872);; Cellular Component: nucleus (GO:0005634);; Cellular Component: cytoplasm (GO:0005737);; Biological Process: abscisic acid-activated signaling pathway (GO:0009738);; Molecular Function: abscisic acid binding (GO:0010427);; Biological Process: negative regulation of catalyt…	K14496|5.68979e-42|mtr:MTR_3g090980|K14496 abscisic acid receptor PYR/PYL family | (RefSeq) abscisic acid receptor PYL9-like protein	--	--	--	Abscisic acid receptor PYL8 OS=Arabidopsis thaliana OX=3702 GN=PYL8 PE=1 SV=1	--	--	abscisic acid receptor pyl8-like protein, partial [Trifolium pratense]
		c84032.graph_c0	72.95	68.82	60.07	88.47	88.42	93.46	3.94	4.95	4.25	6.63	7.34	7.64	65.97	55.03	51.71	55.28	64	53.3	124.63	112.69	125.99	9.32	11.61	11.28	3.57	3.35	2.3	16.75	26.48	26.89	--	--	Molecular Function: protein phosphatase inhibitor activity (GO:0004864);; Molecular Function: receptor activity (GO:0004872);; Cellular Component: nucleus (GO:0005634);; Cellular Component: cytoplasm (GO:0005737);; Biological Process: abscisic acid-activated signaling pathway (GO:0009738);; Molecular Function: abscisic acid binding (GO:0010427);; Biological Process: negative regulation of catalyt…	K14496|4.50344e-117|mtr:MTR_7g070050|K14496 abscisic acid receptor PYR/PYL family | (RefSeq) abscisic acid receptor	--	--	Polyketide cyclase / dehydrase and lipid transport;; Polyketide cyclase / dehydrase and lipid transport;; Pathogenesis-related protein Bet v I family	Abscisic acid receptor PYL4 OS=Arabidopsis thaliana OX=3702 GN=PYL4 PE=1 SV=1	S	Function unknown	abscisic acid receptor [Medicago truncatula]
		c87851.graph_c0	7.47	8.67	8.69	3.83	3.15	4.97	8.78	7.02	8.23	10	8.86	8.59	19.56	18.81	18.09	2.36	3.31	2.95	4.57	3.86	4.09	6.58	8.33	7.74	6.12	6.17	5.39	4.28	5.45	6.73	--	--	Molecular Function: protein phosphatase inhibitor activity (GO:0004864);; Molecular Function: receptor activity (GO:0004872);; Cellular Component: nucleus (GO:0005634);; Cellular Component: cytoplasm (GO:0005737);; Biological Process: abscisic acid-activated signaling pathway (GO:0009738);; Molecular Function: abscisic acid binding (GO:0010427);; Biological Process: negative regulation of catalyt…	K14496|3.22528e-118|mtr:MTR_1g016480|K14496 abscisic acid receptor PYR/PYL family | (RefSeq) abscisic acid receptor	--	--	Polyketide cyclase / dehydrase and lipid transport;; Pathogenesis-related protein Bet v I family	Abscisic acid receptor PYL2 OS=Arabidopsis thaliana OX=3702 GN=PYL2 PE=1 SV=1	S	Function unknown	hypothetical protein TSUD_06830 [Trifolium subterraneum]
	PP2C	c74656.graph_c0	18.93	17.11	12.61	49	53.12	73.26	28.95	24.97	30.58	56.07	54.99	61.47	16.22	15.89	15.01	13.9	15.5	13.46	66.79	63.01	66.16	37.2	26.54	32.41	42.82	49.82	49.15	11.69	11.36	15.91	[T]	Signal transduction mechanisms	Molecular Function: protein serine/threonine phosphatase activity (GO:0004722);; Biological Process: protein dephosphorylation (GO:0006470);; Molecular Function: metal ion binding (GO:0046872);;	K14497|0|mtr:MTR_4g125810|K14497 protein phosphatase 2C [EC:3.1.3.16] | (RefSeq) protein phosphatase 2C ABI2-like protein	[T]	Signal transduction mechanisms	Protein phosphatase 2C	Protein phosphatase 2C 56 OS=Arabidopsis thaliana OX=3702 GN=ABI1 PE=1 SV=2	T	Signal transduction mechanisms	protein phosphatase 2C 16-like [Trifolium pratense]
		c78572.graph_c0	11.74	12.36	9.51	80.62	89.9	117.03	23.67	26.52	22.82	56.21	52.46	54	10.95	13.12	10.32	1.71	1.78	3.51	42.39	42.25	48.76	15.14	16.48	15.99	23.23	23.94	21.43	3.79	2.72	5.6	--	--	Molecular Function: protein serine/threonine phosphatase activity (GO:0004722);; Biological Process: protein dephosphorylation (GO:0006470);; Molecular Function: metal ion binding (GO:0046872);;	K14497|1.12417e-104|cam:101507599|K14497 protein phosphatase 2C [EC:3.1.3.16] | (RefSeq) probable protein phosphatase 2C 51	[T]	Signal transduction mechanisms	Protein phosphatase 2C;; Protein phosphatase 2C	Probable protein phosphatase 2C 51 OS=Oryza sativa subsp. japonica OX=39947 GN=Os05g0572700 PE=2 SV=1	T	Signal transduction mechanisms	putative protein phosphatase 2C 8-like protein, partial [Trifolium pratense]
		c79078.graph_c0	77.72	77.99	79.13	156.71	146.62	184.93	111.86	102.47	108.22	150.91	156.11	153.06	107.69	110.31	118.3	31.22	34.25	32.91	190.96	187.09	190.05	98.87	96.26	114.44	87.98	89.46	85.77	53.61	56.01	84.85	--	--	Molecular Function: protein serine/threonine phosphatase activity (GO:0004722);; Biological Process: protein dephosphorylation (GO:0006470);; Molecular Function: metal ion binding (GO:0046872);;	K14497|2.02271e-172|cam:101488329|K14497 protein phosphatase 2C [EC:3.1.3.16] | (RefSeq) protein phosphatase 2C 37	[T]	Signal transduction mechanisms	Protein phosphatase 2C;; Protein phosphatase 2C	Protein phosphatase 2C 3 OS=Arabidopsis thaliana OX=3702 GN=AIP1 PE=1 SV=1	T	Signal transduction mechanisms	PREDICTED: protein phosphatase 2C 37 [Cicer arietinum]
		c79425.graph_c0	0.7	1.03	0.53	0.79	0.17	0.97	0.1	0.14	0.07	0.65	0.9	0.95	0.28	0	0.58	0.46	0.13	0.44	0.07	0.24	0.24	1.43	1.18	1.81	0.27	0.25	0.41	0.38	0.22	0.31	--	--	Molecular Function: protein serine/threonine phosphatase activity (GO:0004722);; Biological Process: protein dephosphorylation (GO:0006470);; Molecular Function: metal ion binding (GO:0046872);;	K14497|1.36544e-179|mtr:MTR_2g040500|K14497 protein phosphatase 2C [EC:3.1.3.16] | (RefSeq) protein phosphatase 2C ABI2-like protein	[T]	Signal transduction mechanisms	Protein phosphatase 2C	Probable protein phosphatase 2C 6 OS=Oryza sativa subsp. japonica OX=39947 GN=Os01g0583100 PE=1 SV=1	T	Signal transduction mechanisms	protein phosphatase 2C ABI2-like protein [Medicago truncatula]
		c88994.graph_c0	3.03	2.98	5.55	10.05	11.02	18.75	1.75	0.67	1.21	4.95	4.78	4.59	2.5	3.39	2.03	1.01	1.04	1.05	12.41	13.12	16.58	2.55	2.47	2.31	4.53	3.93	4.59	4.17	5.43	3.56	--	--	Molecular Function: protein serine/threonine phosphatase activity (GO:0004722);; Biological Process: protein dephosphorylation (GO:0006470);; Molecular Function: metal ion binding (GO:0046872);;	K14497|0|mtr:MTR_1g015110|K14497 protein phosphatase 2C [EC:3.1.3.16] | (RefSeq) protein phosphatase 2C family protein	[T]	Signal transduction mechanisms	Protein phosphatase 2C	Protein phosphatase 2C 7 OS=Arabidopsis thaliana OX=3702 GN=HAB2 PE=1 SV=2	T	Signal transduction mechanisms	protein phosphatase 2C family protein [Medicago truncatula]
		c90908.graph_c0	5.28	5.38	4.5	16.18	33.67	34.21	8.37	8.61	5.91	68.93	65.23	71.42	0.67	2.11	2.06	1.13	1.84	0.95	8.79	10.87	9.5	7.05	7.32	8.24	56.89	57.54	54.35	1.27	1.75	4.61	[T]	Signal transduction mechanisms	Molecular Function: protein serine/threonine phosphatase activity (GO:0004722);; Biological Process: protein dephosphorylation (GO:0006470);; Molecular Function: metal ion binding (GO:0046872);;	K14497|7.5348e-71|cam:101506867|K14497 protein phosphatase 2C [EC:3.1.3.16] | (RefSeq) protein phosphatase 2C 77-like	[T]	Signal transduction mechanisms	Protein phosphatase 2C	Protein phosphatase 2C 16 OS=Arabidopsis thaliana OX=3702 GN=HAB1 PE=1 SV=1	T	Signal transduction mechanisms	hypothetical protein TSUD_315050 [Trifolium subterraneum]
		c94034.graph_c0	20.06	22.05	16.36	32.67	26.94	29.86	56.88	50.92	55.67	45.36	46.94	45.12	36.99	48.72	44.32	24.63	19.92	20.19	37.37	36.06	31.32	23.09	23.68	32.29	51.06	53.95	53.2	17.68	21.47	21.04	--	--	Molecular Function: protein serine/threonine phosphatase activity (GO:0004722);; Biological Process: protein dephosphorylation (GO:0006470);; Molecular Function: metal ion binding (GO:0046872);;	K14497|2.08114e-153|mtr:MTR_3g104710|K14497 protein phosphatase 2C [EC:3.1.3.16] | (RefSeq) protein phosphatase 2C family protein	[T]	Signal transduction mechanisms	Protein phosphatase 2C	Protein phosphatase 2C 7 OS=Arabidopsis thaliana OX=3702 GN=HAB2 PE=1 SV=2	T	Signal transduction mechanisms	protein phosphatase 2C 16-like [Trifolium pratense]
		c94034.graph_c2	37.04	31.27	35.85	52.69	51.21	54.25	16.84	17.49	15.45	17.42	16.66	15.27	13.27	13.31	14.77	30.49	36.01	32.68	52.53	55.54	51.49	40.04	39.17	36.43	18.42	21.01	20.46	33.46	26.05	32.15	--	--	Molecular Function: protein serine/threonine phosphatase activity (GO:0004722);; Biological Process: protein dephosphorylation (GO:0006470);; Molecular Function: metal ion binding (GO:0046872);;	K14497|8.77219e-57|cam:101510725|K14497 protein phosphatase 2C [EC:3.1.3.16] | (RefSeq) probable protein phosphatase 2C 6	[T]	Signal transduction mechanisms	Protein phosphatase 2C	Protein phosphatase 2C 16 OS=Arabidopsis thaliana OX=3702 GN=HAB1 PE=1 SV=1	T	Signal transduction mechanisms	putative protein phosphatase 2C 6-like protein, partial [Trifolium pratense]
		c94814.graph_c0	3.38	4.28	3.05	21.04	23.24	31.22	15.18	17.44	17.93	6.41	5.49	6.37	9.31	5.33	7.96	1.91	2.69	1.84	22.96	18.98	18.08	13.66	10.81	14.53	10.41	7.94	11.3	2.83	1.57	3.81	[T]	Signal transduction mechanisms	Molecular Function: protein serine/threonine phosphatase activity (GO:0004722);; Biological Process: protein dephosphorylation (GO:0006470);; Molecular Function: metal ion binding (GO:0046872);;	K14497|3.51944e-173|mtr:MTR_5g009370|K14497 protein phosphatase 2C [EC:3.1.3.16] | (RefSeq) phosphatase 2C family protein	[T]	Signal transduction mechanisms	Protein phosphatase 2C	Probable protein phosphatase 2C 8 OS=Oryza sativa subsp. japonica OX=39947 GN=Os01g0656200 PE=2 SV=1	T	Signal transduction mechanisms	hypothetical protein TSUD_230180 [Trifolium subterraneum]
		c91231.graph_c0	54.11	56.11	90.99	51.25	75.2	57.89	88.92	85.07	91.4	161.47	149.75	148.86	106.36	98.49	96.57	45.84	44.47	44.62	54	50.55	55.62	41.33	41.31	42.6	79.42	73.2	68.38	46.47	54.28	41.96	--	--	Molecular Function: protein serine/threonine phosphatase activity (GO:0004722);; Biological Process: protein dephosphorylation (GO:0006470);; Molecular Function: metal ion binding (GO:0046872);;	K14497|1.47117e-102|cam:101502712|K14497 protein phosphatase 2C [EC:3.1.3.16] | (RefSeq) protein phosphatase 2C 37-like	[T]	Signal transduction mechanisms	Protein phosphatase 2C;; Protein phosphatase 2C	Protein phosphatase 2C 37 OS=Arabidopsis thaliana OX=3702 GN=PP2CA PE=1 SV=1	T	Signal transduction mechanisms	hypothetical protein TSUD_416530 [Trifolium subterraneum]
	SnRK2	c54373.graph_c0	32.34	27.59	16.98	10.14	11.75	3.93	4.18	2.62	4.01	4.3	2.8	3.7	1.61	3.95	6.17	10.11	20.12	12.64	4.37	4.58	5.74	5.67	4.76	3.8	0.46	2.61	0	6.98	2.87	7.83	[T]	Signal transduction mechanisms	Molecular Function: protein serine/threonine kinase activity (GO:0004674);; Molecular Function: ATP binding (GO:0005524);; Cellular Component: nucleus (GO:0005634);; Cellular Component: cytoplasm (GO:0005737);; Biological Process: protein phosphorylation (GO:0006468);; Biological Process: intracellular signal transduction (GO:0035556);;	K14498|4.9476e-171|mtr:MTR_4g099240|K14498 serine/threonine-protein kinase SRK2 [EC:2.7.11.1] | (RefSeq) sucrose nonfermenting 1(SNF1)-related kinase	[T]	Signal transduction mechanisms	Protein kinase domain;; Protein tyrosine kinase	Serine/threonine-protein kinase SAPK3 OS=Oryza sativa subsp. japonica OX=39947 GN=SAPK3 PE=1 SV=1	T	Signal transduction mechanisms	sucrose nonfermenting 1(SNF1)-related kinase [Medicago truncatula]
		c67531.graph_c0	16.32	19.25	12.4	5.42	5.91	6.37	3.76	2.56	5.15	1.33	4.84	1.89	7.61	14.87	9.04	16.26	19.95	16.71	3.51	5.68	3.78	6.63	5.7	3.19	1.64	1.07	2.1	5.98	6.05	8.26	--	--	Molecular Function: nucleotide binding (GO:0000166);; Molecular Function: protein serine/threonine kinase activity (GO:0004674);; Cellular Component: nucleus (GO:0005634);; Cellular Component: cytoplasm (GO:0005737);; Biological Process: protein phosphorylation (GO:0006468);; Biological Process: intracellular signal transduction (GO:0035556);;	K14498|1.80106e-72|pvu:PHAVU_002G261200g|K14498 serine/threonine-protein kinase SRK2 [EC:2.7.11.1] | (RefSeq) hypothetical protein	[T]	Signal transduction mechanisms	Protein kinase domain	Serine/threonine-protein kinase SAPK2 OS=Oryza sativa subsp. indica OX=39946 GN=SAPK2 PE=2 SV=2	T	Signal transduction mechanisms	serine/threonine-protein kinase SAPK2-like protein [Trifolium pratense]
		c69956.graph_c0	6.78	1.98	3.34	2.58	2.71	2.29	0	0	0.35	0.76	0.69	0	0	1.09	1.54	2.84	1.9	1.7	2.39	4.88	1.94	3.56	3.95	3.11	0.74	0	0.65	3.48	2.4	3.49	--	--	Molecular Function: protein serine/threonine kinase activity (GO:0004674);; Molecular Function: ATP binding (GO:0005524);; Biological Process: protein phosphorylation (GO:0006468);;	K14498|7.12677e-31|gra:105791372|K14498 serine/threonine-protein kinase SRK2 [EC:2.7.11.1] | (RefSeq) serine/threonine-protein kinase SRK2G-like	[T]	Signal transduction mechanisms	Protein kinase domain	Serine/threonine-protein kinase SRK2H OS=Arabidopsis thaliana OX=3702 GN=SRK2H PE=1 SV=1	T	Signal transduction mechanisms	Non-specific serine/threonine protein kinase [Handroanthus impetiginosus]
		c72129.graph_c1	29.27	25.27	36.19	23.48	18.78	17.79	4.66	6.26	5.34	9.61	5.25	7.87	0.32	5.92	1.34	7.31	12.54	6.66	15.86	17.32	15.86	20.32	14.9	12.65	4.85	7.4	9.12	12.99	16.59	15.6	--	--	Molecular Function: protein serine/threonine kinase activity (GO:0004674);; Molecular Function: ATP binding (GO:0005524);; Biological Process: protein phosphorylation (GO:0006468);;	K14498|8.11099e-40|vvi:100240941|K14498 serine/threonine-protein kinase SRK2 [EC:2.7.11.1] | (RefSeq) serine/threonine-protein kinase SRK2I	[T]	Signal transduction mechanisms	Protein kinase domain	Serine/threonine-protein kinase SRK2I OS=Arabidopsis thaliana OX=3702 GN=SRK2I PE=1 SV=1	T	Signal transduction mechanisms	abscisic acid-activated protein kinase [Vicia faba]
		c82076.graph_c0	2.02	1.3	2.49	0.76	0.29	0.35	2.03	1.42	1.49	1.97	1.6	2.61	3.06	0.96	3.68	1.18	0.78	0.43	1.18	0.35	0.39	0.76	0.8	1.31	2.77	3.41	4.29	1.3	0.2	0.35	[T]	Signal transduction mechanisms	Molecular Function: nucleotide binding (GO:0000166);; Molecular Function: protein serine/threonine kinase activity (GO:0004674);; Cellular Component: nucleus (GO:0005634);; Cellular Component: cytoplasm (GO:0005737);; Biological Process: protein phosphorylation (GO:0006468);; Biological Process: intracellular signal transduction (GO:0035556);;	K14498|6.1081e-83|mtr:MTR_5g018050|K14498 serine/threonine-protein kinase SRK2 [EC:2.7.11.1] | (RefSeq) sucrose nonfermenting 1(SNF1)-related kinase	[T]	Signal transduction mechanisms	Protein kinase domain;; Protein tyrosine kinase;; Protein kinase domain	Serine/threonine-protein kinase SRK2E OS=Arabidopsis thaliana OX=3702 GN=SRK2E PE=1 SV=1	T	Signal transduction mechanisms	sucrose nonfermenting 1(SNF1)-related kinase [Medicago truncatula]
		c88108.graph_c0	3.66	2.95	2.71	0.08	0.22	0.32	1.23	1.06	0.86	0.76	0.69	0.38	2.62	2.06	2.53	0.3	0.08	0.05	0.08	0.64	0.21	0.57	0.42	1.08	0.4	0	0.13	0.34	0.47	0.56	[H]	Coenzyme transport and metabolism	Molecular Function: protein serine/threonine kinase activity (GO:0004674);; Molecular Function: protein binding (GO:0005515);; Molecular Function: ATP binding (GO:0005524);; Cellular Component: nucleus (GO:0005634);; Cellular Component: cytosol (GO:0005829);; Biological Process: protein phosphorylation (GO:0006468);; Biological Process: response to salt stress (GO:0009651);; Biological Process: r…	K14498|1.38459e-156|cic:CICLE_v10025965mg|K14498 serine/threonine-protein kinase SRK2 [EC:2.7.11.1] | (RefSeq) hypothetical protein	[T]	Signal transduction mechanisms	Protein kinase domain;; Protein tyrosine kinase;; Phosphomethylpyrimidine kinase;; Phosphomethylpyrimidine kinase;; pfkB family carbohydrate kinase;; Protein kinase domain;; Protein tyrosine kinase;; Thiamine monophosphate synthase	Serine/threonine-protein kinase SAPK4 OS=Oryza sativa subsp. japonica OX=39947 GN=SAPK4 PE=2 SV=2	T	Signal transduction mechanisms	hypothetical protein B456_013G038800 [Gossypium raimondii]
		c88933.graph_c0	5.64	9.8	4.45	48.16	35.93	66.69	19.17	19.85	22.77	104.75	118.14	127.67	21.79	16.59	13.6	15.69	16.4	18.25	49.11	57.71	50.33	18.33	14.53	16.74	63.78	53.61	68.25	14.1	13.8	17.12	[T]	Signal transduction mechanisms	Molecular Function: protein serine/threonine kinase activity (GO:0004674);; Molecular Function: ATP binding (GO:0005524);; Cellular Component: nucleus (GO:0005634);; Cellular Component: cytoplasm (GO:0005737);; Biological Process: protein phosphorylation (GO:0006468);; Biological Process: intracellular signal transduction (GO:0035556);;	K14498|7.31977e-125|cam:101488437|K14498 serine/threonine-protein kinase SRK2 [EC:2.7.11.1] | (RefSeq) serine/threonine-protein kinase SAPK2-like	[T]	Signal transduction mechanisms	Protein kinase domain;; Protein tyrosine kinase;; Protein kinase domain	Serine/threonine-protein kinase SAPK1 OS=Oryza sativa subsp. japonica OX=39947 GN=SAPK1 PE=1 SV=1	T	Signal transduction mechanisms	PREDICTED: serine/threonine-protein kinase SAPK2-like isoform X1 [Cicer arietinum]
		c94039.graph_c0	26.48	26.86	25.83	13.73	11.13	10.73	13.72	17.73	16.83	4.13	5.1	4.71	18.93	16.92	19.65	41.07	40.73	37.25	19.97	20.21	20.69	34.61	25.27	29.11	4.04	4.18	5.21	26.95	27.76	24.48	[U]	Intracellular trafficking, secretion, and vesicular transport	Molecular Function: protein serine/threonine kinase activity (GO:0004674);; Molecular Function: ATP binding (GO:0005524);; Cellular Component: nucleus (GO:0005634);; Cellular Component: cytoplasm (GO:0005737);; Biological Process: protein phosphorylation (GO:0006468);; Biological Process: intracellular signal transduction (GO:0035556);;	K14498|0|mtr:MTR_3g097320|K14498 serine/threonine-protein kinase SRK2 [EC:2.7.11.1] | (RefSeq) sucrose non-fermenting-like kinase 2 family protein	[T]	Signal transduction mechanisms	Protein kinase domain;; Protein tyrosine kinase;; Protein kinase domain;; Protein tyrosine kinase	Serine/threonine-protein kinase SRK2A OS=Arabidopsis thaliana OX=3702 GN=SRK2A PE=1 SV=1	T	Signal transduction mechanisms	sucrose non-fermenting-like kinase 2 family protein [Medicago truncatula]
		c94240.graph_c0	21.79	19.47	21.64	12.07	12.97	12	25.07	20.27	25.43	22.64	26.07	25.71	42.69	41.22	49.78	14.16	14.72	14.7	11.49	12.06	13.31	18.05	13	15.46	27.59	26	26.21	14.41	11.71	12.12	[T]	Signal transduction mechanisms	Molecular Function: protein serine/threonine kinase activity (GO:0004674);; Molecular Function: ATP binding (GO:0005524);; Cellular Component: nucleus (GO:0005634);; Cellular Component: cytosol (GO:0005829);; Biological Process: sucrose metabolic process (GO:0005985);; Biological Process: unsaturated fatty acid biosynthetic process (GO:0006636);; Biological Process: response to water deprivation …	K14498|1.81575e-96|mtr:MTR_1g034030|K14498 serine/threonine-protein kinase SRK2 [EC:2.7.11.1] | (RefSeq) sucrose nonfermenting 1(SNF1)-related kinase	[T]	Signal transduction mechanisms	Protein kinase domain;; Protein tyrosine kinase;; Protein kinase domain;; Protein tyrosine kinase;; Protein kinase domain	Serine/threonine-protein kinase SRK2E OS=Arabidopsis thaliana OX=3702 GN=SRK2E PE=1 SV=1	T	Signal transduction mechanisms	sucrose nonfermenting 1(SNF1)-related kinase [Medicago truncatula]
		c54596.graph_c0	0.73	1.5	1.89	0.14	0.26	0.63	0.39	0.13	0.42	0.53	1.4	0.53	1.25	2.5	0	0.49	0.36	0.41	0.25	0.65	0.13	0.42	0.27	0.65	0.38	0.4	0.26	0.13	0.55	0.13	[T]	Signal transduction mechanisms	Molecular Function: protein serine/threonine kinase activity (GO:0004674);; Molecular Function: ATP binding (GO:0005524);; Cellular Component: nucleus (GO:0005634);; Cellular Component: cytoplasm (GO:0005737);; Biological Process: protein phosphorylation (GO:0006468);; Biological Process: intracellular signal transduction (GO:0035556);;	K14498|2.69274e-63|mtr:MTR_8g089975|K14498 serine/threonine-protein kinase SRK2 [EC:2.7.11.1] | (RefSeq) Serine/Threonine-kinase SAPK1-like protein	[T]	Signal transduction mechanisms	Protein kinase domain;; Protein tyrosine kinase	Serine/threonine-protein kinase SRK2C OS=Arabidopsis thaliana OX=3702 GN=SRK2C PE=1 SV=1	T	Signal transduction mechanisms	Serine/Threonine-kinase SAPK1-like protein [Medicago truncatula]
		c77527.graph_c0	0	0.32	0	0	0	0	0	0	0	0	0	0.91	0	0	3.54	0	0	0	0	0	0	0	0	0	0	0	0	0	0	0	--	--	Molecular Function: protein serine/threonine kinase activity (GO:0004674);; Molecular Function: ATP binding (GO:0005524);; Cellular Component: nucleus (GO:0005634);; Cellular Component: cytosol (GO:0005829);; Biological Process: sucrose metabolic process (GO:0005985);; Biological Process: unsaturated fatty acid biosynthetic process (GO:0006636);; Biological Process: response to water deprivation …	K14498|7.03406e-47|tcc:TCM_006995|K14498 serine/threonine-protein kinase SRK2 [EC:2.7.11.1] | (RefSeq) Kinase superfamily protein isoform 1	[T]	Signal transduction mechanisms	Protein kinase domain;; Protein tyrosine kinase	Serine/threonine-protein kinase SAPK8 OS=Oryza sativa subsp. japonica OX=39947 GN=SAPK8 PE=2 SV=1	T	Signal transduction mechanisms	serine/threonine-protein kinase SRK2E-like protein [Trifolium pratense]
		c83641.graph_c0	70.47	61.64	64.57	37.29	36.55	39.56	66.5	73.42	77.59	34.1	37.53	33.05	72.93	70.94	86.88	55.33	63.77	57.77	48.28	49.39	52.02	54.63	49.29	53.79	46.4	51.78	53.68	47.35	45.31	51.69	[T]	Signal transduction mechanisms	Molecular Function: protein serine/threonine kinase activity (GO:0004674);; Molecular Function: ATP binding (GO:0005524);; Cellular Component: nucleus (GO:0005634);; Cellular Component: cytoplasm (GO:0005737);; Biological Process: protein phosphorylation (GO:0006468);; Biological Process: intracellular signal transduction (GO:0035556);;	K14498|4.86544e-105|mtr:MTR_8g079560|K14498 serine/threonine-protein kinase SRK2 [EC:2.7.11.1] | (RefSeq) sucrose nonfermenting 1(SNF1)-related kinase	[T]	Signal transduction mechanisms	Protein kinase domain;; Protein kinase domain;; Protein tyrosine kinase;; Protein kinase domain;; Protein tyrosine kinase	Serine/threonine-protein kinase SAPK10 OS=Oryza sativa subsp. japonica OX=39947 GN=SAPK10 PE=2 SV=1	T	Signal transduction mechanisms	sucrose nonfermenting 1(SNF1)-related kinase [Medicago truncatula]
		c86147.graph_c0	90.1	93.28	101.62	63.9	56.44	62.62	82.81	79.87	82.08	81.86	86.44	86.05	129.2	126.04	122.01	49.61	53.94	50.3	72.43	68.71	71.58	67.3	60.8	62.53	62.28	57.92	66.02	45.92	47.47	54.46	--	--	--	K14498|1.08525e-12|aip:107623033|K14498 serine/threonine-protein kinase SRK2 [EC:2.7.11.1] | (RefSeq) serine/threonine-protein kinase SAPK2-like	[T]	Signal transduction mechanisms	--	Abscisic acid-inducible protein kinase (Fragment) OS=Triticum aestivum OX=4565 PE=2 SV=1	J	Translation, ribosomal structure and biogenesis	serine/threonine-protein kinase SAPK2 [Arachis ipaensis]
		c90604.graph_c2	150.65	157.36	148.58	88.37	84.37	91.51	146.4	167.94	188.51	99.16	114.35	111.07	297.95	287.19	299.76	114.61	125.42	128.44	99.83	110.64	103.13	116.75	106.96	121.69	144.74	148.8	151.42	100.86	96.55	117.17	[M]	Cell wall/membrane/envelope biogenesis	Molecular Function: nucleotide binding (GO:0000166);; Molecular Function: protein serine/threonine kinase activity (GO:0004674);; Cellular Component: nucleus (GO:0005634);; Cellular Component: cytoplasm (GO:0005737);; Biological Process: protein phosphorylation (GO:0006468);; Biological Process: intracellular signal transduction (GO:0035556);;	K14498|2.92803e-156|cam:101489533|K14498 serine/threonine-protein kinase SRK2 [EC:2.7.11.1] | (RefSeq) serine/threonine-protein kinase SRK2A	[T]	Signal transduction mechanisms	Protein kinase domain;; Protein tyrosine kinase	Serine/threonine-protein kinase SRK2A OS=Arabidopsis thaliana OX=3702 GN=SRK2A PE=1 SV=1	T	Signal transduction mechanisms	PREDICTED: LOW QUALITY PROTEIN: serine/threonine-protein kinase SRK2A [Cicer arietinum]
	ABF	c91961.graph_c0	10.78	12.43	8.28	12.77	15.81	18.19	12.92	11.99	12.22	28.48	27.5	31.06	12.37	14.73	15.54	8.14	8.13	8.65	16.37	15.3	16	14.83	13.68	13.42	28.71	30.06	32.11	8.84	8.64	11.11	[G]	Carbohydrate transport and metabolism	Molecular Function: transcription factor activity, sequence-specific DNA binding (GO:0003700);; Cellular Component: cytosol (GO:0005829);; Biological Process: gluconeogenesis (GO:0006094);; Biological Process: glycolytic process (GO:0006096);; Biological Process: regulation of transcription, DNA-templated (GO:0006355);; Biological Process: abscisic acid-activated signaling pathway (GO:0009738);; …	K14432|0|mtr:MTR_4g085910|K14432 ABA responsive element binding factor | (RefSeq) ABA response element-binding factor	[G]	Carbohydrate transport and metabolism	bZIP transcription factor;; Basic region leucine zipper;; Histidine phosphatase superfamily (branch 1)	ABSCISIC ACID-INSENSITIVE 5-like protein 5 OS=Arabidopsis thaliana OX=3702 GN=ABF2 PE=1 SV=1	G	Carbohydrate transport and metabolism	ABA response element-binding factor [Medicago truncatula]
		c82374.graph_c0	13.96	12.31	12.84	6.55	7.16	6.11	6.56	7.31	7.59	14.92	15.79	15.05	12.62	13.62	10.39	7.43	8.38	8.01	5.84	6.44	7.13	9.67	10.53	10.58	10.05	11.99	11.16	6.63	4.95	8.42	--	--	Molecular Function: transcription factor activity, sequence-specific DNA binding (GO:0003700);; Biological Process: regulation of transcription, DNA-templated (GO:0006355);; Molecular Function: sequence-specific DNA binding (GO:0043565);;	K14432|7.49374e-178|mtr:MTR_7g088090|K14432 ABA responsive element binding factor | (RefSeq) bZIP transcription factor	--	--	bZIP transcription factor;; Basic region leucine zipper	ABSCISIC ACID-INSENSITIVE 5-like protein 2 OS=Arabidopsis thaliana OX=3702 GN=DPBF3 PE=1 SV=1	K	Transcription	bZIP transcription factor [Medicago truncatula]
		c85284.graph_c0	4.64	4.76	3.55	2.97	2.8	4.87	3.94	4.04	4.54	3.37	4.1	3.07	4.18	6.29	4.01	3.63	3.12	3.52	3.79	3.97	3.97	4.85	4.92	5.5	4.48	4.01	3.97	2.75	3.01	4.93	--	--	Molecular Function: transcription factor activity, sequence-specific DNA binding (GO:0003700);; Cellular Component: nucleus (GO:0005634);; Biological Process: regulation of transcription, DNA-templated (GO:0006355);; Molecular Function: sequence-specific DNA binding (GO:0043565);;	K14432|4.38893e-152|cam:101513441|K14432 ABA responsive element binding factor | (RefSeq) ABSCISIC ACID-INSENSITIVE 5-like protein 2	--	--	bZIP transcription factor;; Basic region leucine zipper	ABSCISIC ACID-INSENSITIVE 5-like protein 2 OS=Arabidopsis thaliana OX=3702 GN=DPBF3 PE=1 SV=1	K	Transcription	PREDICTED: ABSCISIC ACID-INSENSITIVE 5-like protein 2 [Cicer arietinum]
		c86587.graph_c0	6.13	6.79	5.44	2.87	2.57	2.43	5.76	6.68	6.02	4.86	5.73	5.07	9.34	8.57	9.34	4.64	5.56	4.41	2.95	2.76	3.1	6.5	6.18	6.65	5.61	5.8	5.19	3.12	4.16	4.64	--	--	Molecular Function: transcription factor activity, sequence-specific DNA binding (GO:0003700);; Biological Process: regulation of transcription, DNA-templated (GO:0006355);; Molecular Function: sequence-specific DNA binding (GO:0043565);;	K14432|1.33568e-127|cam:101488489|K14432 ABA responsive element binding factor | (RefSeq) ABSCISIC ACID-INSENSITIVE 5-like protein 2	--	--	bZIP transcription factor;; Basic region leucine zipper	ABSCISIC ACID-INSENSITIVE 5-like protein 2 OS=Arabidopsis thaliana OX=3702 GN=DPBF3 PE=1 SV=1	S	Function unknown	abscisic acid-insensitive 5-like protein [Trifolium pratense]
		c90234.graph_c0	14.43	13.46	11.97	4.96	5.81	6.07	12.12	7.95	10.4	12.65	14.78	14.83	20.37	16.16	19.44	7.35	6	5.67	5.28	5.06	6	8.62	7.19	7.85	11.63	12.44	10.52	5.92	5.8	6.3	--	--	Molecular Function: transcription factor activity, sequence-specific DNA binding (GO:0003700);; Biological Process: regulation of transcription, DNA-templated (GO:0006355);; Molecular Function: sequence-specific DNA binding (GO:0043565);;	K14432|4.14071e-131|mtr:MTR_6g026800|K14432 ABA responsive element binding factor | (RefSeq) bZIP transcription factor	--	--	bZIP transcription factor;; Basic region leucine zipper	ABSCISIC ACID-INSENSITIVE 5-like protein 2 OS=Arabidopsis thaliana OX=3702 GN=DPBF3 PE=1 SV=1	--	--	hypothetical protein TSUD_139530, partial [Trifolium subterraneum]
		c111535.graph_c0	0	0	0	0	0	0	0	0	0	0	0	0	0	0.53	0	0	1.28	0.48	0	0	0	0	0	0	0	0	0	0	0	0	--	--	Molecular Function: transcription factor activity, sequence-specific DNA binding (GO:0003700);; Cellular Component: nucleus (GO:0005634);; Biological Process: response to abscisic acid (GO:0009737);; Molecular Function: sequence-specific DNA binding (GO:0043565);; Biological Process: positive regulation of transcription, DNA-templated (GO:0045893);;	K14432|3.50344e-52|mtr:MTR_2g086340|K14432 ABA responsive element binding factor | (RefSeq) bZIP transcription factor	--	--	--	ABSCISIC ACID-INSENSITIVE 5-like protein 1 OS=Arabidopsis thaliana OX=3702 GN=DPBF2 PE=1 SV=1	--	--	bZIP transcription factor [Medicago truncatula]
Ethylene	ETR	c75897.graph_c0	6.11	4.81	4.37	15.98	17.08	32.79	6.9	6.57	7.35	6.41	5.92	5.91	11.6	13.93	11.11	8.31	9.77	7.92	24.6	25.71	25	9.55	7.8	9.66	6.81	7.46	8.09	5.23	6.38	6.25	[T]	Signal transduction mechanisms	Molecular Function: phosphorelay sensor kinase activity (GO:0000155);; Cellular Component: endoplasmic reticulum membrane (GO:0005789);; Biological Process: negative regulation of ethylene-activated signaling pathway (GO:0010105);; Cellular Component: integral component of membrane (GO:0016021);; Biological Process: peptidyl-histidine phosphorylation (GO:0018106);; Biological Process: signal tran…	K14509|0|mtr:MTR_7g116330|K14509 ethylene receptor [EC:2.7.13.-] | (RefSeq) ethylene receptor	[T]	Signal transduction mechanisms	Response regulator receiver domain;; GAF domain;; His Kinase A (phospho-acceptor) domain;; Histidine kinase-, DNA gyrase B-, and HSP90-like ATPase	Protein EIN4 OS=Arabidopsis thaliana OX=3702 GN=EIN4 PE=1 SV=1	T	Signal transduction mechanisms	ethylene receptor [Medicago truncatula]
		c80159.graph_c0	72.61	68.23	64.9	48.37	47.31	56.7	22.93	22.06	25.76	38.69	39.43	37.5	21.57	24.39	26.18	39.81	43.7	41.78	55.99	54.39	56.16	49.29	47.68	47.28	43.94	42.67	41.91	27.74	21.49	32.43	[T]	Signal transduction mechanisms	Molecular Function: phosphorelay sensor kinase activity (GO:0000155);; Cellular Component: endoplasmic reticulum (GO:0005783);; Biological Process: negative regulation of ethylene-activated signaling pathway (GO:0010105);; Cellular Component: integral component of membrane (GO:0016021);; Biological Process: signal transduction by protein phosphorylation (GO:0023014);; Molecular Function: ethylene…	K14509|1.59093e-118|mtr:MTR_7g109150|K14509 ethylene receptor [EC:2.7.13.-] | (RefSeq) ethylene receptor	[T]	Signal transduction mechanisms	His Kinase A (phospho-acceptor) domain;; Histidine kinase-, DNA gyrase B-, and HSP90-like ATPase	Ethylene receptor OS=Prunus persica OX=3760 GN=ETR1 PE=2 SV=1	T	Signal transduction mechanisms	ethylene receptor-like protein, partial [Trifolium pratense]
		c83034.graph_c0	3.56	4.17	2.97	0.2	0.38	1.53	0	0.19	0	0.09	1.29	0.38	0.68	1.15	0.22	0.79	2.33	2.06	1.26	1.41	1.12	3.66	4.46	3.04	0.27	0.38	0.47	2.44	1.38	1.83	[T]	Signal transduction mechanisms	Molecular Function: phosphorelay sensor kinase activity (GO:0000155);; Cellular Component: endoplasmic reticulum membrane (GO:0005789);; Biological Process: negative regulation of ethylene-activated signaling pathway (GO:0010105);; Cellular Component: integral component of membrane (GO:0016021);; Biological Process: peptidyl-histidine phosphorylation (GO:0018106);; Biological Process: signal tran…	K14509|4.28227e-69|cam:101508648|K14509 ethylene receptor [EC:2.7.13.-] | (RefSeq) protein EIN4	[T]	Signal transduction mechanisms	--	Protein EIN4 OS=Arabidopsis thaliana OX=3702 GN=EIN4 PE=1 SV=1	T	Signal transduction mechanisms	protein EIN4-like [Trifolium pratense]
		c83034.graph_c1	6.31	5.53	4.96	3.09	3.18	2.46	3.35	2.99	2.61	4.34	3.24	3.02	7.91	7.48	6.13	4.35	5.58	4.89	2.62	1.98	3.36	5.53	4.97	4.68	4.84	4.05	4.49	3.68	4.62	4.98	[T]	Signal transduction mechanisms	Molecular Function: phosphorelay sensor kinase activity (GO:0000155);; Cellular Component: endoplasmic reticulum membrane (GO:0005789);; Biological Process: negative regulation of ethylene-activated signaling pathway (GO:0010105);; Cellular Component: integral component of membrane (GO:0016021);; Biological Process: peptidyl-histidine phosphorylation (GO:0018106);; Biological Process: signal tran…	K14509|0|mtr:MTR_1g079790|K14509 ethylene receptor [EC:2.7.13.-] | (RefSeq) ethylene receptor ETR2	[T]	Signal transduction mechanisms	GAF domain;; His Kinase A (phospho-acceptor) domain;; Response regulator receiver domain	Protein EIN4 OS=Arabidopsis thaliana OX=3702 GN=EIN4 PE=1 SV=1	T	Signal transduction mechanisms	hypothetical protein TSUD_33060 [Trifolium subterraneum]
		c84528.graph_c0	20.26	19.98	15.69	23.09	23.7	24.79	10.6	12.69	10.49	19.75	18.64	18.01	4.2	5.16	5.11	21.09	21.79	20.06	32.37	28.26	27.91	17.6	17.16	15.33	29.99	30.95	29.47	9.62	10.73	9.57	[T]	Signal transduction mechanisms	Molecular Function: phosphorelay sensor kinase activity (GO:0000155);; Cellular Component: endoplasmic reticulum membrane (GO:0005789);; Biological Process: negative regulation of ethylene-activated signaling pathway (GO:0010105);; Cellular Component: integral component of membrane (GO:0016021);; Biological Process: peptidyl-histidine phosphorylation (GO:0018106);; Biological Process: signal tran…	K14509|0|cam:101512933|K14509 ethylene receptor [EC:2.7.13.-] | (RefSeq) ethylene receptor 2	[T]	Signal transduction mechanisms	GAF domain;; His Kinase A (phospho-acceptor) domain;; Response regulator receiver domain	Ethylene receptor 2 OS=Arabidopsis thaliana OX=3702 GN=ETR2 PE=1 SV=2	T	Signal transduction mechanisms	ethylene response 2 [Pisum sativum]
		c91024.graph_c0	23.39	22.03	18.41	22.83	22.27	24.14	36.9	29.27	38.89	37.31	35.97	33.63	35.31	31.28	22.74	25.75	28.39	25.64	25.83	27.56	27.77	32.88	24.79	29.38	41.45	34.78	40.92	12.04	17.74	15.02	[KT]	Transcription ;; Signal transduction mechanisms	Molecular Function: phosphorelay sensor kinase activity (GO:0000155);; Biological Process: vasculature development (GO:0001944);; Biological Process: response to molecule of bacterial origin (GO:0002237);; Cellular Component: endoplasmic reticulum membrane (GO:0005789);; Biological Process: response to heat (GO:0009408);; Biological Process: response to insect (GO:0009625);; Biological Process: c…	K14509|0|mtr:MTR_4g031150|K14509 ethylene receptor [EC:2.7.13.-] | (RefSeq) hybrid sensory histidine kinase	[T]	Signal transduction mechanisms	Histidine kinase-, DNA gyrase B-, and HSP90-like ATPase;; GAF domain;; His Kinase A (phospho-acceptor) domain;; Response regulator receiver domain	Ethylene receptor OS=Malus domestica OX=3750 GN=ETR1 PE=2 SV=1	T	Signal transduction mechanisms	ethylene receptor-like protein [Trifolium pratense]
		c109368.graph_c0	0	0	0	0.31	0.43	0	0	0	0	0.15	0	0.15	0	0	0	0	0	0	0.14	0	0	0.3	0	0	0.42	0.15	0	0	0	0	[T]	Signal transduction mechanisms	Molecular Function: phosphorelay sensor kinase activity (GO:0000155);; Cellular Component: endoplasmic reticulum membrane (GO:0005789);; Biological Process: negative regulation of ethylene-activated signaling pathway (GO:0010105);; Cellular Component: integral component of membrane (GO:0016021);; Biological Process: peptidyl-histidine phosphorylation (GO:0018106);; Biological Process: signal tran…	K14509|2.34491e-81|mtr:MTR_1g044210|K14509 ethylene receptor [EC:2.7.13.-] | (RefSeq) ethylene receptor	[T]	Signal transduction mechanisms	Histidine kinase-, DNA gyrase B-, and HSP90-like ATPase	Ethylene receptor 2 OS=Arabidopsis thaliana OX=3702 GN=ETR2 PE=1 SV=2	T	Signal transduction mechanisms	hypothetical protein TSUD_17910 [Trifolium subterraneum]
	CTR1	c90456.graph_c0	17.84	17	15.31	10.53	9.4	10.28	10.44	9.7	9.65	26.52	24.74	22.59	17.32	19.08	27.58	17.56	19.02	18.7	15.78	14.42	15.29	16.05	13.65	16.09	17.29	19.82	16.22	10.71	11.05	11.07	--	;;	Molecular Function: protein serine/threonine kinase activity (GO:0004674);; Molecular Function: ATP binding (GO:0005524);; Biological Process: protein phosphorylation (GO:0006468);;	K14510|0|cam:101512832|K14510 serine/threonine-protein kinase CTR1 [EC:2.7.11.1] | (RefSeq) serine/threonine-protein kinase CTR1	[T]	Signal transduction mechanisms	Ethylene-responsive protein kinase Le-CTR1;; Protein tyrosine kinase;; Protein kinase domain	Serine/threonine-protein kinase CTR1 OS=Arabidopsis thaliana OX=3702 GN=CTR1 PE=1 SV=1	T	Signal transduction mechanisms	PREDICTED: serine/threonine-protein kinase CTR1 isoform X1 [Cicer arietinum]
		c94348.graph_c1	55.09	47.97	45.5	32.4	34.97	41.68	41.79	46.8	39.59	38.56	35.92	35.13	57.73	55.35	56.61	60.63	62.16	56.82	44.28	40.86	41.99	69.07	50.56	50.54	34.32	33.73	34.69	36.16	33.97	34.6	--	;;	Molecular Function: protein serine/threonine kinase activity (GO:0004674);; Molecular Function: ATP binding (GO:0005524);; Biological Process: protein phosphorylation (GO:0006468);;	K14510|4.36389e-162|mtr:MTR_1g050690|K14510 serine/threonine-protein kinase CTR1 [EC:2.7.11.1] | (RefSeq) MAP kinase kinase kinase-like protein	[T]	Signal transduction mechanisms	Ethylene-responsive protein kinase Le-CTR1;; Protein tyrosine kinase;; Protein kinase domain;; Protein tyrosine kinase	Serine/threonine-protein kinase CTR1 OS=Arabidopsis thaliana OX=3702 GN=CTR1 PE=1 SV=1	T	Signal transduction mechanisms	MAP kinase kinase kinase-like protein [Medicago truncatula]
	EIN2	c93746.graph_c0	35.59	32.24	30.03	20.54	21.22	19.39	20.18	16.78	21.76	29.55	33.83	30.44	39.85	45.71	30.95	27.36	31.13	28.83	27.51	25.09	23.41	33.51	28.13	29.29	38.52	35.47	36.18	21.28	18.92	25.56	[P]	Inorganic ion transport and metabolism	Molecular Function: transporter activity (GO:0005215);; Cellular Component: intracellular (GO:0005622);; Biological Process: transport (GO:0006810);; Biological Process: ethylene-activated signaling pathway (GO:0009873);; Cellular Component: integral component of membrane (GO:0016021);;	K14513|0|cam:101495756|K14513 ethylene-insensitive protein 2 | (RefSeq) ethylene-insensitive protein 2	[P]	Inorganic ion transport and metabolism	Natural resistance-associated macrophage protein	Ethylene-insensitive protein 2 OS=Arabidopsis thaliana OX=3702 GN=EIN2 PE=1 SV=1	P	Inorganic ion transport and metabolism	ethylene insensitive 2 [Pisum sativum subsp. sativum]
	MOK6	c54835.graph_c0	10.72	11.72	8.69	66.33	60.66	77.69	9.9	10.22	8.88	28.87	30.33	27.68	4.53	4.68	4.32	15.86	15.34	16.57	92.26	83.67	85.11	16.58	19.73	19.92	37.06	36.11	33.93	7.35	7.41	8.03	[K]	Transcription	--	K14515|0|cam:101507637|K14515 EIN3-binding F-box protein | (RefSeq) EIN3-binding F-box protein 2-like	[R]	General function prediction only	Leucine Rich repeat;; F-box-like;; Leucine Rich repeats (2 copies);; F-box domain	EIN3-binding F-box protein 1 OS=Arabidopsis thaliana OX=3702 GN=EBF1 PE=1 SV=1	S	Function unknown	EIN3-binding F box protein 2 [Pisum sativum]
		c78774.graph_c0	41.96	40.49	31.94	26.6	23.88	25.38	11.64	10.98	11.42	7.95	8.8	7.53	21.01	21.75	23.11	38.89	43.24	41.18	34.11	32.15	30.59	37.21	35.34	36.23	7.67	8.67	7.04	20.36	18.13	38.24	[K]	Transcription	--	K14515|0|mtr:MTR_3g107280|K14515 EIN3-binding F-box protein | (RefSeq) EIN3-binding F-box-like protein	[R]	General function prediction only	Leucine Rich repeat;; Leucine Rich repeats (2 copies);; F-box-like;; F-box domain	EIN3-binding F-box protein 1 OS=Arabidopsis thaliana OX=3702 GN=EBF1 PE=1 SV=1	S	Function unknown	EIN3-binding F-box-like protein [Medicago truncatula]
		c87470.graph_c1	96.61	100.25	77.57	65.1	66.72	73.42	74.62	73.46	78.33	51.47	52.71	54.78	110.43	97.72	100.61	137.82	135.16	128.92	93.19	88.73	87.7	103.55	90.22	95.5	50.09	57.77	50.58	74.76	59.74	65.35	[K]	Transcription	--	K14515|0|mtr:MTR_1g012520|K14515 EIN3-binding F-box protein | (RefSeq) EIN3-binding F-box-like protein	[R]	General function prediction only	Leucine Rich repeat;; Leucine Rich repeats (2 copies);; Leucine Rich Repeat;; PWI domain	EIN3-binding F-box protein 1 OS=Arabidopsis thaliana OX=3702 GN=EBF1 PE=1 SV=1	S	Function unknown	EIN3-binding F box protein 1 [Pisum sativum]
	EIN3	c78580.graph_c0	46.64	32.17	25.09	17.57	15.33	17.5	7.59	3.28	4.53	3.68	5.82	5.19	7.07	6.47	10.01	25.95	31.89	22.85	17.14	12.91	16.61	21.95	29.32	29.73	3.59	3.88	3.67	20.85	15.98	31.67	--	--	Molecular Function: transcription factor activity, sequence-specific DNA binding (GO:0003700);; Cellular Component: nucleus (GO:0005634);; Biological Process: regulation of transcription, DNA-templated (GO:0006355);;	K14514|5.15905e-66|gmx:100775868|K14514 ethylene-insensitive protein 3 | (RefSeq) protein ETHYLENE INSENSITIVE 3	--	--	Ethylene insensitive 3	Protein ETHYLENE INSENSITIVE 3 OS=Arabidopsis thaliana OX=3702 GN=EIN3 PE=1 SV=1	K	Transcription	PREDICTED: protein ETHYLENE INSENSITIVE 3 [Glycine max]
		c84866.graph_c1	24.06	17.53	14.49	9.72	9.61	9.32	3.08	2.36	1.45	2.57	3.35	1.61	4.75	8.73	7.42	14.54	19.06	10.96	9.7	7.46	9.38	10.65	19.12	10.75	0.57	2.17	2.33	11.61	8.81	20.55	--	--	Molecular Function: transcription factor activity, sequence-specific DNA binding (GO:0003700);; Cellular Component: nucleus (GO:0005634);; Biological Process: regulation of transcription, DNA-templated (GO:0006355);;	K14514|3.23101e-90|gmx:100798037|K14514 ethylene-insensitive protein 3 | (RefSeq) ETHYLENE INSENSITIVE 3-like 1 protein	--	--	Ethylene insensitive 3	ETHYLENE INSENSITIVE 3-like 1 protein OS=Arabidopsis thaliana OX=3702 GN=EIL1 PE=1 SV=1	K	Transcription	EIN3-like protein, partial [Cucurbita maxima]
		c84866.graph_c2	27.84	29.27	18.23	16.92	16.35	17.79	16.51	17	15.07	8	6.37	8.04	29.21	32.38	34.41	29.2	29.62	29.93	16.24	16.38	16.79	22.8	21.71	25.05	7.47	8	7.15	17.17	14.75	26.88	--	--	--	K14514|9.91112e-140|cam:101511446|K14514 ethylene-insensitive protein 3 | (RefSeq) protein ETHYLENE INSENSITIVE 3-like	--	--	--	Protein ETHYLENE INSENSITIVE 3 OS=Arabidopsis thaliana OX=3702 GN=EIN3 PE=1 SV=1	K	Transcription	ethylene insensitive 3-like protein [Trifolium pratense]
		c87417.graph_c0	212.96	223.09	183.04	137.76	127.4	130.81	95.18	104.75	98.49	90.44	91.88	100.73	160.49	187.04	198.46	230.38	216.83	230.99	160.69	149.26	142.97	156.36	171.23	172.75	100.08	86.29	96.32	126.59	112.88	176.59	--	--	Molecular Function: transcription factor activity, sequence-specific DNA binding (GO:0003700);; Cellular Component: nucleus (GO:0005634);; Biological Process: regulation of transcription, DNA-templated (GO:0006355);;	K14514|0|cam:101513007|K14514 ethylene-insensitive protein 3 | (RefSeq) ETHYLENE INSENSITIVE 3-like 1 protein	--	--	Ethylene insensitive 3	Protein ETHYLENE INSENSITIVE 3 OS=Arabidopsis thaliana OX=3702 GN=EIN3 PE=1 SV=1	K	Transcription	putative ethylene insensitive transcription factor [Vicia faba]
		c80749.graph_c0	4.13	3.07	2.21	1.11	0.83	1.38	4.16	2.76	0.45	3.84	2.49	1.97	10.88	6.37	6.29	4.64	3.27	6.22	1.77	1.03	0.83	3.31	3.2	2.96	3.27	4.05	1.89	1.46	6.03	2.82	--	--	Molecular Function: transcription factor activity, sequence-specific DNA binding (GO:0003700);; Cellular Component: nucleus (GO:0005634);; Biological Process: regulation of transcription, DNA-templated (GO:0006355);;	K14514|4.92122e-14|mtr:MTR_5g087790|K14514 ethylene-insensitive protein 3 | (RefSeq) ethylene insensitive transcription factor	--	--	Ethylene insensitive 3	Protein ETHYLENE INSENSITIVE 3 OS=Arabidopsis thaliana OX=3702 GN=EIN3 PE=1 SV=1	K	Transcription	hypothetical protein TSUD_250980 [Trifolium subterraneum]
		c85153.graph_c0	18.26	17.82	17.12	15.46	14.58	15.41	9.94	8.79	9.62	17.22	16.33	19.45	11.1	10.68	14.1	18.03	20.21	18.95	15.82	16.03	17.02	16.91	18.18	16.12	17.43	18.61	18.68	13.71	12.78	13.28	--	--	Molecular Function: DNA binding (GO:0003677);; Molecular Function: transcription factor activity, sequence-specific DNA binding (GO:0003700);; Cellular Component: nucleus (GO:0005634);; Biological Process: regulation of transcription, DNA-templated (GO:0006355);; Biological Process: regulation of sulfur metabolic process (GO:0042762);;	K14514|0|cam:101514824|K14514 ethylene-insensitive protein 3 | (RefSeq) ETHYLENE INSENSITIVE 3-like 3 protein	--	--	Ethylene insensitive 3	ETHYLENE INSENSITIVE 3-like 3 protein OS=Arabidopsis thaliana OX=3702 GN=EIL3 PE=1 SV=1	K	Transcription	putative ethylene insensitive transcription factor [Vicia faba]
	ERF1/2	c78445.graph_c0	1.94	2.86	2.23	1.55	1.04	1.42	0.17	0.17	0.05	0.85	0.4	0.34	2.85	0.86	2.16	1.09	1.15	1.09	1.33	0.91	1.63	0.86	1.16	1.75	0.99	0.56	1.19	0.17	0.41	1.86	--	--	Molecular Function: DNA binding (GO:0003677);; Molecular Function: transcription factor activity, sequence-specific DNA binding (GO:0003700);; Cellular Component: nucleus (GO:0005634);; Biological Process: regulation of transcription, DNA-templated (GO:0006355);;	K14516|1.57062e-81|mtr:MTR_1g074370|K14516 ethylene-responsive transcription factor 1 | (RefSeq) ethylene-responsive transcription factor 1B	--	--	AP2 domain	Ethylene-responsive transcription factor 1B OS=Arabidopsis thaliana OX=3702 GN=ERF1B PE=1 SV=2	K	Transcription	ethylene-responsive transcription factor 1B [Medicago truncatula]
		c63679.graph_c0	0.28	0	0.12	0.13	0.62	0.59	1.72	0.62	0.4	1.5	0.66	0	0.7	0.28	2.93	1.86	1.61	1.55	0.36	1.61	1.61	0.79	0.88	1.36	1.81	1.64	0.75	0.25	0.39	0.97	--	--	Molecular Function: DNA binding (GO:0003677);; Molecular Function: transcription factor activity, sequence-specific DNA binding (GO:0003700);; Cellular Component: nucleus (GO:0005634);; Biological Process: regulation of transcription, DNA-templated (GO:0006355);;	K14516|5.07906e-60|mtr:MTR_1g069940|K14516 ethylene-responsive transcription factor 1 | (RefSeq) ethylene-responsive transcription factor 1B	--	--	AP2 domain	Ethylene-responsive transcription factor 1B OS=Arabidopsis thaliana OX=3702 GN=ERF1B PE=1 SV=2	K	Transcription	ethylene-responsive transcription factor 1B [Medicago truncatula]
		c95991.graph_c0	0.91	1.63	0.4	2.2	1.02	0.58	0	0.63	0.22	0.84	1.34	0	1.89	0	0	2.29	3.42	1.27	1.95	1.02	1.84	1.31	2.74	2.3	2.02	2.53	3.52	4.13	1.28	1.99	--	--	Biological Process: transcription, DNA-templated (GO:0006351);;	K14516|1.33097e-10|mtr:MTR_1g069945|K14516 ethylene-responsive transcription factor 1 | (RefSeq) AP2 domain class transcription factor	--	--	--	--	--	--	unknown [Medicago truncatula]
		c96406.graph_c0	0.47	0.29	0.48	0	0	0	0	0	0	1.5	1.32	0.84	0	0.47	0	0	0	0	0	0	0	0	0	0.33	0.97	0.76	0.25	0	0	0.08	--	--	Molecular Function: DNA binding (GO:0003677);; Molecular Function: transcription factor activity, sequence-specific DNA binding (GO:0003700);; Cellular Component: nucleus (GO:0005634);; Biological Process: regulation of transcription, DNA-templated (GO:0006355);;	K14516|5.22038e-82|cam:101496212|K14516 ethylene-responsive transcription factor 1 | (RefSeq) ethylene-responsive transcription factor 1B-like	--	--	AP2 domain	Ethylene-responsive transcription factor 1B OS=Arabidopsis thaliana OX=3702 GN=ERF1B PE=1 SV=2	K	Transcription	PREDICTED: ethylene-responsive transcription factor 1B-like [Cicer arietinum]
Brassinosteroid	BAK1	c88013.graph_c0	8.72	11.03	9.32	4.18	3.92	4.26	20.8	23.11	23.99	63.14	69.47	67.67	39.46	43.32	31.65	8.93	7.27	9.64	10.22	9.61	10.11	12.36	10.61	15.89	39.06	34.49	37.74	6.61	5.5	7.18	--	--	Molecular Function: protein serine/threonine kinase activity (GO:0004674);; Molecular Function: ATP binding (GO:0005524);; Biological Process: protein phosphorylation (GO:0006468);; Biological Process: signal transduction (GO:0007165);; Cellular Component: integral component of membrane (GO:0016021);; Molecular Function: transmembrane receptor protein kinase activity (GO:0019199);;	K13416|4.52019e-34|cam:101506449|K13416 brassinosteroid insensitive 1-associated receptor kinase 1 [EC:2.7.10.1 2.7.11.1] | (RefSeq) BRASSINOSTEROID INSENSITIVE 1-associated receptor kinase 1	--	--	--	Somatic embryogenesis receptor kinase 1 OS=Arabidopsis thaliana OX=3702 GN=SERK1 PE=1 SV=2	T	Signal transduction mechanisms	brassinosteroid insensitive 1-associated receptor kinase 1-like protein, partial [Trifolium pratense]
		c92038.graph_c0	16.08	17.25	12.59	6.11	5.22	5.22	6.31	7.51	9.86	3.7	4.33	4.16	7.23	7.11	7.08	22.28	24.89	25.77	8.99	9.55	8.77	19.72	15.95	15.56	5.46	4.57	4.7	25.34	15.74	13.95	--	--	Molecular Function: nucleotide binding (GO:0000166);; Molecular Function: protein kinase activity (GO:0004672);; Cellular Component: membrane (GO:0016020);; Biological Process: phosphorylation (GO:0016310);;	K13416|2.03964e-15|mtr:MTR_2g008380|K13416 brassinosteroid insensitive 1-associated receptor kinase 1 [EC:2.7.10.1 2.7.11.1] | (RefSeq) somatic embryogenesis receptor-like kinase	[T]	Signal transduction mechanisms	--	BRASSINOSTEROID INSENSITIVE 1-associated receptor kinase 1 OS=Arabidopsis thaliana OX=3702 GN=BAK1 PE=1 SV=2	T	Signal transduction mechanisms	brassinosteroid insensitive 1-associated receptor kinase 1-like protein, partial [Trifolium pratense]
		c81092.graph_c0	0.14	1.26	1.69	0.27	0	0	0	0	0.92	0	0	0.38	0	0	0.73	1.38	0.68	0.64	0.24	0.12	0.49	0.78	0.37	0.86	0.12	0.75	0	0	0.26	0.6	--	--	Molecular Function: protein serine/threonine kinase activity (GO:0004674);; Molecular Function: ATP binding (GO:0005524);; Biological Process: protein phosphorylation (GO:0006468);; Biological Process: signal transduction (GO:0007165);; Cellular Component: integral component of membrane (GO:0016021);; Molecular Function: transmembrane receptor protein kinase activity (GO:0019199);;	K13416|3.87884e-16|mtr:MTR_2g008390|K13416 brassinosteroid insensitive 1-associated receptor kinase 1 [EC:2.7.10.1 2.7.11.1] | (RefSeq) somatic embryogenesis receptor kinase	--	--	--	LRR receptor kinase SERK2 OS=Oryza sativa subsp. japonica OX=39947 GN=SERK2 PE=1 SV=1	T	Signal transduction mechanisms	hypothetical protein TSUD_389630 [Trifolium subterraneum]
		c86454.graph_c0	3.54	0.93	2.42	0	0.24	0.79	1.95	0.97	0.51	3.63	0.34	0.67	2.48	0	0.96	3.66	1.82	0.64	0.78	0.91	3.05	0.66	1.79	1.67	3.23	1.68	5.06	0.21	2.1	1.6	--	--	Molecular Function: protein serine/threonine kinase activity (GO:0004674);; Molecular Function: ATP binding (GO:0005524);; Biological Process: protein phosphorylation (GO:0006468);; Biological Process: signal transduction (GO:0007165);; Cellular Component: integral component of membrane (GO:0016021);; Molecular Function: transmembrane receptor protein kinase activity (GO:0019199);;	K13416|1.73863e-43|mdm:103425324|K13416 brassinosteroid insensitive 1-associated receptor kinase 1 [EC:2.7.10.1 2.7.11.1] | (RefSeq) BRASSINOSTEROID INSENSITIVE 1-associated receptor kinase 1-like	[T]	Signal transduction mechanisms	--	BRASSINOSTEROID INSENSITIVE 1-associated receptor kinase 1 OS=Arabidopsis thaliana OX=3702 GN=BAK1 PE=1 SV=2	T	Signal transduction mechanisms	somatic embryogenesis protein kinase 1, partial [Panax ginseng]
		c86637.graph_c0	17.67	18.14	11.85	5.77	9.29	5.4	8.62	6.05	9.64	15.85	20.86	14.79	12.42	12.25	5.36	10.59	19.3	14.89	9.47	13.03	13.64	15.21	12.04	12.98	15.38	12.29	14.7	11.23	11.55	15.78	--	--	Molecular Function: protein serine/threonine kinase activity (GO:0004674);; Molecular Function: ATP binding (GO:0005524);; Biological Process: protein phosphorylation (GO:0006468);; Biological Process: signal transduction (GO:0007165);; Cellular Component: integral component of membrane (GO:0016021);; Molecular Function: transmembrane receptor protein kinase activity (GO:0019199);;	K13416|1.05096e-27|mtr:MTR_2g008390|K13416 brassinosteroid insensitive 1-associated receptor kinase 1 [EC:2.7.10.1 2.7.11.1] | (RefSeq) somatic embryogenesis receptor kinase	[T]	Signal transduction mechanisms	--	Somatic embryogenesis receptor kinase 4 OS=Arabidopsis thaliana OX=3702 GN=SERK4 PE=1 SV=2	T	Signal transduction mechanisms	somatic embryogenesis receptor kinase [Medicago truncatula]
		c95166.graph_c0	206.65	208.91	163.82	76.45	86.97	83.34	122.3	125	124.3	133.46	140.77	126.2	165.13	165.18	156.96	139.84	157.31	144.54	102.45	95.97	94.6	141.06	121.91	132.58	108.83	107.35	102.55	100.55	101.65	106.79	--	--	Molecular Function: protein serine/threonine kinase activity (GO:0004674);; Molecular Function: ATP binding (GO:0005524);; Biological Process: protein phosphorylation (GO:0006468);; Biological Process: signal transduction (GO:0007165);; Cellular Component: integral component of membrane (GO:0016021);; Molecular Function: transmembrane receptor protein kinase activity (GO:0019199);;	K13416|3.35932e-86|cam:101506449|K13416 brassinosteroid insensitive 1-associated receptor kinase 1 [EC:2.7.10.1 2.7.11.1] | (RefSeq) BRASSINOSTEROID INSENSITIVE 1-associated receptor kinase 1	[T]	Signal transduction mechanisms	Protein kinase domain;; Protein tyrosine kinase;; Protein kinase domain;; Protein tyrosine kinase	Somatic embryogenesis receptor kinase 4 OS=Arabidopsis thaliana OX=3702 GN=SERK4 PE=1 SV=2	T	Signal transduction mechanisms	PREDICTED: BRASSINOSTEROID INSENSITIVE 1-associated receptor kinase 1 [Cicer arietinum]
	BRI1	c88082.graph_c0	33.61	32.65	35.65	20.23	17.03	15.53	16.88	15.36	14.56	11.62	11.38	11.12	15.73	14.35	15.49	40.49	43.52	37.46	24.74	22.8	23.45	26.86	29.95	27.85	12.42	13.93	12.71	27.38	21.66	27.62	[K]	Transcription	Biological Process: microtubule bundle formation (GO:0001578);; Molecular Function: protein serine/threonine kinase activity (GO:0004674);; Molecular Function: steroid binding (GO:0005496);; Molecular Function: ATP binding (GO:0005524);; Cellular Component: endosome (GO:0005768);; Cellular Component: plasma membrane (GO:0005886);; Biological Process: protein phosphorylation (GO:0006468);; Biologi…	K13415|0|cam:101496225|K13415 protein brassinosteroid insensitive 1 [EC:2.7.10.1 2.7.11.1] | (RefSeq) brassinosteroid LRR receptor kinase	--	--	Leucine Rich repeats (2 copies);; Leucine rich repeat;; Protein kinase domain;; Protein tyrosine kinase;; Leucine Rich Repeat;; Leucine Rich repeat;; Leucine rich repeat N-terminal domain	Systemin receptor SR160 OS=Solanum peruvianum OX=4082 PE=1 SV=1	S	Function unknown	brassinosteroid receptor [Pisum sativum]
	AHP	c85275.graph_c0	6.55	7.77	6.4	3.65	3.67	2.24	3.15	1.68	2.25	4.89	5.82	5.17	1.18	2.99	2.9	3.43	3.99	2.8	3.7	2.98	2.94	5.48	3.71	5.58	5.81	7.06	6.77	2.9	2.42	3.13	--	--	Molecular Function: protein kinase activity (GO:0004672);; Molecular Function: ATP binding (GO:0005524);; Cellular Component: plasma membrane (GO:0005886);; Biological Process: protein phosphorylation (GO:0006468);; Biological Process: brassinosteroid mediated signaling pathway (GO:0009742);;	K14500|1.13814e-136|cam:101511919|K14500 BR-signaling kinase [EC:2.7.11.1] | (RefSeq) probable serine/threonine-protein kinase At4g35230	--	--	Protein kinase domain;; Protein tyrosine kinase;; Protein tyrosine kinase;; Protein kinase domain	Serine/threonine-protein kinase BSK2 OS=Arabidopsis thaliana OX=3702 GN=BSK2 PE=1 SV=1	T	Signal transduction mechanisms	LRR receptor-like kinase [Medicago truncatula]
		c85275.graph_c1	3.99	7.53	4.51	2.22	2.73	2.11	7.01	4.65	4.42	17.71	18.79	11.89	7.99	9.17	4.77	2.34	4.75	3.59	3.66	2.88	3.16	4.79	2.82	3.16	15.33	12.01	12.78	2.57	2.8	1.48	--	--	Molecular Function: protein kinase activity (GO:0004672);; Molecular Function: ATP binding (GO:0005524);; Cellular Component: plasma membrane (GO:0005886);; Biological Process: protein phosphorylation (GO:0006468);; Biological Process: brassinosteroid mediated signaling pathway (GO:0009742);;	K14500|4.43678e-100|mtr:MTR_4g098740|K14500 BR-signaling kinase [EC:2.7.11.1] | (RefSeq) LRR receptor-like kinase	--	--	--	Serine/threonine-protein kinase BSK2 OS=Arabidopsis thaliana OX=3702 GN=BSK2 PE=1 SV=1	T	Signal transduction mechanisms	LRR receptor-like kinase [Medicago truncatula]
		c92706.graph_c0	19.25	19.8	18.82	14.78	14.44	14.87	20.29	24.02	21.5	47.18	46.36	44.2	23	25.66	25.05	16.87	19.03	18.67	19.49	19.13	20.04	22.46	17.95	18.9	37.88	40.93	41.13	13.22	14.21	15.96	[T]	Signal transduction mechanisms	Molecular Function: protein kinase activity (GO:0004672);; Molecular Function: ATP binding (GO:0005524);; Biological Process: protein phosphorylation (GO:0006468);;	K14500|2.67044e-162|mtr:MTR_5g098970|K14500 BR-signaling kinase [EC:2.7.11.1] | (RefSeq) LRR receptor-like kinase	--	--	Protein tyrosine kinase;; Protein kinase domain	Serine/threonine-protein kinase BSK1 OS=Arabidopsis thaliana OX=3702 GN=BSK1 PE=1 SV=1	T	Signal transduction mechanisms	LRR receptor-like kinase [Medicago truncatula]
		c93379.graph_c0	108.74	101.76	103.81	81.27	84.52	92.77	68.42	67.19	76.81	109.08	121.36	116.27	101.49	79.18	92.5	84.9	110.18	91.14	99.89	94.49	98.82	116.51	98.71	102.6	116.9	119.95	127.25	73.96	80.93	78.67	--	--	Molecular Function: protein kinase activity (GO:0004672);; Molecular Function: ATP binding (GO:0005524);; Biological Process: protein phosphorylation (GO:0006468);;	K14500|6.74669e-167|mtr:MTR_8g098370|K14500 BR-signaling kinase [EC:2.7.11.1] | (RefSeq) TPR domain kinase	--	--	Protein tyrosine kinase;; Protein kinase domain	Serine/threonine-protein kinase BSK7 OS=Arabidopsis thaliana OX=3702 GN=BSK7 PE=3 SV=1	T	Signal transduction mechanisms	TPR domain kinase [Medicago truncatula]
	BIN2	c84303.graph_c0	73.64	71.86	44.29	34.67	40.61	50.78	7.66	6.6	8.23	16.84	11.89	11.24	6.27	9.05	5.48	53.22	67.96	55.81	67.97	65.86	66.44	65.08	78.88	65.91	19.27	22.69	17.78	72.11	31.38	69.13	--	--	Molecular Function: protein serine/threonine kinase activity (GO:0004674);; Molecular Function: ATP binding (GO:0005524);; Biological Process: protein phosphorylation (GO:0006468);;	K14502|2.55232e-65|cam:101508483|K14502 protein brassinosteroid insensitive 2 [EC:2.7.11.1] | (RefSeq) shaggy-related protein kinase eta	[G]	Carbohydrate transport and metabolism	Protein kinase domain;; Protein tyrosine kinase	Shaggy-related protein kinase eta OS=Arabidopsis thaliana OX=3702 GN=ASK7 PE=1 SV=2	T	Signal transduction mechanisms	unknown [Medicago truncatula]
		c84303.graph_c1	116.69	112.9	85.42	98.2	95.93	106.94	89.59	83.74	90.1	105.95	99.29	101.5	83.36	89.54	89.6	121.01	117.27	113.55	114.99	111.75	121.38	109.92	128.93	128.08	92.93	98.28	91.2	84.97	90.49	107.35	[NW]	Cell motility ;; Extracellular structures	Molecular Function: protein serine/threonine kinase activity (GO:0004674);; Molecular Function: ATP binding (GO:0005524);; Biological Process: protein phosphorylation (GO:0006468);;	K14502|0|mtr:MTR_2g016490|K14502 protein brassinosteroid insensitive 2 [EC:2.7.11.1] | (RefSeq) shaggy-like kinase dzeta	[G]	Carbohydrate transport and metabolism	Protein kinase domain;; Protein tyrosine kinase	Shaggy-related protein kinase eta OS=Arabidopsis thaliana OX=3702 GN=ASK7 PE=1 SV=2	T	Signal transduction mechanisms	shaggy-related protein kinase eta-like protein [Trifolium pratense]
	BZR1/2	c54768.graph_c0	38.44	37.2	23.29	11.71	11.12	10.25	17.01	14.67	15.07	9.12	9.65	8.52	16.38	15.38	18.64	24.96	27.33	25.74	13.65	11.89	13.59	15.01	16.95	17.87	7.91	9.61	6.54	12.2	14.4	15.08	--	--	Molecular Function: transcription factor activity, sequence-specific DNA binding (GO:0003700);; Biological Process: regulation of transcription, DNA-templated (GO:0006355);; Biological Process: brassinosteroid mediated signaling pathway (GO:0009742);;	K14503|2.87514e-93|mtr:MTR_3g111680|K14503 brassinosteroid resistant 1/2 | (RefSeq) brassinazole-resistant 1 protein	--	--	BES1/BZR1 plant transcription factor, N-terminal	Protein BRASSINAZOLE-RESISTANT 1 OS=Arabidopsis thaliana OX=3702 GN=BZR1 PE=1 SV=1	K	Transcription	brassinazole-resistant 1 protein [Medicago truncatula]
		c76142.graph_c0	43.04	46.1	39.91	18.67	17.5	19.82	16.85	20.39	15.2	22.8	25.04	20.37	36.39	33.17	31.87	47.47	46.85	46.12	19.1	19.05	20.41	28.28	29.08	29.42	22.63	25.5	22.12	24.37	27.84	31.47	--	--	Molecular Function: transcription factor activity, sequence-specific DNA binding (GO:0003700);; Biological Process: regulation of transcription, DNA-templated (GO:0006355);; Biological Process: brassinosteroid mediated signaling pathway (GO:0009742);;	K14503|7.14524e-148|cam:101491101|K14503 brassinosteroid resistant 1/2 | (RefSeq) BES1/BZR1 homolog protein 2	--	--	BES1/BZR1 plant transcription factor, N-terminal	BES1/BZR1 homolog protein 2 OS=Arabidopsis thaliana OX=3702 GN=BEH2 PE=1 SV=1	K	Transcription	hypothetical protein TSUD_233420 [Trifolium subterraneum]
	CYCD3	c54227.graph_c0	20.41	21.08	24.96	11.9	15.39	13.01	9.72	9.68	10.77	29.44	29.6	30.79	16.37	12.75	13.82	6.9	6.13	6.65	11.89	11.62	11.61	10.44	10.14	9.5	32.95	37.2	31.71	10	9.67	7.76	--	--	Cellular Component: nucleus (GO:0005634);;	K14505|0|mtr:MTR_4g094942|K14505 cyclin D3, plant | (RefSeq) carboxy-terminal domain cyclin	[D]	Cell cycle control, cell division, chromosome partitioning	Cyclin, N-terminal domain;; Cyclin, C-terminal domain	Cyclin-D3-2 OS=Arabidopsis thaliana OX=3702 GN=CYCD3-2 PE=1 SV=1	D	Cell cycle control, cell division, chromosome partitioning	hypothetical protein TSUD_182230 [Trifolium subterraneum]
		c67855.graph_c0	16.95	23.47	21.69	5.07	3.55	3.68	6.02	6.48	7.34	0.58	0.74	0.57	23.91	19.94	24.52	5.88	6.56	6.61	4.89	5.25	4.82	6.22	7.56	8.95	0.57	0.61	0.32	8.72	3.98	7.68	--	--	Cellular Component: nucleus (GO:0005634);;	K14505|1.54383e-136|mtr:MTR_3g102310|K14505 cyclin D3, plant | (RefSeq) carboxy-terminal domain cyclin	[D]	Cell cycle control, cell division, chromosome partitioning	Cyclin, N-terminal domain;; Cyclin, C-terminal domain	Cyclin-D3-1 OS=Arabidopsis thaliana OX=3702 GN=CYCD3-1 PE=1 SV=3	D	Cell cycle control, cell division, chromosome partitioning	hypothetical protein TSUD_305130 [Trifolium subterraneum]
		c75114.graph_c0	2.2	2.31	3.05	0.37	1.13	0.33	0.44	0.4	0.36	0.07	0.07	0.1	0.95	0.34	0.49	0.42	0.66	0.83	0.53	0.62	0.44	0.18	0.58	0.46	0.72	0.93	0.81	0.21	1.17	0.94	--	--	Biological Process: G1/S transition of mitotic cell cycle (GO:0000082);; Cellular Component: nucleus (GO:0005634);; Biological Process: response to cytokinin (GO:0009735);; Biological Process: seed development (GO:0048316);;	K14505|0|mtr:MTR_1g107535|K14505 cyclin D3, plant | (RefSeq) carboxy-terminal domain cyclin	[D]	Cell cycle control, cell division, chromosome partitioning	Cyclin, N-terminal domain;; Cyclin, C-terminal domain	Cyclin-D3-1 OS=Arabidopsis thaliana OX=3702 GN=CYCD3-1 PE=1 SV=3	D	Cell cycle control, cell division, chromosome partitioning	cyclin D [Pisum sativum]
Jasmonic acid	JAR1	c95346.graph_c0	30.64	30.46	29.01	21.41	6.63	8.23	3.68	3.76	2.38	2.26	3.2	2.31	6.12	2.5	0.43	7.05	14.12	10.89	9.65	12.84	10.64	15.88	16.6	18.3	3.25	3.21	2.41	6.49	4.99	10.57	--	--	Biological Process: response to wounding (GO:0009611);; Biological Process: jasmonic acid metabolic process (GO:0009694);; Biological Process: induced systemic resistance, jasmonic acid mediated signaling pathway (GO:0009864);; Molecular Function: jasmonate-amino synthetase activity (GO:0080123);;	K14506|1.19397e-15|adu:107491964|K14506 jasmonic acid-amino synthetase | (RefSeq) jasmonic acid-amido synthetase JAR1-like	--	--	--	Jasmonic acid-amido synthetase JAR1 OS=Arabidopsis thaliana OX=3702 GN=JAR1 PE=1 SV=2	--	--	hypothetical protein PRUPE_2G184100 [Prunus persica]
		c54898.graph_c0	0	0	0	0	0	0	1.39	0	0	0	0	0.83	0	0.9	0	0	0	0	0	0	0	0	0	0	0	0	0	0	0	0	--	--	Biological Process: response to wounding (GO:0009611);; Biological Process: jasmonic acid metabolic process (GO:0009694);; Biological Process: induced systemic resistance, jasmonic acid mediated signaling pathway (GO:0009864);; Molecular Function: jasmonate-amino synthetase activity (GO:0080123);;	K14506|2.04376e-15|mtr:MTR_8g027965|K14506 jasmonic acid-amino synthetase | (RefSeq) indole-3-acetic acid-amido synthetase	--	--	--	Jasmonic acid-amido synthetase JAR1 OS=Arabidopsis thaliana OX=3702 GN=JAR1 PE=1 SV=2	S	Function unknown	indole-3-acetic acid-amido synthetase [Medicago truncatula]
	COI1	c86998.graph_c0	47.8	48.07	37.81	64.18	62.11	76.83	43.96	38.27	43.26	52	52.36	55.45	43.51	50.1	55.15	93.2	98.68	98.67	84.46	83.19	87.45	76.14	78.33	72.27	45.42	45.63	41.95	57.79	51.38	72.37	--	--	--	K13463|1.05883e-135|vra:106765080|K13463 coronatine-insensitive protein 1 | (RefSeq) coronatine-insensitive protein 1-like	[R]	General function prediction only	--	Coronatine-insensitive protein 1 OS=Arabidopsis thaliana OX=3702 GN=COI1 PE=1 SV=1	S	Function unknown	coronatine-insensitive 1-like protein [Pisum sativum]
	JAZ	c75668.graph_c0	35.37	50.79	66.54	48.06	36.93	37.19	43.82	52.29	49.11	47.39	50.54	50.79	40.68	37.7	30.73	52.1	57.33	50.77	62.44	60.86	60.92	38.88	49.43	49.6	32.42	26.6	26.6	32.05	38.14	24.81	--	--	Molecular Function: transcription corepressor activity (GO:0003714);; Cellular Component: nucleus (GO:0005634);; Biological Process: response to wounding (GO:0009611);; Biological Process: regulation of defense response (GO:0031347);; Biological Process: negative regulation of nucleic acid-templated transcription (GO:1903507);; Biological Process: regulation of jasmonic acid mediated signaling pa…	K13464|1.44804e-139|cam:101496060|K13464 jasmonate ZIM domain-containing protein | (RefSeq) protein TIFY 6B	--	--	tify domain;; Divergent CCT motif	Protein TIFY 6B OS=Arabidopsis thaliana OX=3702 GN=TIFY6B PE=1 SV=1	S	Function unknown	PREDICTED: protein TIFY 6B isoform X1 [Cicer arietinum]
		c75823.graph_c0	50.74	57.86	73.69	80	50.73	77.39	85.41	92.64	90.82	138.97	158.52	147.73	69.42	52.14	51.42	87.45	91.71	83.23	99.01	89.79	96.7	67.16	57.78	63.79	60.54	61.03	60.88	71.12	65.23	58.23	--	--	Molecular Function: transcription corepressor activity (GO:0003714);; Cellular Component: nucleus (GO:0005634);; Biological Process: response to wounding (GO:0009611);; Biological Process: regulation of defense response (GO:0031347);; Biological Process: negative regulation of nucleic acid-templated transcription (GO:1903507);; Biological Process: regulation of jasmonic acid mediated signaling pa…	K13464|6.15892e-68|cam:101515051|K13464 jasmonate ZIM domain-containing protein | (RefSeq) protein TIFY 3B-like	--	--	tify domain;; Divergent CCT motif	Protein TIFY 3B OS=Arabidopsis thaliana OX=3702 GN=TIFY3B PE=1 SV=1	S	Function unknown	hypothetical protein TSUD_403310 [Trifolium subterraneum]
		c84546.graph_c1	43.87	57.21	75.43	6.72	8.52	4.89	9.13	7.82	7.29	19.28	25.5	22.93	149.09	70.68	56.88	29.6	28.52	27.58	30.86	35.78	30.67	13.87	15.68	16.83	56.06	48.17	53.34	22.5	25.57	24.86	--	--	--	K13464|7.34617e-68|mtr:MTR_5g013530|K13464 jasmonate ZIM domain-containing protein | (RefSeq) jasmonate zim-domain protein	--	--	tify domain;; Divergent CCT motif	Protein TIFY 10a OS=Oryza sativa subsp. japonica OX=39947 GN=TIFY10A PE=1 SV=1	S	Function unknown	hypothetical protein TSUD_226500 [Trifolium subterraneum]
		c85674.graph_c0	0.45	0.66	6.95	0.5	2.08	0.38	0	0.17	0.07	1.34	0.83	0.67	41.91	9.91	10.9	0.06	0.16	0.12	1.74	2.24	0.98	1.71	0.92	1.48	1.98	1.62	2.11	0	1.28	9.42	--	--	Biological Process: regulation of biological process (GO:0050789);; Biological Process: response to stimulus (GO:0050896);;	K13464|4.46543e-36|mtr:MTR_4g124960|K13464 jasmonate ZIM domain-containing protein | (RefSeq) jasmonate zim-domain protein	--	--	Divergent CCT motif;; tify domain	Protein TIFY 10b OS=Oryza sativa subsp. indica OX=39946 GN=TIFY10B PE=3 SV=1	S	Function unknown	unknown [Medicago truncatula]
		c86554.graph_c0	57.98	61	105.21	27.85	31.05	30.92	16.84	16.52	10.7	77.35	76.46	76.5	170.57	82.89	77.25	20.39	24.26	19.55	83.1	78.89	80.56	29.27	26.15	35.5	79.84	86.84	81.41	16.9	32.96	70.41	--	--	Molecular Function: transcription corepressor activity (GO:0003714);; Cellular Component: nucleus (GO:0005634);; Biological Process: response to wounding (GO:0009611);; Biological Process: regulation of defense response (GO:0031347);; Biological Process: negative regulation of nucleic acid-templated transcription (GO:1903507);; Biological Process: regulation of jasmonic acid mediated signaling pa…	K13464|8.29775e-44|mtr:MTR_2g042900|K13464 jasmonate ZIM domain-containing protein | (RefSeq) jasmonate zim-domain protein	--	--	tify domain	Protein TIFY 10A OS=Arabidopsis thaliana OX=3702 GN=TIFY10A PE=1 SV=1	S	Function unknown	hypothetical protein TSUD_374120 [Trifolium subterraneum]
		c88807.graph_c0	132.1	129.12	101.72	80.32	75.34	86.44	102.28	99.49	110.53	71.69	70.01	69.6	117.9	125.49	117.26	154.11	170.18	163.41	100.87	98.55	103.79	108.31	127.54	120.08	81.87	84.92	88.27	134.86	129.96	142.08	--	--	Biological Process: regulation of biological process (GO:0050789);; Biological Process: response to stimulus (GO:0050896);;	K13464|4.13367e-118|mtr:MTR_1g031930|K13464 jasmonate ZIM domain-containing protein | (RefSeq) jasmonate zim-domain protein	--	--	tify domain;; Divergent CCT motif	Protein TIFY 6B OS=Arabidopsis thaliana OX=3702 GN=TIFY6B PE=1 SV=1	S	Function unknown	jasmonate Zim-domain protein, partial [Trifolium pratense]
		c77914.graph_c0	0	0	0	0	0	0	0	0	0	0	0	0	0	0	0	0	0	0	6.04	0	0	0	0	0	0	0	0	0	0	0	--	--	Molecular Function: transcription corepressor activity (GO:0003714);; Cellular Component: nucleus (GO:0005634);; Biological Process: response to wounding (GO:0009611);; Biological Process: regulation of defense response (GO:0031347);; Biological Process: negative regulation of nucleic acid-templated transcription (GO:1903507);; Biological Process: regulation of jasmonic acid mediated signaling pa…	K13464|2.65777e-67|gmx:100812618|K13464 jasmonate ZIM domain-containing protein | (RefSeq) protein TIFY 10A	--	--	--	Protein TIFY 10A OS=Arabidopsis thaliana OX=3702 GN=TIFY10A PE=1 SV=1	S	Function unknown	hypothetical protein GLYMA_15G179600 [Glycine max]
	MYC2	c68117.graph_c0	10.92	12.74	49.17	20.29	24.82	25.94	1.02	1.51	0.93	3.17	3.56	3.88	10.65	8.89	10.26	9.69	11.16	11.03	32.64	29.5	31.81	7.63	9.68	8.83	4	3.91	2.76	2.58	14.89	41.34	--	--	Molecular Function: protein dimerization activity (GO:0046983);;	K13422|1.40139e-111|cam:101507137|K13422 transcription factor MYC2 | (RefSeq) transcription factor MYC2-like	--	--	bHLH-MYC and R2R3-MYB transcription factors N-terminal	Transcription factor MYC2 OS=Arabidopsis thaliana OX=3702 GN=MYC2 PE=1 SV=2	K	Transcription	G-box element binding protein [Pisum sativum]
		c68117.graph_c1	8.91	13.64	34.92	17.08	20.33	23.81	5.87	4.08	4.4	8.86	9.33	8.87	83.88	59.88	67.29	11.08	11.06	15.28	31.08	31.92	32.14	7.98	9.06	10.19	10.02	15.46	10.63	2.47	15.33	44.36	--	--	Molecular Function: protein dimerization activity (GO:0046983);;	K13422|2.66733e-120|cam:101507137|K13422 transcription factor MYC2 | (RefSeq) transcription factor MYC2-like	--	--	Helix-loop-helix DNA-binding domain	Transcription factor MYC4 OS=Arabidopsis thaliana OX=3702 GN=MYC4 PE=1 SV=1	K	Transcription	G-box element binding protein [Pisum sativum]
		c75038.graph_c1	23.15	25.97	22.72	20.93	15.83	21	3.78	2.21	2.5	2.85	4.14	2.83	1.58	2.29	2.12	15.28	16.21	16.26	16.41	15.34	16.87	13.92	19.47	16.66	2.98	3.77	3.47	14.29	11.15	14.33	--	--	Molecular Function: protein dimerization activity (GO:0046983);;	K13422|1.83775e-129|mtr:MTR_5g030430|K13422 transcription factor MYC2 | (RefSeq) basic helix loop helix (bHLH) family transcription factor	--	--	bHLH-MYC and R2R3-MYB transcription factors N-terminal	Transcription factor MYC2 OS=Arabidopsis thaliana OX=3702 GN=MYC2 PE=1 SV=2	K	Transcription	hypothetical protein TSUD_221970 [Trifolium subterraneum]
		c75038.graph_c0	28.57	33.16	26.18	28.9	21.26	25.04	15.33	17.84	13.92	19.24	15.14	19.63	19.03	20.18	17.15	28.62	31.16	26.58	24.33	24.22	23.51	19.71	25.96	25.57	22.39	20.13	20.31	18.74	17.42	21.03	--	--	Molecular Function: protein dimerization activity (GO:0046983);;	K13422|0|mtr:MTR_5g030430|K13422 transcription factor MYC2 | (RefSeq) basic helix loop helix (bHLH) family transcription factor	--	--	Helix-loop-helix DNA-binding domain	Transcription factor MYC2 OS=Arabidopsis thaliana OX=3702 GN=MYC2 PE=1 SV=2	K	Transcription	basic helix loop helix (bHLH) family transcription factor [Medicago truncatula]
Salicylic acid	NPR1	c83028.graph_c0	67.32	73.16	183.22	44.87	60.64	79.58	23.09	20.8	21.9	20.31	17.42	17.03	39.4	59.29	52.87	75.02	76.65	74.43	73.5	67.23	65.29	98.19	89.33	88.91	14.61	15.94	14.24	28.4	102.35	249.9	--	--	--	K14508|0|mtr:MTR_7g090020|K14508 regulatory protein NPR1 | (RefSeq) BTB/POZ ankyrin repeat protein	[R]	General function prediction only	BTB/POZ domain;; Domain of unknown function (DUF3420);; Ankyrin repeats (3 copies);; Ankyrin repeat;; Ankyrin repeat;; Ankyrin repeats (many copies);; Ankyrin repeats (many copies)	Regulatory protein NPR5 OS=Arabidopsis thaliana OX=3702 GN=NPR5 PE=1 SV=1	S	Function unknown	BTB/POZ ankyrin repeat protein [Pisum sativum]
		c83362.graph_c0	17.12	18.43	20.33	11.95	14.06	17.2	16.34	15.26	16.33	16.59	18.06	16.04	45.39	36.94	38.22	27.15	25.23	26.7	19.59	19.29	19.7	39.77	40.68	40.52	11.96	12.87	10.95	18.02	21.34	33	--	--	--	K14508|0|mtr:MTR_2g028950|K14508 regulatory protein NPR1 | (RefSeq) regulatory protein NPR1	[R]	General function prediction only	NPR1/NIM1 like defence protein C terminal;; BTB/POZ domain;; Domain of unknown function (DUF3420);; Ankyrin repeats (3 copies);; Ankyrin repeats (many copies);; Ankyrin repeat	Regulatory protein NPR3 OS=Arabidopsis thaliana OX=3702 GN=NPR3 PE=1 SV=1	S	Function unknown	hypothetical protein TSUD_377770 [Trifolium subterraneum]
		c93402.graph_c0	16.33	16.94	17.12	8.94	10.78	12.24	7.6	7.06	7.18	8.01	8.77	8.12	16.39	15.51	14.99	10.06	12.88	11.28	8.42	8.21	9.19	10.92	10.86	11.68	4.49	5.49	4.92	6.43	6.56	9.05	--	--	--	K14508|0|mtr:MTR_5g090770|K14508 regulatory protein NPR1 | (RefSeq) NPR1/NIM1-like regulatory protein, putative	[R]	General function prediction only	NPR1/NIM1 like defence protein C terminal;; Ankyrin repeats (3 copies);; Ankyrin repeats (many copies);; Ankyrin repeat;; Domain of unknown function (DUF3420);; Ankyrin repeat;; BTB/POZ domain	BTB/POZ domain and ankyrin repeat-containing protein NPR2 OS=Oryza sativa subsp. japonica OX=39947 GN=NPR2 PE=1 SV=1	S	Function unknown	regulatory protein NPR3-like [Trifolium pratense]
		c81607.graph_c1	0.06	0.95	0.5	0.11	0.16	0.1	0.96	0.1	0.27	0.1	0	0	0	0	0	0.1	0.1	0.98	0	0.26	0.21	0	0	0.15	0.35	0	0	0	0	0	[T]	Signal transduction mechanisms	--	K14508|1.12278e-119|cam:101507060|K14508 regulatory protein NPR1 | (RefSeq) regulatory protein NPR5-like	[R]	General function prediction only	Ankyrin repeats (3 copies);; Ankyrin repeats (many copies);; Ankyrin repeat;; Ankyrin repeat;; Ankyrin repeats (many copies)	Regulatory protein NPR5 OS=Arabidopsis thaliana OX=3702 GN=NPR5 PE=1 SV=1	S	Function unknown	BTB/POZ ankyrin repeat protein [Pisum sativum]
	TGA	c86581.graph_c0	2.36	2.32	1.71	0.57	0.49	0.28	2.73	2.09	2.62	0.95	0.59	0.61	2.94	1.52	2.25	1.42	2.18	0.89	1	0.6	1.17	1.63	0.7	1.29	0.69	0.63	0.19	0.94	0.71	0.69	--	--	Molecular Function: transcription factor activity, sequence-specific DNA binding (GO:0003700);; Biological Process: regulation of transcription, DNA-templated (GO:0006355);; Molecular Function: sequence-specific DNA binding (GO:0043565);;	K14431|5.96939e-162|cam:101512508|K14431 transcription factor TGA | (RefSeq) transcription factor TGA3-like	--	--	Seed dormancy control;; bZIP transcription factor;; Basic region leucine zipper	Transcription factor TGA3 OS=Arabidopsis thaliana OX=3702 GN=TGA3 PE=1 SV=1	--	--	PREDICTED: transcription factor TGA3-like isoform X1 [Cicer arietinum]
		c88525.graph_c0	0.66	0.66	0.24	0	0.08	0.04	0.08	0.12	0.4	0.34	0.25	1.09	0.5	0.05	0.4	0	0.04	0	0.08	0	0.16	0.73	0.48	0.51	1.48	1.11	0.92	0.36	0.68	0.95	--	--	Molecular Function: transcription factor activity, sequence-specific DNA binding (GO:0003700);; Biological Process: regulation of transcription, DNA-templated (GO:0006355);; Molecular Function: sequence-specific DNA binding (GO:0043565);;	K14431|0|mtr:MTR_5g054900|K14431 transcription factor TGA | (RefSeq) BZIP family transcription factor	--	--	Seed dormancy control;; bZIP transcription factor;; Basic region leucine zipper	Transcription factor PERIANTHIA OS=Arabidopsis thaliana OX=3702 GN=PAN PE=1 SV=1	K	Transcription	BZIP family transcription factor [Medicago truncatula]
		c88885.graph_c0	2.02	3.06	1.37	2.81	1.55	1.23	6.88	5.91	6.67	29.12	25.44	26.21	2.98	2.8	3.49	0.71	1.27	1.1	1.91	2.86	3	1.97	1.73	2.23	11.96	12.51	13.63	0.95	0.36	0.93	--	--	Molecular Function: transcription factor activity, sequence-specific DNA binding (GO:0003700);; Biological Process: regulation of transcription, DNA-templated (GO:0006355);; Molecular Function: sequence-specific DNA binding (GO:0043565);;	K14431|0|mtr:MTR_5g060950|K14431 transcription factor TGA | (RefSeq) BZIP family transcription factor	--	--	Seed dormancy control	Transcription factor TGA3 OS=Arabidopsis thaliana OX=3702 GN=TGA3 PE=1 SV=1	--	--	BZIP family transcription factor [Medicago truncatula]
		c90129.graph_c0	10.13	8.21	10.59	2.63	2.08	3.09	6.12	3.87	4.76	2.86	3.18	5.05	25.67	24.88	27.6	5.38	6.64	5.58	3.01	3.37	3.32	6.62	5.28	6.29	1.38	2.22	2.28	2.59	3.22	7.95	--	--	Molecular Function: transcription factor activity, sequence-specific DNA binding (GO:0003700);; Biological Process: regulation of transcription, DNA-templated (GO:0006355);; Molecular Function: sequence-specific DNA binding (GO:0043565);;	K14431|3.94368e-140|mtr:MTR_8g091650|K14431 transcription factor TGA | (RefSeq) BZIP family transcription factor	--	--	Seed dormancy control;; bZIP transcription factor;; Basic region leucine zipper	Transcription factor TGA4 OS=Arabidopsis thaliana OX=3702 GN=TGA4 PE=1 SV=2	--	--	hypothetical protein TSUD_78650, partial [Trifolium subterraneum]
		c67279.graph_c0	0.2	0.1	0.17	0	0	0	0.09	0.62	0.19	0	0.56	0	0.66	0	0	0	0	0	0	0	0	0	0	0	0	0	0	0.09	0	0.27	--	--	Molecular Function: transcription factor activity, sequence-specific DNA binding (GO:0003700);; Biological Process: regulation of transcription, DNA-templated (GO:0006355);; Molecular Function: sequence-specific DNA binding (GO:0043565);;	K14431|1.86977e-153|mtr:MTR_0126s0080|K14431 transcription factor TGA | (RefSeq) BZIP family transcription factor	--	--	Seed dormancy control;; bZIP transcription factor;; Basic region leucine zipper	bZIP transcription factor TGA10 OS=Nicotiana tabacum OX=4097 GN=TGA10 PE=1 SV=1	K	Transcription	BZIP family transcription factor [Medicago truncatula]
		c74263.graph_c0	0	0.1	0.17	0	0	0	0	0	0.39	0.18	0	0	0	0	0	0	0	0	0	0	0	0.67	0	0	0.18	0	0	0	0	0	--	--	Molecular Function: transcription factor activity, sequence-specific DNA binding (GO:0003700);; Biological Process: regulation of transcription, DNA-templated (GO:0006355);; Molecular Function: sequence-specific DNA binding (GO:0043565);;	K14431|1.69116e-131|mtr:MTR_4g053250|K14431 transcription factor TGA | (RefSeq) BZIP family transcription factor	--	--	Seed dormancy control;; bZIP transcription factor;; Basic region leucine zipper	Transcription factor TGA9 OS=Arabidopsis thaliana OX=3702 GN=TGA9 PE=1 SV=1	K	Transcription	BZIP family transcription factor [Medicago truncatula]
		c84448.graph_c0	0	0.21	0.04	0.4	0.14	0	0.27	0	0.15	0	0.05	0.09	0.68	0	0	0.09	0.21	0.05	0.09	0.28	0.14	0.29	0.09	0.04	0.44	0.19	0	0.09	0.25	0.05	--	--	Molecular Function: transcription factor activity, sequence-specific DNA binding (GO:0003700);; Biological Process: regulation of transcription, DNA-templated (GO:0006355);; Molecular Function: sequence-specific DNA binding (GO:0043565);;	K14431|0|mtr:MTR_7g092750|K14431 transcription factor TGA | (RefSeq) BZIP family transcription factor	--	--	Seed dormancy control;; Basic region leucine zipper;; bZIP transcription factor	bZIP transcription factor TGA10 OS=Nicotiana tabacum OX=4097 GN=TGA10 PE=1 SV=1	K	Transcription	BZIP family transcription factor [Medicago truncatula]
		c84650.graph_c1	34.43	28.18	24.25	17.38	15.73	17.22	24.68	23.33	20.53	27.47	27.63	29.54	26.85	37.93	36.26	24.01	28.45	23.54	19.48	16.62	18.03	26.84	22.67	24.19	28.56	32.21	32.01	16.98	16.05	20.63	--	--	Molecular Function: transcription factor activity, sequence-specific DNA binding (GO:0003700);; Biological Process: regulation of transcription, DNA-templated (GO:0006355);; Molecular Function: sequence-specific DNA binding (GO:0043565);;	K14431|0|mtr:MTR_7g089800|K14431 transcription factor TGA | (RefSeq) leucine zipper transcription factor	--	--	bZIP transcription factor;; Basic region leucine zipper;; Seed dormancy control	TGACG-sequence-specific DNA-binding protein TGA-2.1 OS=Nicotiana tabacum OX=4097 GN=TGA21 PE=1 SV=1	K	Transcription	leucine zipper transcription factor [Medicago truncatula]
		c85523.graph_c0	37.38	35.06	30.41	21.6	21.84	21.78	20.12	20.91	18.34	29.22	32.66	30.52	25.53	31.09	34.68	30.78	33.84	32.91	25.94	28.02	27.17	28.59	27.77	28.39	26.59	28.28	26.45	24.43	21.24	30.39	--	--	Molecular Function: transcription factor activity, sequence-specific DNA binding (GO:0003700);; Biological Process: regulation of transcription, DNA-templated (GO:0006355);; Molecular Function: sequence-specific DNA binding (GO:0043565);;	K14431|0|mtr:MTR_8g040120|K14431 transcription factor TGA | (RefSeq) BZIP family transcription factor	--	--	Seed dormancy control;; bZIP transcription factor;; Basic region leucine zipper	Transcription factor TGA2.2 OS=Oryza sativa subsp. japonica OX=39947 GN=TGA2.2 PE=1 SV=1	K	Transcription	BZIP family transcription factor [Medicago truncatula]
		c86355.graph_c0	0.41	0.37	0.55	0.39	0.03	0.16	0.41	0.67	0.83	0.82	0.96	0.33	0	2.18	1.53	0.39	0.21	0.56	0.19	0.34	0.35	0	0.03	0.03	0.41	0.42	0.69	0.08	0.07	0.27	--	--	Molecular Function: transcription factor activity, sequence-specific DNA binding (GO:0003700);; Biological Process: regulation of transcription, DNA-templated (GO:0006355);; Molecular Function: sequence-specific DNA binding (GO:0043565);;	K14431|0|mtr:MTR_2g086420|K14431 transcription factor TGA | (RefSeq) BZIP family transcription factor	--	--	Seed dormancy control;; bZIP transcription factor;; Basic region leucine zipper	Transcription factor TGA9 OS=Arabidopsis thaliana OX=3702 GN=TGA9 PE=1 SV=1	K	Transcription	hypothetical protein TSUD_103690 [Trifolium subterraneum]
		c87095.graph_c0	0.06	0	0	0.19	0.26	0.17	0.38	0.38	0.2	0	0	0.06	0	0	0	0.16	0.41	0	0.76	0.57	0.19	0.47	0.06	0.55	0.55	0	0.19	0.19	0	0.19	--	--	Molecular Function: transcription factor activity, sequence-specific DNA binding (GO:0003700);; Biological Process: regulation of transcription, DNA-templated (GO:0006355);; Molecular Function: sequence-specific DNA binding (GO:0043565);;	K14431|1.2296e-153|mtr:MTR_1g111310|K14431 transcription factor TGA | (RefSeq) BZIP family transcription factor	--	--	Seed dormancy control;; bZIP transcription factor;; Basic region leucine zipper	Transcription factor PERIANTHIA OS=Arabidopsis thaliana OX=3702 GN=PAN PE=1 SV=1	K	Transcription	BZIP family transcription factor [Medicago truncatula]
	SnRK2	c79679.graph_c0	4.9	7.98	10.03	10.5	10.87	5.01	21.24	32.89	22.55	2.27	1.06	4.2	126.42	120.82	90.21	6.45	7.37	6.86	7.12	10.62	7.7	3.38	5.85	5.77	3.41	2.13	3.6	6.4	6.13	5.34	[S]	Function unknown	Cellular Component: extracellular region (GO:0005576);;	K13449|3.77065e-84|mtr:MTR_2g010600|K13449 pathogenesis-related protein 1 | (RefSeq) CAP, cysteine-rich secretory protein, antigen 5	[S]	Function unknown	Cysteine-rich secretory protein family	Pathogenesis-related protein 1B OS=Nicotiana tabacum OX=4097 PE=2 SV=1	S	Function unknown	pathogenesis-related protein 4 [Trifolium pratense]
Note: a non-domesticated controls.
b cold stimulus.
c chilling acclimation.
d frost acclimation.
e de-acclimation.
