# Supplementary material for: A comparative transcriptomic analysis reveals a coordinated mechanism activated in response to cold acclimation in common vetch (Vicia sativa L.)
Source: BMC Genomics. 2022 Dec 8;23:814. doi: 10.1186/s12864-022-09039-w (PMC9733113; doi:10.1186/s12864-022-09039-w)
Supplement: Supplementary file 9 — Additional file 9: Table S6. WGCNA data [file 12864_2022_9039_MOESM9_ESM.xlsx]

## Sheet: TableS6-1
Table S6-1 FPKM values for all genes.The Network corresponding visualization ID represents an alternative ID number when the gene is visualized.
Network visualization corresponding ID	Gene_id	Lanjian No.1															Lanjian No.3
		NA_1a	NA_2	NA_3	CS_1b	CS_2	CS_3	CA_1c	CA_2	CA_3	FA_1d	FA_2	FA_3	DA_1e	DA_2	DA_3	NA_1	NA_2	NA_3	CS_1	CS_2	CS_3	CA_1	CA_2	CA_3	FA_1	FA_2	FA_3	DA_1	DA_2	DA_3
gene000001	c100000.graph_c0	0	0.43	0	0.13	0	0	0	0.63	0	0.76	0	0	0	0	1.18	0.12	0.58	0.13	0	0.12	0	0	0.13	0	0.12	0	0.12	0	0	0
gene000002	c100004.graph_c0	0.51	1.33	0	0	0	0	0	0	0	0.24	0	0	0	0	1.35	0	0	0	0	0	0	0	0	0	0	0	0	0	0	0
gene000003	c100007.graph_c0	0	0	0	0	0	0	0	0	0	0	0	0	2.06	0	0	0	0	0	0	0	0	0	0	0	0	0	0	0	0	0
gene000004	c100008.graph_c0	0	0	0	0	0	0.15	0	0	0	0	0	0.5	1.37	0	0	0	0.15	0.33	0	0	0	0	0	0	0	0	0	0	0	0
gene000005	c100009.graph_c0	0	0	0	0	0	0	0	0	0	0	0	0	0	0	0	0	0	0	0	0.65	0.66	0	0	0	0	0.69	0	0	0	0
gene000006	c100011.graph_c0	0	0.68	0	0	0	0	0	0	1.3	0	0	0	0	0	0	0	0	0.62	0	0	0	0	0	0	0.59	0	0	0	0	0
gene000007	c100013.graph_c0	0	0	0	0	0	0	0	0	0	0	0.55	0.18	0	0	0	0	0	0.18	0.16	0	0	0	0.17	0.17	0.17	0.35	1.03	0	0	0
gene000008	c100018.graph_c0	0.1	0	0	0	0	0.33	0	0.17	0	0.09	0	0	0	0	0	0	0.24	0	0.17	0.09	0	0.18	0.26	0	0.76	0.09	0.52	0	0.18	0.17
gene000009	c100023.graph_c0	0	1.53	0	0	0	0	0	0.23	0	0	0	0	1.17	0	0	0	0	0	0	0.22	0	0	0.46	0	0	0	0	0.23	0	0
gene000010	c100024.graph_c0	0	0.43	0	0	0	0	0	0	0	0	0	0	1.33	0	1.18	0	0	0	0	0	0	0	0	0	0.36	0.13	0	0.13	0.66	0
gene000011	c100025.graph_c0	0	0	0	0	0	0	0	0	0	0.39	0.41	0	0	0	0	0	0	0	0	0	0	0	0	0	0.92	0	1.33	0	0	0
gene000012	c100027.graph_c0	0	0	0	0	0	0	0	0	0	0	0	0	5.58	0	0	0	0	0	0	0	0	0	0	0	0	0	0	0	0	0
gene000013	c100028.graph_c0	0	0	0	0	0	0	0	0	0	0	0	0	3.75	0	0	0	0	0	0	0	0.25	0	0	0	0	0	0	0	0	0
gene000014	c100031.graph_c0	0	0	0	0	0	0	0	0	0	0	0	0	1.02	2.91	0	0	0	0	0	0	0	0	0	0	0	0	0	0	0	0
gene000015	c100032.graph_c0	0	0	0.07	0.08	0	0	0.35	0	0.68	0.7	0.45	0	0.7	0	0	0	0	0	0	0	0	0	0	0	0	0	0	0	0	0
gene000016	c100034.graph_c0	0	0.19	0	0	0.5	0	0	0.85	0	0	0	0	0	0	0	0	0	0	0	0	0	0.18	0.51	0.34	0	0	0	0.17	0.35	0
gene000017	c100037.graph_c0	0.25	0	0.66	0	0.11	0.11	0	0.11	0.61	0	0	0	0	0	1.07	0	0.1	0	0	0	0	0	0	0	0	0	0	0.23	0	0
gene000018	c100041.graph_c0	0.24	0.5	0	0	0	0	0.22	0	0	0	0	0	0	0	0	0.41	0	0.45	0.21	0	0.43	0.23	0.22	0.89	0.21	0	1.54	0.22	0	0
gene000019	c100042.graph_c0	0	0	0	0	0.32	0	0	0	0	0	0	0	0	3.77	0	0	0	0	0	0	0	0	0	0.34	0	0	0	0	0	0
gene000020	c100044.graph_c0	0	0	0	0	0.25	0	0	0	0	0	0.56	0	0	0	0	0.7	1.4	0	0.24	0	0	0	0	0.26	0	0	0	0	0	0.24
gene000021	c100045.graph_c0	0	0	0	0	0.32	0	0	0	0	0	0	0	5.41	0	0	0	0	0	0	0	0	0	0	0	0	0	0	0	0	0
gene000022	c100047.graph_c0	0	0	0	0	0	0.56	0	2.19	0	0	0	0	0	0	1.71	0	0	0	0	0	0	0	0	0	0	0	0	0	0	0
gene000023	c100049.graph_c0	0	0.62	1.05	0	0	0	0	0	0	0	0	0	3.19	0	0	0	0	0	0	0	0	0	0	0	0	0	0	0	0	0
gene000024	c100050.graph_c0	0	0	0	0	0	0	0	1.21	0	0	0	1.5	0	0	3.53	0	0	0	0	0	0	0	0	0	0	0	0	0	0	0
gene000025	c100051.graph_c0	0.18	0	0	0	0	0	0	0	0.42	0.24	0	0	0.49	0	1.52	0.07	0	0	0	0	0	0.08	0.08	0	0	0	0.24	0	0	0
gene000026	c100055.graph_c0	0	0	0	0	0	0	0	0	0	0	0	0	0	0	0	0.93	0	1.37	0	0.33	0	0	0.35	1.06	0	0	0	0	0.34	0.32
gene000027	c100057.graph_c0	0	0	0	0	0	0	0	0	0.85	0	0	0	1.99	0	0	0	0	0	0	0	0	0	0	0	0	0	0	0	0	0
gene000028	c100067.graph_c0	0	0	0	0	0	0	0	0.32	0	0	0	0	0	2.44	0	0	1.4	0	0.57	0	0.9	0	0	0	0	0	0	0	0	0
gene000029	c100070.graph_c0	0	0	0	0	0.21	0.2	0	0	0	0	0	0	0	0	0	0	0	0	0	0.63	0.21	0	0	0	0	0	0.21	0	0	0
gene000030	c100071.graph_c0	0	0	0	0	0	0	0	0	0	0	0	0	2.88	0	0	0	0	0	0	0	0	0	0	0	0.26	0	0	0	0.27	0.25
gene000031	c100072.graph_c0	0	0	0	0	0	0	0	0	0	0	0	0	0	0	0	0.6	0.15	1.18	0.93	0.65	0	0.17	0	0	0	0	0	0.16	0.34	0
gene000032	c100077.graph_c0	0	0	0	0	0	0	0	0	0	0	0	0.99	0	4.84	0	0	0	0	0	0	0	0	0	0	0	0	0	0	0	0
gene000033	c100080.graph_c0	0.21	0	0	0.1	0.58	0	0	0.19	0	0	0.51	0	0	0	0	0.09	0	0.3	0.09	0.1	0.29	0.1	0	0	0	0.19	0	0	0	0
gene000034	c100081.graph_c0	0.34	0	0.15	0.33	0	0.15	0	0	0	0.16	0	0.79	0.69	0	0	0	0.14	0	0	0	0.3	0	0	0	0	0	0	0	0	0
gene000035	c100084.graph_c0	0	0	0	0.2	0	0	0	0.09	0	0.56	0.2	0	0.15	0	0	0.35	0.09	0.1	0	0	0	0.29	0	0	0.36	0.56	0	0	0	0
gene000036	c100087.graph_c0	0	0	0.25	0	0	0	0	0	0.83	0	0	0	0	0	0	0.48	0.24	0.26	0	0.25	0.51	0.82	0	0	0	0	0	0	0	0
gene000037	c100088.graph_c0	0	0	0	0	0	0	0	0	0	0	0	0	0	0	0	0	0	0	0	0	0	0	0	0	0	0	0	0	0	0
gene000038	c100089.graph_c0	0	0	0	0	0	0	0.69	0	0	0	0.76	0	0	0	0	0	0	0	0	0	0	0.25	0.47	0	1.14	0	0	0	0	0
gene000039	c100092.graph_c0	3.45	0.95	0	0.22	0	0	0	0	0	0	0	0	0	0	0	0	0	0	0	0	0	0	0	0	0	0	0	0	0	0
gene000040	c100093.graph_c0	0	0	0	0	0	0	0	0	0.86	0.55	0	0	0	0	0	0	0.49	0	0.99	0	0	3.09	0	0	0	0	0	0	0	0
gene000041	c100096.graph_c0	0	0	0.37	0	0.13	0	0	0	1.08	0	0	0	0	0	0	0	0.12	0	0	0	0.13	0.13	0	0.13	0.25	0	0	0	0.4	0
gene000042	c100097.graph_c0	0.71	1.47	0.94	0.69	0	0	0	0	0	0	0	0	0.97	0	1.11	0	0.3	0.33	0	0.64	0	1.73	0.34	0.34	0	0	0	0.33	0	2.49
gene000043	c100100.graph_c0	0.14	0.72	0.18	0.14	0	0.18	0	0.19	0	0	0	0	0	0	0	0.06	0.23	0	0.06	0	0	0	0	0.43	0	0	0	0.13	0.2	0.06
gene000044	c100102.graph_c0	0.28	0.28	0	0.54	0	0	0	0	0	0.52	0	0	0	0	0	0	0.46	0	0.47	0	0	0	0	0	0	0.52	0.25	0.51	0	0.24
gene000045	c100104.graph_c0	0.18	0	0.08	0	0	0	0	0	0.17	0.32	0.17	0.16	0	0.27	0.85	0	0.15	0	0	0.16	0.24	0	0	0.31	0.15	0.08	0.08	0.08	0	0
gene000046	c100105.graph_c0	0	0	0	0	0	0.47	0	0	0.39	0	0	0.37	0	0	0	0	0.56	0.51	0.47	0	0	0.39	0.12	0	0	0	0	0	0	0.12
gene000047	c100106.graph_c0	0	0	0	0	0	0	0	0	0.94	0	0	0	0	0	0	0	0	0	0	0	0	0	0	0	0.57	0	0	0	0	0
gene000048	c100111.graph_c0	0.96	0.13	0.55	0	0	0	0	0	0	0	0.42	0.17	0	0	0	0.21	0.37	0.36	0.06	0	0.06	0	0	0	0.11	0.06	0.23	0.06	0.3	0
gene000049	c100112.graph_c0	0	0	0	0	0	0	0	0	0	0	0.17	0.64	0	0	0	0.73	0.14	0	0	0	0	0	0	0.62	0	0	0	0	0	0
gene000050	c100116.graph_c0	0.32	0	0.57	0	0	0	0	0	0	0	0	0	1.74	0	2.03	0	0	0	0	0	0	0	0	0	0	0	0	0	0	0
gene000051	c100117.graph_c0	0.22	0	0	0	0	0.19	0	0	0	0	0	0	0	1.12	0	0	0	0.2	0	0	0	0	0.4	1.2	0	0.61	0	0	0	0.19
gene000052	c100119.graph_c0	0.32	0	0	0	0	0	0	1.54	0.64	0	0	0	0	0	0	0	0	0	1.39	0	0	0	0	0.31	0	0	0	0	0	0.28
gene000053	c100122.graph_c0	0.61	0	0.53	0	0	0.17	0	0	0	0	0	0	0	0	0	0	0	0	0	0	0	0	0	0	0	0	0.18	0	0.19	0
gene000054	c100124.graph_c0	0	0	0	0	0	0	0	0	0.37	0	0	0.74	0	0	0	0	0	0	0.62	0.66	0.66	0	0	0	0	0	0.34	0.34	0	0
gene000055	c100126.graph_c0	0	0	0.21	0	0	0	0	0	0	0	0	0	0	0	0	0.1	0.31	0	0.11	0.11	0	0	0	0	1.18	0.11	0	0.22	0	0
gene000056	c100128.graph_c0	0	0	0	0	0	0	0	0	3.63	0	0	0.18	0	0	0.32	0.08	0	0	0	0	0	0	0	0	0	0	0	0	0	0
gene000057	c100129.graph_c0	0	0	0.5	0	0	0.16	0.17	1.4	0.19	0	0	0	0	0	0	0	0.16	0	0.16	0.51	0.17	0	0.18	0	0	0.18	0	0	0	0
gene000058	c100133.graph_c0	0.35	0	0.31	0.34	0	0	0.65	0	0	0	0	0	0	0	0	0	0	0	0	0	0	0	0	0	0	0	0	0	0	0
gene000059	c100134.graph_c0	0	0.81	0	0	0.31	0.2	0	0	0	0	0	0	0	0	0.84	0	0	0.11	0.2	0	0	0	0.1	0.4	0	0	0	0.1	0.32	0
gene000060	c100135.graph_c0	0	0.58	0	0	0	0	0.51	1.31	1.92	0	0	0	0	0	0	0	0	0	0	0	0	0	0	0	0	0	0	0	0	0
gene000061	c100139.graph_c0	0	0	0	0	0	0	0	0	0	0	1.47	0	0	0	0	0	0	0	0	0	0	0	0	0	0	0	0	0	0	0
gene000062	c100140.graph_c0	0	0	0	0	0	0	0	0.49	1.38	0	0.35	0	0	1.99	0	0	0	0	0	0	0	0	0	0	0	0	0	0	0	0
gene000063	c100143.graph_c0	0	0	0	0	0	0	0	0	0	0	0	0	0	0	0	0	0	0	0	0	0	0	0	0	0	0	0	0.91	0	0
gene000064	c100144.graph_c0	0	0	0.19	0	0	0.18	0	0	0	0	0	0	0	3.91	0	0	0	0	0	0	0	0.2	0	0	0	0	0	0	0	0
gene000065	c100146.graph_c0	0	2.2	0	0	0	0	0.56	0	0	0	0.93	0	0	0	0	0	0	0	0	0	0	0	0.57	0	0	0	0	0	0	0
gene000066	c100153.graph_c0	0	0	0	0	0	0	0	0	0	0	0	0	0	0	0	0	0.77	0.86	0	0	0.21	0.44	0.21	0.21	0	0	0	0	0	0
gene000067	c100154.graph_c0	0	0	0.37	0	0	0	0	0.1	0	0.87	0	0.39	0	0	0	0	0	0.1	0.28	0.58	0	0	0.29	0.1	0	0.88	0	0	0	0
gene000068	c100155.graph_c0	0	0	0.2	0	0	0	0	0	0	0.63	0	0	0	0	0	0	0	0	0.39	0	0	0.44	0.63	0	1.21	0.42	0	0	0	0
gene000069	c100158.graph_c0	0	0	0	0.03	0.29	0.15	0	0	0	0	0	0.03	0	0	0	0	0.03	0	0.25	0.1	0.35	0.07	0	0.15	0.03	0	0.16	0	0	0.4
gene000070	c100162.graph_c0	0	0	0	0	0.99	0.23	0	0	0	0	0	0	0	0	0.29	0	0.69	1.03	0	0	0.5	0	0	0.26	0	0	0	0	0.26	0.24
gene000071	c100163.graph_c0	0	0.21	0.18	0	0	0.18	0.37	0.57	0.2	0	0	0	0	0	0	0.17	0.52	0.19	0	0.18	0.18	0.2	0.19	0	0	0.19	0	0.19	0	0
gene000072	c100164.graph_c0	0	0	0	0	0	0.58	0	0	0	0	0	0	0	0	0	1.15	0.86	0	1.16	0.3	0	0	0.32	0.32	0	0	0	0	0	0
gene000073	c100165.graph_c0	2.96	0.39	0	0	0	0	0	0	0	0	0	0	0	0	0	0	0	0	0	0	0	0	0	0	0	0	0	0	0	0
gene000074	c100166.graph_c0	0	0	0	0	0	0	0	0	0	0	0	0	0	0	0	0	0.61	0.34	0.47	0	0.5	0.35	0.17	0	0	0.51	0	0	0	0.16
gene000075	c100169.graph_c0	0	0	0	0	0	0	0	0.64	0	0	0	0	0	0	0	0	0	0	0	0	0	0.67	0.16	0.32	0	0	0	0	0	0
gene000076	c100172.graph_c0	0	0	0.65	0	0	0	0	0	0	0	0	0	0	0	1.54	0	0	0	0	0	0.33	0	0	0	0	0	0	0	0	0.32
gene000077	c100173.graph_c0	0	0.83	0	0	0	0	0	0	0	0.19	0	0	0.94	0	0.21	0	0.17	0	0.52	0.18	0.54	0	0	0	0	0	0	0	0	0.35
gene000078	c100174.graph_c0	0	0.7	0	0	0	0	0	0	0	0	0	0	0	0	0	0	0	0	0	0	0	0	0	0	0	0	0	0	0	3.56
gene000079	c100176.graph_c0	0.11	0.11	0.46	0	0	0.19	0	0.1	0	0	0	0	0.91	0	0	0	0	0	0.09	0.19	0.29	0	0	0.1	0.19	0	0	0	0	0
gene000080	c100178.graph_c0	0	0.52	0.22	0	0.31	0	0.08	0	0	0.08	0	0	0	0.68	0	0.29	0.07	0	0	0	0	0.08	0	0.07	0	0.23	0	0	0	0
gene000081	c100183.graph_c0	0.71	0.37	0	0.35	1.3	0.92	0	2.42	1.08	0	0.74	0	0	1.52	1.12	0.61	0.91	0.67	1.23	0.64	0.33	0	0.34	1.04	0.98	1.36	1.34	0	0	0
gene000082	c100189.graph_c0	0	0	0.18	0.2	0.55	0.35	0	0	0	0	0	0.58	0	0	0	0	0	0	0.18	0	0.55	0	0	0	0.36	0.19	0.93	0	0	0
gene000083	c100191.graph_c0	0	0	0	0	0	0	0	0	0	0	0	0	0	0	0	0	0	0	0	0	0	0	0	0	0.72	0	0	0	0.5	0
gene000084	c100192.graph_c0	0	0	0	0	0	0	0	0	0.22	0	0	0	0	0	0	0	0	0	0	0.2	0.2	0	0	0	0	0.62	1.21	0	0	0.97
gene000085	c100193.graph_c0	0	0.43	0	0.4	0	0	0	0	0.2	0.58	0	0	0	0	0	0.18	0	0	0.9	0	0	0.2	0.39	0.38	0.18	0	0	0	0	0.37
gene000086	c100194.graph_c0	0	0	0	0	0.29	0.81	0	0	0	0	0	0	0	0	0	0	0	0.59	0.27	0.85	0	0	0	0	0	0	0	0.29	0	1.11
gene000087	c100219.graph_c0	0.47	0	0	0	0	0	0	0	0	0	0	0	0	0	0	0	0	0	0	2.13	0.64	0.23	0	0	0	0	0	0	0	0
gene000088	c100221.graph_c0	0	0	0	0	0	0	0	0	0	0	0	0	0	0	0	0	0	0	0	0	0	0	0	0	0	0	0	0	0	0
gene000089	c100229.graph_c0	0	0	0	0	0	0	0	0	0	0	0	0	0	0	1.89	0	0.12	0.14	0	0	0	0	0	0.27	0	0	0	0	0	0
gene000090	c100233.graph_c0	0	0.21	0	0	0	0	0	0	0.2	0	0	0	1.38	0	0	0	0	0	0	0	0	0	0	0	0	0	0	0	0	0
gene000091	c100239.graph_c0	0	0	0	0	0	0	0.21	1.95	0	0	0	0	0	0	0.49	0	0.78	0.22	0	0	0	0	0.22	0	0.63	0	0.43	0	0	0
gene000092	c100247.graph_c0	0	0	0	0	0	0	0	0	0	0	0	0	0.99	0	0.52	0.41	0.14	0.3	0	0	0	0	0	0	0	0	0	0.29	0	0
gene000093	c100251.graph_c0	0	0	0	1.08	0	0	0	0.36	0	0	0	0	0	0	0	0	0	0	0	0	0.34	0	0	0	0	0	0	0	0	0
gene000094	c100276.graph_c0	0.34	0.35	0.58	0	0	0	0	0	0	0	0	0	0	0.23	0	0	0	0	0	0	0	0.21	0	0	0	0	0	0.1	0.21	1.38
gene000095	c100299.graph_c0	0.8	0	0.28	0	0.43	0	0	0	0.31	0	0	0	0	0	0	0	0	0	0	0	0.43	0.61	0	0	0	0	0	0	0	0.14
gene000096	c100303.graph_c0	0	0	0	0	0	0	0.69	0	0	0	0	0	0	2.35	5.41	0	0	0	0	0	0	0	0	0	0	0	0	0	0	0
gene000097	c100304.graph_c0	0	0	0	0.26	0.12	0	0	0	0	0.71	0	0	0	0	0	0	0	0	0	0.24	0	0	0	0	0	0	0	0	0.12	0
gene000098	c100307.graph_c0	0	0	0	0	0	0	0	0	0	0	0	0	1.42	0	0	0	0	0	0	0	0	0	0	0	0	0	0	0	0	0
gene000099	c100313.graph_c0	0.54	0	0.16	0	0	0	0.16	0.17	0	0.33	0	0	0	1.84	0	0	0	0	0	0	0	0	0	0	0	0	0	0	0	0
gene000100	c100317.graph_c0	0	0	0.5	0.19	0	0	0	0	0	0	0	0	0	0	0	0	0.16	0.36	0	0.34	0.34	0	0	0	0.34	0	0	0	0	0
gene000101	c100318.graph_c0	0.53	0.28	0.94	0	0	0	0	0	0	0	0	0	0	0	0	0	0	0	0	0	0	0	0	0	0	0	0	0	1	0
gene000102	c100328.graph_c0	0	0	0	0.32	0.15	0	0	0	0	0	0.32	0.77	0	0	0	0	0	0.16	0	0.45	0.15	0	0	0.45	0	0.31	0	0	0	0
gene000103	c100329.graph_c0	1.21	0.18	0	0	1.09	0	0	0	0	0.79	0	0.16	0	0	0	0	0	0	0	0	0	0	0	0	0	0	0	0	0	0
gene000104	c100334.graph_c0	0	0.51	0	0.12	0	0.21	0	0	0	0.22	0	0	0	0	0	0	0	0.12	0.85	0.22	0.11	0.12	0	0	0.11	0.11	0	0	0	0
gene000105	c100343.graph_c0	0	0	0	0	0	0	0	0	0	0	2.03	1	0	0	0	0	0	0	0	0	0	0	0	0	0	0	0	0	0	0
gene000106	c100348.graph_c0	0	0	0	0	0	0	0	0	0	0	0	0	0	0	0	0	0.27	1.5	0	0	0	0	0	0	0	0	0	0	0	0
gene000107	c100349.graph_c0	0	0	0	0	0.29	0	0.14	0	0	0	1.09	0	0	0	0	0	0	0	0	0	0	0	0.3	0	0	0	0	0	0	0
gene000108	c100351.graph_c0	0	0.25	0.07	0	0.15	0	0.57	0.07	0	0	0.08	0	0	0	0	0.14	0.47	0.61	0.07	0.07	0.22	0	0.07	0.28	0.07	0.07	0.14	0	0	0
gene000109	c100362.graph_c0	0	0	0	0	0	0	0	3.55	0	0	0	0	0	0	1.7	0	0	0	0	0.48	0	0	0	0	0	0	0	0	0	0
gene000110	c100364.graph_c0	0	0	0.74	0	0.25	1.68	0	0	0	0	0	0	0	0	0	0.71	0	1.05	0	0	0	0.27	0	0.79	0	0.53	0	0	0	0
gene000111	c100366.graph_c0	0.13	0.07	0	0	0	0	0.12	0	0	0	0.12	0	0	0	0.7	0.06	0.22	0.19	0.11	0.18	0	0	0	0.11	0.06	0.12	0	0	0	0
gene000112	c100371.graph_c0	0	0	0	0	0	0	0	0	0	0	0	0	0	0	0	0	0	0.97	0	0	0.23	0	0.24	0	0.46	1.2	0.24	0	0	0.68
gene000113	c100379.graph_c0	0	1.07	0	0	0	0	0	0	0	0	0	0	0	0	0	0	0	0	0	0	0	0	0	0	0	0	0	0	0	2.74
gene000114	c100381.graph_c0	0	0	0	0	0	0	0	0	0	0	0	0	0	0	0	0	0	0	0	0	0	0	0	0	0	0	0	0	0	0
gene000115	c100385.graph_c0	0	0.26	0	0.24	0	0	0	0.47	0	0	0	0	0	0	0	0	0	0	0.64	0.22	0	0.72	0	0	0	0	0	0	0	0
gene000116	c100388.graph_c0	0	1.27	1.26	0	0	0	0	0	0	0	0	0	0	1.9	0	0	0	0	0	0	0	0	0	0	0	0	0	0	0	0
gene000117	c100390.graph_c0	0	0	0	0	0	0	0	0	0	0	0	0	0	0	0	0	0	0	0	0	0	0	0	0	0.81	1.41	3.05	0	0	0
gene000118	c100391.graph_c0	0	0	0	0	0.11	0	0	0	0	0	0	1.04	0	0	0.54	0	0	0	0.22	0.11	0.11	0.12	0	0	0	0.12	0.23	0	0	0
gene000119	c100407.graph_c0	0.25	0.79	0	0	0	0	0	0	0	0.24	0	0	0	0	0	0	0	0	0.22	0.23	0.23	0.74	0	0.24	0	0	0	0.47	0	0
gene000120	c100414.graph_c0	0	0	0	0	0	0	0	0	0	0	0	0	0	0	0	0.21	0	0	0	0	0	0	0	0	0	0	0	0.22	0	0
gene000121	c100420.graph_c0	0	0.12	0	0	0	0	0.2	0	0.22	0	0	0	0.51	0	1.93	0	0	0	0	0	0	0	0	0	0	0	0	0	0	0
gene000122	c100431.graph_c0	0	0	0.87	0	0	0.28	0	0	0	0	0	0	0.16	0	0	0	0	0	0	0	0	0	0	0	0	0	0	0	0	0
gene000123	c100433.graph_c0	0	0	0	1.86	0	0	1.5	0	0	0	0	0	0	0	0	0	0	0	0	0	0	0	0	0	0	0	0	0	0	0
gene000124	c100438.graph_c0	0	0	0.18	0	0.55	0.52	0.18	0	0	0	0	0.19	0	0	0	0	0	0	0.35	0.54	0	0	0.75	0	0	0	0	0.37	0	0
gene000125	c100443.graph_c0	0	0	0	0	0	0	0	0	0	0	0	0	2.3	0	0	0	0	0	0	0	0	0	0	0	0	0.62	0	0	0	0
gene000126	c100447.graph_c0	0	0.26	0.44	0	0.46	0.22	0	0	0	0	0	0	0	0	0	0	0.21	0.24	0.22	0.23	0	0	0	0	0.68	0	0	0	0	0.67
gene000127	c100455.graph_c0	0	0	0	0	0	0	2.6	0	0	0	0	0.71	0	0	0	0	0	0	0	0	0	0	0	0	0	0	0	0	0	0
gene000128	c100456.graph_c0	0.17	0	0.29	0	0	0	0	0	0	0	0	0	1.03	0	0	0	0.14	0.32	0.14	0	0.3	0	0	0.15	0.59	0.15	0	0	0	0
gene000129	c100467.graph_c0	0	0.16	0.55	0	0	0.27	0.28	0.29	0.46	0.14	0	0	0	1.11	0.17	0	0	0	0	0	0	0	0	0	0	0	0	0	0	0
gene000130	c100473.graph_c0	0	0	0	0	0	0	0	0	0	0	0	0	0	0	0	0	0	0	3.83	0	0	0	0	0	0	0	0	0	0	0
gene000131	c100475.graph_c0	0	0	0	0	0	0	0	0	0	0	0	0	0	0	0	0	0	0	3.85	0	0	0	0	0	0	0	0	0	0	0
gene000132	c100476.graph_c0	0.91	0	0	0	0	0	0	0	0	1.7	0.9	0.22	0	0	0	0	0	0	0.39	0	0.21	0	0	0	0	0.21	0.42	0	0	0.4
gene000133	c100481.graph_c0	0	0	0	0	0	0	0	0	0	0	0	0	0	0	0	0	0	0	0	0	0	0	0	0	0	0	0	0	0	0
gene000134	c100493.graph_c0	0	0	0	0.11	0	0	0	0.92	0.22	0.21	0	0	0	0.11	0	0.19	0.38	0.21	0	0.21	0	0	0	0	0	0.31	0	0	0	0
gene000135	c100501.graph_c0	0	0	0	0	0	0	0	0	0	0	0	0	0	0	5.01	0	0	0.32	0	0	0	0	0	0	0	0	0	0	0	0
gene000136	c100507.graph_c0	0	0.3	0	0	0	0.09	0	0	0	0	0	0	0.2	0.4	0.63	0	0	0	0	0	0	0	0	0	0	0	0	0	0	0
gene000137	c100513.graph_c0	0	0	0	0	0	0	0	0	0.1	0.09	0	0.28	0	0	0	0	0	0.1	0.18	0.66	0.19	0.2	0	0.28	0.09	0.19	0.47	0.19	0	0.28
gene000138	c100514.graph_c0	0	0	0	0	0	0	0	0	0.34	0	0	0	0	3.99	0	0	0	0	0	0	0	0	0	0	0	0	0	0	0	0
gene000139	c100517.graph_c0	0.09	0.09	0	0	0	0	0.32	0.4	0	0	0	0	0.22	1.08	0	0	0	0	0	0	0	0	0	0	0	0	0	0.24	0	0
gene000140	c100519.graph_c0	0.39	0	0	0	0	0.33	0	0	0	0	0	0	0	0	0	0	0.16	0.36	0.83	0	0.35	0	0.36	0.18	0	0.54	0.53	0.18	0	0.17
gene000141	c100538.graph_c0	0	0	0.28	0	0	0	0	0	0	0	0	0	0	4.03	0	0	0	0	0	0	0	0	0	0	0	0	0	0	0	0
gene000142	c100540.graph_c0	0	0	0	0	0	0	0.73	0	0	0	0	0	0.94	0	0	0	0.17	0	0	0.54	0	0	0.19	0	0	0	0	0	0	0.89
gene000143	c100553.graph_c0	0	0.33	0	0.79	0.73	0.7	0	0	0.47	0	0	0	0	0	0	0	0.13	0.15	0	0	0.29	0	0	0	0	0	0	0	0	0
gene000144	c100558.graph_c0	0	0	0	0	0	0	0	0	0	0	0.69	0	0.73	0	0	0	0	0	0	0	0	0	0	0.13	0	0	0.26	0	0	0
gene000145	c100561.graph_c0	0	0	0	0	0	0.21	0	0	0	0	0	0	0	0	0	1.05	0.63	0.7	0	0	0	0.96	0.47	0.46	0	0	0	0	0.47	0
gene000146	c100571.graph_c0	0	0	0	0.34	0	0	0	0	0	0	0	0	1.08	0	0	0.15	0	0	0	0	0.16	0	0	0	0	0	0	0	0	0
gene000147	c100573.graph_c0	0	0	0	0	0	0	0	0	0	0	0	0	0	0	0	0.51	0	0	0.52	0	0	0.59	0	0	0	0	0	0	0	0.27
gene000148	c100576.graph_c0	0	0	0	0.28	0	0	0	0	0	0.13	0	0	0	0	0	0	0.12	0.13	0.86	0.38	0.51	0	0	0.25	0	0	0	0.13	0	0
gene000149	c100577.graph_c0	0	0	0	0	0	0	0	0	0	0	0	0	0.96	0	0	0	0	0	0	0	0	0	0	0	0	0	0.57	0	0	0
gene000150	c100593.graph_c0	0	0.43	0.55	0.2	0	0.18	0	0	0	0	0.41	0	0	0	0	0	0	0.2	0.18	0	0	0.8	0	0.19	0	0	0	0	0	0
gene000151	c100597.graph_c0	0.95	0	0	1.86	0.29	0	0	0	0	0	0	0	0	0	0	1.08	0	0	0	0	0	0	0	0.91	0	0	0.3	0	0	0
gene000152	c100607.graph_c0	0	0	0	0	0	0	0	0	0	0.89	0	1.28	0	0	0	0.16	0	0	0	0	0	0	0.9	0	0	0.36	0	0	0	0
gene000153	c100612.graph_c0	0	0.33	0	0.31	0.29	0	0.3	0	0	0.62	0	0	0	0	1.01	0	0	0	0.28	0.58	0	0	0.61	0	0	0	0	0	0	0
gene000154	c100615.graph_c0	0	0	0.57	0	0	0	0	0	0	0	0	0	0	0	0	0.37	0.54	0	0.19	0	0	0	0.2	0.2	0	0	0	0	0.2	0
gene000155	c100617.graph_c0	0	0.88	0.15	0	0	0	0	0	0	0.16	0.83	0.16	0	0	0	0	0	0.16	0	0	0	0	0	0	0.45	0	0	0	0	0
gene000156	c100618.graph_c0	0.18	0	0	0.54	0.67	0.16	0.33	0	0	0.51	0	0	0.38	0	0.59	0	0	0	0	0	0	0	0	0	0	0	0	0	0.17	0
gene000157	c100621.graph_c0	0	1.96	0	0	0	0.93	0	1.78	0	0	0	0.26	0	0	0	0	0	0	0	0	0	0	0	0	0	0	0	0	0	0
gene000158	c100622.graph_c0	0	0	0	0	0	0	0.31	0.32	2.64	0	1.02	0	0	0	0	0	0	0	0	0	0	0.32	0	0	0	0.62	0	0	0	0
gene000159	c100625.graph_c0	0	0	0	0.22	0	0.2	0	0	0	0	0	0	0	0	0	0	0	0	0	0.42	0	0.45	0.43	0	0.41	0.21	0.63	0	0.43	0
gene000160	c100627.graph_c0	0	0	0	0.16	0.15	0	0	0	0	0.3	0	0.3	0	0	0	0	0	0	0.42	0	0.15	0	0	0.3	0.14	0.3	0.74	0	0	0
gene000161	c100637.graph_c0	0	0.45	0.25	0	0	0.13	0.2	0	0.91	0.26	0.07	0.07	0	0	0.94	0	0	0	0	0	0	0	0	0	0	0	0	0	0	0
gene000162	c100640.graph_c0	0	0	0	0	0	0	0.34	0.35	0.37	0	0	0	0	0	0	0	0.16	0	0	0.85	0	0	0.35	0	0	0	0	0	0	0
gene000163	c100641.graph_c0	0.46	0.72	0	0	1.05	0	0	0	0	0	0.46	0	0	0	0	0.39	0	0	0	0	0	0	0	0	0	0	0	0	0	0
gene000164	c100643.graph_c0	0	0	0	0.36	0	0	0	0	0	0	0	0.76	0	0	0	0	0	0	0	0	0	0	0	0	0	0	0	0	0	0
gene000165	c100644.graph_c0	0	0	0	0	0	0	0	0	0	0	0	0	0	0	0	0.59	0.83	0.66	0.09	0	0	0	0.09	0	0	0	0	0.09	0.66	0.44
gene000166	c100645.graph_c0	0.23	0	0	0	0.52	0	0.1	0.62	0	0.73	0	0	0	0	0	0.1	0.19	0	0.1	0	0	0.11	0.21	0	0	0.11	0	0	0.11	0
gene000167	c100647.graph_c0	0	0	0	0.47	0	0	0	0	0	0	0	0	0	0	0	0.21	0	0.69	0.63	0	0.44	0.47	0.23	0	0	0	0	0	0.46	0
gene000168	c100651.graph_c0	0.17	0.43	0.79	0	0	0.14	0.15	0	0	0	0	0.37	0	0	0	0	0.07	0.31	0	0	0	0.63	0.3	0.07	0	0.15	0	0	0.08	0
gene000169	c100653.graph_c0	0.12	0	0	0	0.11	0	0	0	0	0	0	0	1.14	0	0	0	0	0.34	0	0.22	0	0	0	0.21	0	0	0	0	0	0
gene000170	c100654.graph_c0	0	0	0	0.64	0.2	0	0	0	0	0	0	0.1	0	0	0	0	0	0.31	1.05	0.2	0.2	0	0	0.29	0.19	0	0	0	0	0
gene000171	c100665.graph_c0	0.08	0.17	0.07	0	0	0.14	0	0.07	0	0.07	0.39	0.07	0	0.25	0.88	0	0	0	0	0	0	0	0	0	0	0	0	0	0	0
gene000172	c100667.graph_c0	0	0.05	0	0	0.1	0	0	0.37	0.35	0.05	0.59	0.19	0	0	0.17	0	0	0	0	0	0	0	0	0	0	0	0	0	0	0
gene000173	c100673.graph_c0	0	0	0	0	0	0	0	0	0	0	0	0	0	0	2.8	0	0	0	0	0	0	0	0	0	0	0	0	0	0	0
gene000174	c100674.graph_c0	0	0.17	0	0.33	0	0	0	1.86	0	0	0.66	0	0	0	0	0.14	0.14	0	0.29	0	0	0.16	0	0	0	0.31	0	0	0	0
gene000175	c100678.graph_c0	0	0	0	0.3	0.85	0.8	0	0	0	0	0	0	0	0	0	0.53	0.53	0.59	1.08	1.13	1.7	0	0	0	0	0	0	0	0.29	0.28
gene000176	c100679.graph_c0	0	0	0	0	0	0	0	0	0	0	0	0	1.06	3.39	1.06	0	0	0	0	0	0	0	0	0	0	0	0	0	0	0
gene000177	c100680.graph_c0	0	0	0	0	0	0	0	0	0.49	0	0.75	0	0	2.86	0	0	0	0	0	0	0	0	0	0	0	0	0	0	0	0
gene000178	c100681.graph_c0	0.52	0	0	0	0	0	0	0	0	0	0	0	1.79	0	0	0	0.44	0	0	0	0	0	0	0	0	0	0	0	0	0
gene000179	c100682.graph_c0	1.09	0	0	0	0	0	0	0	0	0	0	0	0	0	0	0.31	0.15	0	0	0.16	0	0	0	0	0	0	0	0	0	0
gene000180	c100684.graph_c0	0.1	0.29	0.69	0	0.04	0	0.17	0.08	0	0.13	0.04	0.21	0	0	0	0	0	0	0.16	0.04	0	0	0	0.04	0.12	0.17	0.13	0	0	0
gene000181	c100689.graph_c0	0	0	0	0.62	0	0.27	0	0	0	0	0	0	0	0	0	0	0.27	0	0.55	1.72	0.29	0	0	0	0	0	0	0	0	0
gene000182	c100692.graph_c0	0	0	0	0	0	0	0	0	0	0	0	0	0	2.47	0	0	0	0	0	0	0	0.36	0	0	0.16	0	0	0	0	0.33
gene000183	c100699.graph_c0	0	0	0	0	0	0	0	0	0	0.87	0	0	0	0	0	0	0	0	0	0	0	0	0	0	0	0	0	0	0	0
gene000184	c100700.graph_c0	0	0.18	0.16	0	0	0	0	0.81	0.52	0	0	0	0	0	0	0	0	0	0	0	0	0	0	0	0	0	0	0	0	0
gene000185	c100702.graph_c0	0	0	0	0	0	0	0	0	0	0	0	0	0	0	0	0	0	0	0	0	0	0	0	0	0	0	0	0	0	0
gene000186	c100703.graph_c0	0	0	0	0	0	0	0.14	0.56	1.05	0	0	0	0	0	0	0	0	0	0	0.42	0.14	0.15	1.28	0.7	0	0	0.42	0.42	0.44	0
gene000187	c100704.graph_c0	0	0.08	0.2	0.22	0	0	0	0	0.07	0.14	0	0	0	0	0.41	0.19	0.32	0.29	0	0	0.21	0.07	0.14	0.07	0	0	0	0	0.22	0.13
gene000188	c100706.graph_c0	0	0	0	0.36	0	0.31	2.4	0	0	0	0	0	0	0	0	0	0	0	0	0.33	0	0	0.35	0.72	0	0	0	0	0	0
gene000189	c100708.graph_c0	0	0.93	0	0	0	0	0	1.7	0	0	0	0.59	0	0	0	0	0	1.4	0	0	0	0.87	0	0	0	0	0	0	0	0
gene000190	c100709.graph_c0	0.37	1.01	1.17	0.24	0	0.32	0	0	0	0	0.7	0.11	0	0	0	0	0	0	0	0	0.11	0.12	0.22	0	0	0	0.11	0	0	0
gene000191	c100710.graph_c0	0	0	0	0	0	0	0.22	0	0	0	0	0	0	0	0	0	0	0	0	0	0	0	0	0	0	0	0	0	0	0
gene000192	c100712.graph_c0	0	0	0	0	0	0	0.63	0	0	0	0	0	0	2.63	0	0	0	0	0	0	0	0	0	0	0	0	0	0	0	0
gene000193	c100713.graph_c0	4.46	0	0	0	0	0	0	0	0	0	0	0	0	0	0	0	0	0	0	0	0	0	0	0	0	0	0	0	0	0
gene000194	c100714.graph_c0	0.24	0.12	0	0	0	0	0	0.87	0	0.22	0	0.33	0	0	0	0.1	0	0	0.1	0	0.22	0.35	0.55	0	0	0	0	0	0	0
gene000195	c100715.graph_c0	0	0	0	0	0	0	0	0	0	0	0	0	1.52	1.38	0	0	0	0	0	0	0	0	0	0	0	0	0	0.61	0	0
gene000196	c100717.graph_c0	0	0	0	0	0	0	0	0.49	0	0	0	0	0	0	3.84	0	0	0	0	0	0	0	0	0	0	0	0	0	0	0
gene000197	c100718.graph_c0	0	0	0	0	0	0	0	0	0	0	0	0	0	0	0	0	0	0	0.21	0.67	1.12	0	0	0.23	0	0.69	0	0.23	0	0.44
gene000198	c100720.graph_c0	0	0	0	0	0	0	0	0	0	0	0	0	1.73	0	0	0	0	0.22	0	0	0	0	0	0	0	0	0	0	0	0
gene000199	c100721.graph_c0	1.01	0	0.33	0.25	0.11	0	0	0	0	0.11	0	0.46	0	0	0	0	0	0	0	0	0	0	0	0	0	0	0	0	0	0
gene000200	c100723.graph_c0	0.37	0	0	0	0	0	0	0	0	0	0	0	0	0	0	0	0	0.35	0.32	0	0	0	0.71	0	1.02	0	0	0	0	0
gene000201	c100724.graph_c0	0	0.37	0.16	0	0.16	0	0	0	0	0	0	0	0	3.47	0.76	0	0	0	0	0	0	0	0	0	0	0.17	0	0	0	0
gene000202	c100728.graph_c0	0	0	0	0	0.15	0	0	0	0	0	0	0	0	0	1.27	0.14	0	0.16	0	0.15	0.15	0.16	0	0	0	0	0	0	0	0.9
gene000203	c100730.graph_c0	0	0	0.16	0	0	0	0.65	0.33	0	0.17	0	0	0	0	0	0	0	0	0	0	0	1.05	0.17	0.33	0	0	0	0	0	0
gene000204	c100731.graph_c0	0	0	0	0	0	0	0	0	0	0.43	0	0.22	0	0	0	0	0	0	0	0	0	0	0	0	1.44	0.21	2.31	0	0	0.4
gene000205	c100733.graph_c0	0	0	0	0	0	0	0	0	0	0	0	0	0	0.3	0	0	0	0	0	0	0	0	0	0	0	0	0	0	0	0
gene000206	c100736.graph_c0	0	0	0	0	0	0.76	0	0	0	0	0	0	0	0	0	0	1.01	0	0	0	0.81	0	0	0.28	0	0	0	0.82	0.28	0
gene000207	c100738.graph_c0	0	0	0	0	0	0	0	0	0.15	0	0	0	0	0	2.01	0	0	0.15	0	0.43	0	0	0	0.57	0.14	0.15	0.29	0	0	0
gene000208	c100739.graph_c0	0	0	0	0	0	0	0	0	0	0	0	0	0	0	0	0.18	0.18	0.41	0	0	0	0	0	0	0	0	0	0.6	0.82	0
gene000209	c100740.graph_c0	0	0	0	0	0	0	0	0	0.59	0	0	0	0	0	0	0	0	0	0	0	0	0	0.56	0.56	0.27	0	0	0	0	0
gene000210	c100742.graph_c0	0	0	0	0	0	0	1.24	1.28	0.27	0	0.27	0.8	0	0	0	0	0	0	0	0	0	0	0	0	0	0	0	0	0	0
gene000211	c100743.graph_c0	0	0	0	0	0	0	0	0.18	1.33	0	0	0	0	0	0	0	0	0	0	0	0	0.19	0.72	0.72	0	0	0	0.18	0	0
gene000212	c100744.graph_c0	0	0	0	0	0	0	0.16	0	0	0	0	0	0.28	0.55	0	0	0	0	0	0	0	0	0	0	0	0	0	0	0	0
gene000213	c100745.graph_c0	0.41	0.31	0.26	0	0	0.18	0	0	0	0.73	0	0.46	0	0	0.22	0	0.08	0.29	0.35	0.46	0.09	0	0	0.09	0.18	0.28	0	0	0	0
gene000214	c100746.graph_c0	0	0	0	0	0	0	0	0	0	0	0	0	0	0	0	0	0.59	0	1.2	0	0	0	0.33	0.34	0	0	0	0.32	0	0
gene000215	c100747.graph_c0	0.17	0	0	0	0	0.15	0	0	0	0	0	0	0	0	0	0	1.14	0.16	0.15	0	0.92	0	0	0	0.3	0	0.31	0	0	0
gene000216	c100748.graph_c0	0.18	0	0	0	0	0	1.31	1.34	0	0	0	0	0	0	0	0	0	0	0.16	0	0	0	0	0	0.16	0	0	0	0	0
gene000217	c100750.graph_c0	0.75	1.04	0.81	0	0	0.17	0	0	0	0	0	0	0	0	0	0	0.17	0.19	0	0	0.12	0	0.06	0	0	0	0	0.3	0.06	0.06
gene000218	c100754.graph_c0	0	0.25	0.42	0	0	0	0	0	0	0.89	0	0	0	0	0	0.4	0	0.45	0.2	0	0	0	0	0	0.43	0	0	0	0	0.21
gene000219	c100756.graph_c0	0	0	0	0	0	0	0	0	0	0	0	0	0	0	0	0	0.15	0.52	0	0	0	0.7	0.34	0	0	0	0	0	0	0.81
gene000220	c100758.graph_c0	0.22	0	0.38	0	0	0.09	0	0	0	0	0	0	0	0	0	0	0	0	0	0	0	0	0	0	0	0	0	0	0	0
gene000221	c100759.graph_c0	0	0	0	0.54	0	0	0	0	0	0.78	0	0	0	0	0	0	0	0	0	0.5	0	0	0	0	0.99	0	0	0	0	0
gene000222	c100768.graph_c0	0	0	0	0	0	0	0	0	0	0	0	0	0	0	0	0	0	0	0	0	0	0	0	0	0	0	1.05	0	0	0
gene000223	c100769.graph_c0	0	0	0	0	0.75	0	0	0	0	1.05	0	1.08	0	0	0	0	0	0	0.71	0	0	0	0	0	0.5	0	0	0	0	0
gene000224	c100770.graph_c0	0.36	0.75	0.64	0	0	0	0.34	0	0.36	0	0	0	0	0	0	0	0.92	0.34	0	0.33	0.33	0	0	0.7	0	0	0	0	0	0
gene000225	c100771.graph_c0	0	0	0	0	0	0	0	0	0.54	0	1.1	1.07	0	0	0	0	0	0	0	0.49	0	0.26	0	0	0	0	0.5	0	0	0
gene000226	c100774.graph_c0	0	0	0	0	0.33	0.47	0	0	0	0	0	0.17	0	0	0.19	0	0.15	0	0	0.33	0.16	0	0	0.66	0	0	0	0	0	0
gene000227	c100779.graph_c0	0	0	0	0	0	0	0	0	0	0	0	0	0	0	0	0	0	0	0	0.56	0	0	0.88	0	0	0	0	0.57	0	0
gene000228	c100782.graph_c0	0.17	0	0	0	0	0	0	0	0	0	0	0	0.68	0	2.13	0	0.28	0	0	0	0	0	0	0	0	0	0	0	0.16	0.15
gene000229	c100784.graph_c0	0	0.69	0.15	0	0.76	0	0	0	0	0	0	0	0	0	0	0.14	0	0.47	0	0.15	0.15	0.16	0	0	0	0	0	0	0	0
gene000230	c100785.graph_c0	0	0	0	0	0	0	0	0	0	0.6	0	0	0	0	0.33	0	0	0.29	0	0	0	0	0	0	0	0	0	0	0	0
gene000231	c100786.graph_c0	0	0	0	0	0.86	0	0	0	0	0	0.94	0	0	0	0	0	0.2	0	0.2	0	0	0	0	0	0.84	0	0.65	0	0	0
gene000232	c100788.graph_c0	0.89	2.05	0	0	0	0.57	0	0	0	0	0	0	0	0	0	0	0	0	0	0	0	0	0	0	0	0	0	0	0	0
gene000233	c100792.graph_c0	0	0.31	0	0	0	0	0	0	0	0	0	0	0	0	0	0	0	0	0	0	0	0	0.29	0	0	0	0	0	0	0
gene000234	c100794.graph_c0	0	0	0	0.62	0.29	0	0	0	0	0	0	0	0	0	0	0	0	0	0	0.29	0	0	0	0	0	0	0	0	0	0
gene000235	c100796.graph_c0	0	0	0	0	0	0	0	0	0	0.96	0	0	0	0	1.4	0	0	0	0	0	0	0	0	0	0.3	0	0	0	0.31	0.59
gene000236	c100797.graph_c0	0	0.17	0	0	0	0	0	0	0	0	0	0	0	0	0	0	0	0	0	0	0	0.32	0	0	0	0	0	0.15	0.48	0
gene000237	c100800.graph_c0	0	0	0	0	0	0	0	0	0	0	0	0	0	0	0	0	0	0	0	0	0	0	0	0	0	0	0	0	0	0
gene000238	c100801.graph_c0	0.6	0	0	0.39	0	0	0.91	0.37	0.2	0.19	0.59	0	0.52	0	0	0	1.68	1.51	0.35	0.36	0	0.39	0	1.66	0.36	0	0.18	0.73	0.38	0.71
gene000239	c100804.graph_c0	0	0.38	0	0	0.33	0	0.34	0	0	0.35	0	0	0	0	0	0	0	0	0	0	0	0	0	0	1	0	0	0	0	0
gene000240	c100806.graph_c0	0	1.09	0	0	0	0	0	0	0.51	0	0	0	0	0	0	0	0.15	0	0.15	0	0.16	0	0	0	0.31	0	1.12	0	0	0.62
gene000241	c100808.graph_c0	0	0.21	0.18	0	0	0	0.18	0	0	0	0.59	0	0	0	0	0	0.5	0	0.22	0.18	0	0.19	0	0.18	0	0	0	0	0	0
gene000242	c100809.graph_c0	0	0	0	0.71	0	0.21	0	0	0	0	0	0.44	0	0	0	0	0	0.23	0	0	0	0.46	0	0.54	0	0.33	0.11	0	0.12	0
gene000243	c100810.graph_c0	0	0	0	0	1.34	0	0	0	0	0	0	0	0	0	0	0	0	0	0	0	0	0	0	0	0	0	0	0	0	0
gene000244	c100813.graph_c0	0	0	0	0	0	0	0	0	0	0	0	0	0.82	0	0	0	0	0	0	0	0	0	0	0	0	0	0	0	0	0
gene000245	c100818.graph_c0	0.21	1.62	0	0	0	0	0	0	0	0	0	0	0	0	0	0	0	0	0	0	0	0	0	0	0	0	0	0	0	0
gene000246	c100819.graph_c0	0	0	0	0	0	0	0	0	0	0	0	0	0	0	0	0	0	0	0	0	0	0	0	0	0	0	0	0	0	3.01
gene000247	c100820.graph_c0	0	0.63	0	0	0.83	0	0	0	0	0.29	0	0	0	0	0	0.52	0	0.86	0.52	0.27	0.28	0.3	0.29	0.29	0	0	0	0.28	0.29	0.81
gene000248	c100821.graph_c0	0.41	0	0	0	0	0	0	0	0	0	0	0	0	0	0	0	1.2	0	0	0	0	0.39	0.19	0	0	0	0	0	0	0
gene000249	c100823.graph_c0	0.73	0.38	0	0	0	0.31	2.73	0	1.47	0	0	0	0	0	0	0.62	0.94	2.06	2.2	1.98	1.33	3.24	2.45	1.78	0.34	1.39	0	0.34	0.34	2.91
gene000250	c100826.graph_c0	0	0	0	0	0	0	0	0	0	0	0	0	0	0	0	0.47	0.78	0.17	0	0	0.67	0	0	1.02	0	0	0	0.34	0.53	0.16
gene000251	c100827.graph_c0	0.57	0	0	0.09	0.25	0	0	0	0	0	0	0	0.56	0	0	0.08	0.31	0	0	0	0	0	0	0.08	0	0	0	0	0.09	0
gene000252	c100828.graph_c0	0	0	0	0	0	0	1.31	0	0	0	0	0	0	0	0	0	0	0.33	0	0	0	0	0	0	0	0	0	0	0	0
gene000253	c100830.graph_c0	0.25	0	0	0	0.45	0	0	0	0	0	0	0.48	0	0	0	0	0.21	0	0.43	0	0	0.48	0	0.23	1.34	0	0	0	0	0
gene000254	c100833.graph_c0	0	0.11	0	0	0	0	0	0	0	0	0	0	0	0	0	0	0	0	0.18	0.19	0.09	0.79	0.28	0	0	0	0	0	0.29	0.27
gene000255	c100838.graph_c0	0	0	0	0	0	0	0	0	0	0	0	0	0	0	0	0	0	0	2.93	0	0	0	0	0	0	0	0	0	0	0
gene000256	c100839.graph_c0	0.44	0	0	0	0.2	0	1.2	0	0	0.62	0	1.05	0	0	0	0	0	0	0	0	0	0.21	0	0.2	0.2	0	0	0	0	0
gene000257	c100840.graph_c0	0	0	0	0	0	0	0	0	0	0	0	0	0	0	0	0.13	0	0.72	0	0.14	0	0.15	0	0.28	0	0	0	0	0.72	0
gene000258	c100841.graph_c0	0.54	0.28	0	0.26	0	0	0	0	0	0.26	0	0.8	0	0	0	0.23	0	0	0	0	0	0	0	0	0.73	0	0	0	0	0
gene000259	c100843.graph_c0	0	0	0.2	0	0	1.2	0.42	1.74	0	1.31	0.23	0	0	0	0	0	0	0.44	0	0	0.42	1.13	0.43	0	0	2.39	0.21	0	0	0
gene000260	c100845.graph_c0	0	1.05	0	0	0	0	0	0	0	0	0	0	0	2.58	0	0	0	0	0	0	0	0	0	0.31	0.15	0	0	0	0	0
gene000261	c100848.graph_c0	0	0	0	0.28	0.51	0.25	0.19	0	0	0.06	0	0.06	0	0	0	0.12	0.41	0	0.31	0.64	0.06	0.07	0.06	0.25	0	0	0.13	0	0	0.06
gene000262	c100849.graph_c0	0	1.45	0	0	0	0	0	0	0	0	0	0	0	0	0	0	0	0	0	0	0	0	0	0	0	0	0	0	0	2.27
gene000263	c100850.graph_c0	0	0	0	0	0	0	0	0.1	0	0.63	0.11	0	0	0	0	0	0	0	0	0	0	0.11	0	0	0.2	0	0	0	0.11	0
gene000264	c100855.graph_c0	0.45	0	0.98	0	0.2	0	0	0	0	0	0	0	0	1.62	0	0.38	0	0.63	0	0	0	0.43	0	0.21	0	0	0	0	0	0
gene000265	c100857.graph_c0	0	0.43	0	0.2	0	0	0	0.58	0	0	0	0	0	0	0	0.18	0	0.59	0.36	0	0	0	0	0	0	0	0	0	0	0
gene000266	c100859.graph_c0	0	0	0.48	0	0	0	0	0	0	0	0	1.88	0	0	1.73	0	0	0	0	0	0	0	0	0	0	0	0	0	0	0
gene000267	c100860.graph_c0	0.23	0	0.2	0	0	0.13	0	0	0	0.21	0	0.76	0	0	0	0	0	0.07	0.07	0.21	0	0	0	0.07	0.07	0.07	0	0	0.07	0.07
gene000268	c100862.graph_c0	0	0	0	0	0	1.95	0	0	0	0	0	0	0	0	0	0	0	0	0	0	0	0	0	0	0	0	0	0	0	0
gene000269	c100865.graph_c0	0.2	0.2	0	0	0.18	0	0.18	0.36	0	0	0	0	0	0	0	0	0.33	0	0	0	0	0.57	0.18	0.91	0	0	0	0	0	0.17
gene000270	c100866.graph_c0	0	0	0	0	0.34	0	0.34	0	0	0	0	0	0	0	3.86	0	0	0	0	0	0	0	0.35	0	0	0	0	0	0	0
gene000271	c100870.graph_c0	0.47	0	0	0.09	0	0	0	0	0.18	0.25	0	0	0	0	0	0.08	0.39	0	0	0.08	0.08	0.18	0	0	0	0.09	0.59	0	0	0.33
gene000272	c100876.graph_c0	0.22	0	0	0	0.1	0	0.97	0	0.31	0	0	0	0.44	0.33	0.35	0	0	0	0	0	0	0	0	0	0	0	0	0	0	0
gene000273	c100877.graph_c0	0	0	0	0	0	0	0.14	0.72	0.38	0	0	0	0.48	0	0	0	0	0	0	0	0	0	0	0	0	0	0	0	0	0
gene000274	c100878.graph_c0	0	0	0.07	0	0	0.07	0	0	0	0.07	0.07	0.14	0	0	0.34	0.6	0.07	0.07	0	0.21	0.14	0.22	0	0.07	0	0	0.14	0	0.15	0.14
gene000275	c100879.graph_c0	0	0	0	0.23	0	0	0	0	0	0.44	1.17	0	0	0	0	0	0	0	0.41	0	0	0	0	0	0	0	1.52	0	0	0
gene000276	c100881.graph_c0	0.52	0.81	0	0	0	0	0	0	0	0	0	0	0	0	0	0	0.22	0.74	0.45	0	0.24	0	0	0.74	0.47	0	0	0	0	0
gene000277	c100901.graph_c0	0	0	0	0	0	0	1	0.85	1.08	0	0	0	0	1.71	0	0	0	0	0	0	0	0	0	0	0	0	0	0	0	0
gene000278	c100909.graph_c0	0	0.64	0.18	0	0	0	0	0	0	0	0	0	0	0	0	0.35	0.35	0	0	0	0	0	0.19	0.76	0	0	0	0	0.19	0.18
gene000279	c100916.graph_c0	0	0	0	0	0	0	0	0	2.22	0	0	0	0	0	0	0	0	0	0	0	0	0	0	0	0	0	0	0	0	0
gene000280	c100925.graph_c0	0	0	0	0	0	0	0	0	0	0	0	0	0	0	3.59	0	0	0	0	0	0	0	0	0	0	0	0	0	0	0
gene000281	c100933.graph_c0	0.18	0	0	0	0	0	0	0.34	0.54	0.51	0	0	0	0	0	0.78	0	0	0.16	0	0.33	0	0	0	0	0.68	0.17	0	0	0
gene000282	c100938.graph_c0	0	0	0	0	0	0	0	0	0	0	0	0	0	3.94	0	0	0	0	0	0	0	0	0	0	0	0	0	0	0	0
gene000283	c100940.graph_c0	0.1	0	0	0	0.26	0	0.09	0.09	0	0	0.55	0.17	0	0	0	0	0	0	0	0.17	0	0	0	0	0	0.44	0	0	0	0
gene000284	c100944.graph_c0	0	0	0	0	0	0	0	0	0	0	0	0	0	0	0	0	0	0	0	0	0	0.32	0	0	0	0	0	0	0	0
gene000285	c100948.graph_c0	0	0	0	0	0	0	0	0	0	0	0	0	0	2.02	0	0	0.33	0	0	0	0	0	0.55	0	0	0	0	0	0.56	0
gene000286	c100986.graph_c0	0	0	0.45	0	0	0	0	0	0	0.47	0.07	0.93	0	0	0	0	0.12	0	0	0	0	0	0.07	0	0	0.27	0	0	0.07	0
gene000287	c100987.graph_c0	0	0	0	0	0	0.22	0	0	0	0	1.03	1	0	0	0	0	0	0	0	0	0	0	0	0	0	0	0.24	0	0	0
gene000288	c100988.graph_c0	0	0	0	0	0	0	0	0	0	1.03	0	0	4.28	0	0	0	0	0	0	0	0	0	0	0	0	0	0	0	0	0
gene000289	c100992.graph_c0	0	0	0	0	0	0	0	0	0	0.2	0.64	0	0	0	0	0	0	0.2	0	0	0	0	0	0.4	0	0	0	0	0	0
gene000290	c100999.graph_c0	0.13	0	0.11	0	0	0	0.12	0	0	0.59	0	0	0	0	0	0	0.11	0	0.11	0	0	0	0	0.12	0	0.24	0	0	0	0
gene000291	c101004.graph_c0	0	0.73	0	0	0	0	0.11	0	0	0.54	0.23	0.54	0	0	0	0	0.49	0	0	0.32	0	0	0.11	0	0	0	0	0	0	0
gene000292	c101009.graph_c0	0.31	0	0	0	0	0	0	0	0	0	0	0	0	0	1.92	0	0	0	0	0	0	0	0	0	0	0	0	0.56	0	0.27
gene000293	c101030.graph_c0	0	0	0.24	0	0	0.23	0.49	0	0	0	1.08	0	0	2.24	0	0.23	0	0	0.23	0	0.24	0	0	0	0	0	0	0	0	0
gene000294	c101038.graph_c0	0	0	0.54	0	0	0	0	0	0	0.38	0.61	0.59	0	0	0	0	0	0	0	0.37	0	0	0	0	0	0.19	0	0	0	0
gene000295	c101039.graph_c0	0	0	0	0	0	0	0	0	0	0	0	0	1.68	0	0	0	0	0	0	0	0	0	0.29	0.59	0	0	0	0	0	0
gene000296	c101040.graph_c0	0	0	0	0	0	0	0	0	0	0	0	0	1.92	0	0	0	0	0	0	0	0	0	0	0	0.59	0	0	0	0	0
gene000297	c101042.graph_c0	0	0	0.48	0	0	0	0.07	0	0	0	0	0	0	0	0	0	0.07	0	0.07	0	0.21	0.76	0.22	0	0	0	0	0.14	0	0
gene000298	c101045.graph_c0	0	0	0	0	0	0	0	0	0	0	1.07	0	0	0	0	0	0	0	0	0	0	0	0	0	0	0.33	0	0	0	0
gene000299	c101050.graph_c0	0	0	0	0	0	0.16	0	0	0	0	0	0	0	1.72	0	0.16	0	0.53	0	0.17	0	0.36	0	0.17	0	0	0	0	0	0.16
gene000300	c101051.graph_c0	0.29	0	0	0	0.26	0	0	0	0	0	0	0	0	0	0	0	0	0	0	0	0	0	0	0.82	0	0	0	0	0	0
gene000301	c101060.graph_c0	0.52	0.27	0	0	0	0	0	0	1.52	0.97	0	0.25	0	0	0	0	0	0	0	0	0	0	0	0	0	0	0	0	0	0
gene000302	c101076.graph_c0	0	0	0	0	0	0	0	0	0	0	0	0	1.2	0	3.82	0	0	0	0	0	0	0	0	0	0	0	0	0	0	0.32
gene000303	c101085.graph_c0	0	0	0	0	0	0	0.62	0	0	0	0	0	1.67	0	0	0	0	0	0	0	0	0	0	0	0	0	0	0	0	0
gene000304	c101086.graph_c0	0.16	0.33	0.69	0	0	0	0	0	0	0	0	0.15	0	0	0	0	0	0	0.55	0.29	0	0.31	0.29	0.14	0	0	0	0	0	0
gene000305	c101088.graph_c0	0	0	0	0	0	0	0	0	0	0	0	0	0	0	0	0	0	0	0	0	0	0.4	0	0	0	0	0	0	0	0.24
gene000306	c101093.graph_c0	0	0	0.29	0	0	0.14	0	0	0	0	0	0	0	0	0	0.56	0	0	0.43	0.6	0	0	0	0	0	0.31	0	0	0	0.44
gene000307	c101095.graph_c0	0	0	0	0	0	0	0	0	0	0	0	0	0	0	0	0	0	0	0	0	0	0	0	0	0	0	0	0	0	0
gene000308	c101112.graph_c0	0	0	0	0	0	0	0	0	0	0	0	0	0	0	0	0	0	0	0	0	0	0.31	0.3	0.61	0	0	0.59	0	0	0
gene000309	c101117.graph_c0	0	0	0.26	0.29	0	0	0	0	0	1.68	0	0	0	0	0	0	0	0	0.51	0	0	0	0	0	0	0	0	0	0	0
gene000310	c101120.graph_c0	0	0	0.35	0.13	0	0.23	0	0	0	0.37	0	0	0	0	0	0	0	0	0.12	0	0	0.13	0	0	0.12	0	0.36	0	0	0.24
gene000311	c101122.graph_c0	0	0	0	0	0	0	0.48	0.76	0.3	0.21	0.29	0	0	0	0	0	0	0.07	0	0	0	0	0	0	0.07	0.14	0.14	0	0	0
gene000312	c101127.graph_c0	0	0	0.43	0	0	0	0	0	0	0	0	0	0	0	0	0	0	0	1.9	0.66	0	0.24	0	0.23	0	0	0	0	0.46	0
gene000313	c101146.graph_c0	0	0	0	0.31	0	0.55	0	0	0	0	0	0	0	0	0	0	0	0.6	1.37	0	0.29	0.31	0	0	0	0.6	0	0	0.6	0
gene000314	c101149.graph_c0	0	0	0	0.11	0.1	0.29	0	0	0	0.2	0.97	1.13	0	0	0	0	0	0	0	0	0	0	0	0	0	0	0	0	0	0
gene000315	c101150.graph_c0	0	0	0	0	0	0	0	0	0	0.74	0	0	1.53	0	0	0	0	0.25	0	0	0	0	0	0	0	0	0	0	0	0
gene000316	c101152.graph_c0	0	0	0.85	0	0	0	0.35	0	0	0	0	0	0	0	0	0	0	0	0	0	0	0	0	0	0	0	0	0	0	0
gene000317	c101159.graph_c0	0	0.54	0.46	0	0.08	0	0	0	0	0.16	0	0	0	0	0	0	0	0	0	0	0	0.42	0	0	0.23	0	0.08	0.16	0	0.23
gene000318	c101160.graph_c0	0	0	0.08	0	0.16	0	0	0	0.08	0	0	0	0	0.79	0	0.44	0.07	0	0.15	0.16	0.23	0	0	0	0	0	0	0.16	0	0
gene000319	c101165.graph_c0	0.12	0	0.3	0.34	0.1	0.4	0	0	0	0.63	0	0.21	0	0	0	0.1	0.19	0	0.2	0	0	0.11	0.32	0	0	0	0	0	0.11	0
gene000320	c101174.graph_c0	0	0.19	0	0	0	0	0.16	0.67	0	0	0.54	0	0.47	0	0	0	0	0.17	0	0.33	0	0	0.17	0	0	0	0	0	0	0
gene000321	c101186.graph_c0	0	0	0	0	0	0	0	0	0	0	0	0	0	0	0	0.11	0	0.26	0	0.61	0	0.26	0	0.61	0	0	0.37	0.25	0.39	0.24
gene000322	c101190.graph_c0	0	0	0	0	0	0	0	0	0	0	0	0	0	0	0	0	0	0	0	0.65	0.33	0.36	0.35	0.7	0	0.34	0.68	0.34	0	0.32
gene000323	c101194.graph_c0	0	0	0	0	0	0	0.34	0	0	0.17	0	0	0	0	0	0.8	0	0.18	0	0	0	0.73	0	0	0	0	0	0.34	0.36	0
gene000324	c101197.graph_c0	0	0	0	0	0	0	0	0	0	0	0	0	2.2	0	0	0	0	0	0	0	0	0	0	0	0	0	0	0	0	0
gene000325	c101199.graph_c0	0	0	0	0	0	0	0	0	0	0	0	0	2.82	0	0	0	0	0	0	0	0	0	0	0	0	0	0	0	0	0
gene000326	c101215.graph_c0	0	0.38	0.32	0	0	0.31	0.34	0	0	0.35	0.38	0	0	0	0	0	0	0.34	0	0	0	0	0	0	1	0.69	0	0	0	0
gene000327	c101217.graph_c0	0	0	0	0	0	0	0	0	0	0	0	0	2.54	0.88	0	0	0	0	0	0	0	0	0	0.79	0	0	0	0	0	0
gene000328	c101223.graph_c0	0	0	0	0	0	0.11	0	0	0	0	0.37	0	0	0	0	0.44	0.54	0.12	0.22	0.12	0.35	0	0	0	0.45	0.24	0	0	0.12	0
gene000329	c101224.graph_c0	0	0	0	0	0	0	0	0	0	0	0	0	0	0	0	0.07	0.07	0.23	0.21	0.3	0.73	0.23	0	0.14	0	0.07	0	0.22	0.16	0.29
gene000330	c101225.graph_c0	0	0	0	0	0	0	0	0	0	0	0	0	0	0	2.21	0	0	0.42	0	0	0	0	0	0	0	0	0	0	0	0
gene000331	c101231.graph_c0	0	0	0	0	0	0	0	0	0	0	0	0	0	0	0	0	0	0	0	0	0	0	0	0	0	0	0	0	0	4.18
gene000332	c101240.graph_c0	0.5	0.21	0	0	0.09	0	0	0.45	0	0	0	0	0	0	1.6	0	0	0	0	0	0	0	0	0	0	0	0	0	0	0
gene000333	c101241.graph_c0	0	0	0	0	0	0	0	0	0	0	0	0	0	0	0	0	0	0	0	0	0	0	0	0	0	0	0	0	0	0
gene000334	c101253.graph_c0	0	0	0	0	0	0	0	0	0	0	1.39	0	0	2.59	1.75	0	0	0	0	0	0	0	0	0	0	0	0	0	0	0
gene000335	c101255.graph_c0	0	0	0	0	0	0	0	0	0	0	0	0	0	0	2.78	0	0	0	0	0	0	0	0	0	0	0	0	0	0	0
gene000336	c101257.graph_c0	0	0.26	0	0	0	0	0	0	0	0.23	0.12	0.58	0	0	0	0	0.11	0	0.22	0.23	0	0.12	0.35	0	0.34	0.12	0	0	0	0
gene000337	c101260.graph_c0	0	0	0	0	0	0	0	0	0	0	0	0	0	0	0	0	0	0	4.39	0	0	0	0	0	0	0	0	0	0	0
gene000338	c101261.graph_c0	0	0	0	0	0	0	0	0	0	0	0	0	0	5.21	1.46	0	0	0	0	0	0	0	0	0	0	0	0	0	0	0
gene000339	c101266.graph_c0	0	0	0	0	0	0	0	0	0	0	0	0	0	1.25	0	0	0	0	0	0	0.55	0	0.11	0.11	0	0.34	0	0	0	0
gene000340	c101270.graph_c0	4.65	0	0	0	0	0	0	0	0	0	0	0	0	0	0	0	0	0	0	0	0	0	0	0	0	0	0	0	0	0
gene000341	c101271.graph_c0	0	0	0.12	0.14	0	0	0	0	0	0.13	0.41	0	0	0	0	0	0	0	0	0	0.38	0.4	0	0	0.12	0	0	0	0	0
gene000342	c101272.graph_c0	0	0	0	0	0.24	0.45	0.72	0	0	0.5	0	0.77	0	0	0	0	0	0	0	0	0	0.51	0	0	0	0.25	0.73	0	0	0
gene000343	c101273.graph_c0	0.18	0	0	0	0	0	0	0	0	0	0	0	0	0	0	0.6	0.15	0.17	0.15	0	0.64	0	0.33	0	0	0	0	0	0	0.31
gene000344	c101282.graph_c0	10.85	9.39	3.86	11.27	10.88	7.11	0	0	0	0	0	0.74	3.57	0	2.65	5.85	11.39	8.82	7.45	4.57	5.27	17.05	8.99	7.36	0.66	0.69	0.34	9.39	9.48	12.77
gene000345	c101283.graph_c0	0	0	0	0	0	0	0	0	0	0	0	0	0.65	0	1.11	0	0	0	0	0	0	0.2	0	0	0	0	0	0	0	0
gene000346	c101286.graph_c0	0	0	0	0.12	0	0	0.44	0	0	0	0.12	0.56	0	0	0	0	0.1	0.7	0	0.22	0	0.12	0.11	0	0	0	0	0	0.12	0
gene000347	c101289.graph_c0	0	0	0.09	0	0.18	0.09	0.35	0.18	0.09	0.09	0	0	0	0	0	0	0.16	0	0.09	0	0	0.56	0	0.17	0.09	0	0	0.09	0	0
gene000348	c101291.graph_c0	0	0	0	0.26	0	0.7	1.24	0	0	0	1.37	0	0	0	0	0	0	0	0	0	0.25	0	0	0	0	0	0	0	0	0.24
gene000349	c101294.graph_c0	0	0	0.22	0	0.23	0.11	0	0	0	0	0	0	0	0	0	0	0.1	0	0.87	0.68	0.56	0	0	0	0	0	0	0	0	0.11
gene000350	c101298.graph_c0	0.25	0	0	0	0	0.21	0	0	0	0	0	0	0	0.76	0	0	0	0	0	0	0	0	0	0	0	0	0	0	0	0
gene000351	c101302.graph_c0	0	0	0	0	0	0	0	0	0	0	0	0	0	0	0	0	0.61	0	0	0	0	0.35	0	0	0	0	0	0	0	0
gene000352	c101303.graph_c0	0	0	0.38	0	0	0	0	0	0	1.01	0	0	0	2.68	0	0	0	0	0	0	0	0	0	0	0	0	0	0	0	0
gene000353	c101306.graph_c0	0	0	0	0	0	0	0.14	2.07	0.88	0.56	0	0	0	0	0	0	0	0	0	0	0	0	0	0	0	0	0	0	0	0
gene000354	c101309.graph_c0	0	0.26	0	0	0	0	0.22	0	0	0	0	0	0	0	0	0	0.42	0	0	0.44	0	0	0	0	0	0	0.68	0	0.46	0
gene000355	c101313.graph_c0	0	0	0	0	0	0	0	2.02	0	0	1.08	0	0	0	0	0	0	0.25	0	0	0	0	0	0	0.48	0	0	0	0	0
gene000356	c101314.graph_c0	0	0	0	0.19	0	0	0	0	0	0	0	0	0	0	0	0.17	0	0.55	0	0	0	1.14	0	0.18	0	0.55	0	0.36	0	0
gene000357	c101319.graph_c0	0	0	0	0	0	0	0	0	0	2.69	0	0.28	0	0	0	0	0	0	0	0	0	0	0	0	0	0	0	0	0	0
gene000358	c101322.graph_c0	0	0	0	0	0	0	0	0	0	0	0	0	0	0	0	0	0	0	0	0	0	0	0	0	0	0	0	0	0	0
gene000359	c101326.graph_c0	0	0	0	0	0	0	0.99	0.6	1.07	0	0	0.1	0	0	0.24	0	0	0	0	0	0	0	0	0	0	0	0	0	0	0.1
gene000360	c101331.graph_c0	0.82	0	0.24	0	0	0	0	0	0	0	0	0	2.88	0	0	0	0	0	0	0	0	0	0	0	0	0	0	0	0	0
gene000361	c101333.graph_c0	0	0	0.38	0	0	0.12	0	0.13	0.14	0	0	0	0.74	0.15	0	0.37	0.36	0	0	0	0	0	0	0	0	0	0	0	0.41	0
gene000362	c101334.graph_c0	0.62	0	0	0	0.28	0	0	0	0	0.59	0.32	0	0	0	0	0	0	0	0	0	0	0	0.29	0.59	0.84	0.29	0	0	0	0
gene000363	c101339.graph_c0	0	0	0	0	0	0	0	0	0	0.28	2.07	0	2.96	0	3.07	0	0	0	0	0.53	0.26	0.28	0	0	0.26	0.55	0	0	0	0
gene000364	c101341.graph_c0	0	0	0	0	0	0	0	0	0	0	0	0	0	0	0	0	0.37	0	0	0.4	0	0	0	0.4	0	0	0	0	0	0
gene000365	c101346.graph_c0	0	0.14	0	0	0	0	0.47	0.24	0.51	0.12	0	0	0	0	0.56	0	0	0	0	0	0	0	0	0	0	0	0	0	0	0
gene000366	c101347.graph_c0	0	0	0	0	0	0	0	0	0	0	0	0	1.58	0	0	0	0	0	0	0	0	1.15	0	0	0	0	0	0	0	0
gene000367	c101348.graph_c0	0	0	0	0	0	0.13	0	0	0.72	0	0	0	0	0	0	0	0	0	0	0	0.13	0	0	0	0	0	0.27	0	0	0
gene000368	c101351.graph_c0	0.25	0	0	0	0	0	0	0	0.24	0	0	0	1.29	0	0.78	0	0.62	0	0	0	0	0	0	0	0	0	0.45	0	0	0.22
gene000369	c101353.graph_c0	0	0.4	0	0	0	0	0	0	0.13	0	0	0.24	0.73	0	0	0	0.11	0.25	0	0	0	0	0	0	0	0.24	0	0	0.37	0
gene000370	c101360.graph_c0	0	0	0	0	0	0	0	0	0	0	0	0	0	0	0	0	0	0	0	0	0	0	0	0	0	0	0	0	0	0
gene000371	c101361.graph_c0	0	0	0	0	0	0.14	0	0	0.46	0.57	0	0.14	0	0.64	0	0	0	0.15	0.27	0	0	0	0	0.14	0.28	0	0.14	0	0.3	0
gene000372	c101362.graph_c0	0	0	0	0	0	0	0	0	0	0	0	0	0	0	2.95	0	0	0	0	0	0	0	0	0	0	0	0	0	0	0
gene000373	c101364.graph_c0	0	0	0	0	0	0	0	0	0	0	0	0	0	0	0	0	0	0	2.66	0	0	0	0	0	0	0	0	0	0	0
gene000374	c101377.graph_c0	0.21	0	0	0	0	0.18	0	0.78	0	0	0	0	0	0	0	0.36	0.18	0.39	0.54	0.38	0.76	0	0	0	0	0.2	0	0	0	0
gene000375	c101385.graph_c0	0	0	0	0	0	0	0	0	0	0	0	0	0	0	0	0.25	0.12	0	0	0	0	0	0.67	0	0	0	0.26	0.13	0	0
gene000376	c101386.graph_c0	0	0	0.41	0.23	1.28	0.81	0	0	0	0	1.88	0.91	0	0	0	0	0	0	0	0.21	0	0	0	0	0	0.22	0.43	0	0	0.21
gene000377	c101387.graph_c0	0.74	0	0	0	0.67	0	0	0	0	0	0	0	0	0	0	0.63	0	0	0	0	0	0	0	0	0	1.4	0	0	0	0
gene000378	c101390.graph_c0	0	0.32	0	0	0	0	0	0	0	0.56	0	0	0	0	0	0	0	0	0	0	0	0	0.28	0.55	0	0	0	0	0	0
gene000379	c101394.graph_c0	0	0	0	0	0	0	0	0.63	0	0	0.33	0.33	0	4.81	0	0	0	0	0	0	0	0	0	0	0	0	0.91	0	0	0
gene000380	c101397.graph_c0	0	0	0	0.5	0	0	0	0	0	0	0	0	0	0	2.02	0.15	0	0	0	0	0	0	0	0	0	0	0	0.16	0	0
gene000381	c101398.graph_c0	0	0	0	0	0	0	0	0	0	0	0	0	0.73	1.91	0	0	0	0	0	0	0	0	0	0	0	0	0	0	0	0
gene000382	c101401.graph_c0	0	0	0	0.17	0.08	0	0.08	0	0	0	0	0	0	0	0	0	0.07	0	0.6	0.23	0.16	0	0	0	0.23	0.08	0.31	0.08	0	0
gene000383	c101403.graph_c0	0.67	0.17	0.58	0	0	0	0	0.07	0	0.15	0	0	0	0	0	0	0.42	0	0	0	0	0.24	0	0.22	0.14	0.46	0.3	0	0	0
gene000384	c101404.graph_c0	0.41	0	0	0	0	0.18	0	0	0.2	0.19	0.81	0	0	0	0	0.35	0	0	0	0.37	0	0	0	0	0.37	0	0.19	0.19	0	0.18
gene000385	c101411.graph_c0	0.35	0	0.45	0	0.31	0	0	0	0	0	0	0.96	0	0	0	0.15	0	0	0	0	0	0.33	0.16	0	0	0.16	0.16	0.16	0	0
gene000386	c101413.graph_c0	0	0	0	0	0	0	0	0.31	0	0	0.67	0.32	0	0	0	0	0	0.16	0	0	0	0.33	0	0	0	0.64	0.62	0.16	0	0
gene000387	c101414.graph_c0	0.34	0	0	0	0.2	0	0	0.6	0	0	0	0	0	0	0	0	0.19	0	0	0	0	0.32	0	0.1	0.29	0.1	0	0	0	0
gene000388	c101418.graph_c0	0	0	0	0	0	0	0	0	0	0	0	0	0	0	0	0.57	0.09	0	0.39	0.1	0	0.43	0.51	0	0	0	0	0	0	0
gene000389	c101423.graph_c0	0	0	0	0	0.39	0	0	0.4	0	0	0	0	0	0	0	0	0	0.41	0	0	0.2	0	0	0	0	0	0	0	0	0
gene000390	c101426.graph_c0	1.09	0.75	1.61	0	0.33	0.31	1.35	0.7	0	0	0	0	0	0	0	0	0.62	1.36	2.8	0.33	0	0.71	0.35	0	0	0.69	0	1.34	0.68	0
gene000391	c101430.graph_c0	0	0	0	0	0	0	0	0	0	0	0	0.6	0	0	0	0	0	0.2	0	0	0	0.2	0	0	0	0	0	0.38	0	0
gene000392	c101434.graph_c0	0.16	0	0.29	0.64	0	0.14	0	0	0	0	0	0.3	0	0	0	0	0.41	0.15	0.28	0.44	0.15	0.16	0	0	0	0	0	0	0	0
gene000393	c101441.graph_c0	2.04	0.73	0	0	0	0	0	0	0	0	0	0	0	0	0	0	0	0	0	0	0	0	0	0	0	0	0	0	0	0
gene000394	c101442.graph_c0	0	0.16	0.27	0	0.14	0	0.28	0	0	0	0	0.14	0	0	0	0.78	0.51	0	0.27	0	0	0	0.14	0	0	0	0	0	0	0
gene000395	c101443.graph_c0	0	0.19	0.16	0	0	0	0	0	0	0	0	0	0	0	0	0	0	0.17	0	0	0	0.36	0	0.34	0	0	0	0	0.35	0.16
gene000396	c101445.graph_c0	0	0.2	0	0	0	0	0	0	0	0	0	0	0	0	0	0	0.49	0.36	0.5	0	0	0	0	0	0	0	0	0	0.18	0.17
gene000397	c101447.graph_c0	0	0	0	0	0	0	0	0	0	1.09	0.58	0	0	0	0	0	0	0	0	0	0	0	0	0	0.21	0.55	0.54	0	0	0
gene000398	c101450.graph_c0	0	0	0	0	0	0	0	0	0	0	0	0	3.69	0	0	0	0	0	0	0	0	0	0	0	0	0	0	0	0	0
gene000399	c101455.graph_c0	0	0	0	0	0.23	0	0	0	0	0.95	0.51	0	0	0	0	0.64	0.21	1.19	0	0.23	0.23	0	0	0	0	0	0	0	0	0
gene000400	c101460.graph_c0	0	0.28	0.71	0	0	0	0.12	0	0	0.49	0.13	0	0	0	0	0	0.79	0	0	0	0	0	0.12	0	0.12	0.12	0.12	0	0	0
gene000401	c101464.graph_c0	0	0	0	0	0	0	3.11	0.46	1.44	0	0	0	0	0	0	0	0	0	0	0	0	0	0	0	0	0	0	0	0	0
gene000402	c101466.graph_c0	0	0	0	0	0	0	0	0.45	0	0	0	0	0.25	0	0.35	0	0.41	0.31	0	0	0	0.94	0.15	0	0	0	0	0	0.15	0
gene000403	c101469.graph_c0	0	0	0	0	0	0	0.26	0.52	0	0	0	0.66	0	0	0	0.24	0	0	0.12	0	0.39	0	0.26	0	0	0.26	0	0.13	0	0
gene000404	c101471.graph_c0	0	0.32	0	0	0	0	0	0	0	0	0	0	0	0	0	0	0	0	0	0	0	0	0.59	0	0.85	0	0	0	0	0
gene000405	c101474.graph_c0	0.36	0	0	0	0	0	0	0	0	0	0	0	0	0	0	0	0.61	0.34	0	0	0	1.05	0	0	0.33	0	0	0	0	0
gene000406	c101476.graph_c0	0	0	0	0	0	0	0	0	0	0	0	0	0	0	0	0	0	0	0	0	0	0	0	0	0	0.78	2.31	0	0	0
gene000407	c101477.graph_c0	0	0	0	0	0	0	0	0	0	0	0	0	0	0	0	0	0	0	1.35	0.16	0.31	0	0.16	0	0	0.48	0	0	0	0.15
gene000408	c101480.graph_c0	0	0.15	0.13	0	0	0.38	0	0	0	0	0.86	0.14	0	0	0	0	0	0	0.51	0	0	0	0	0	0	0	0	0.13	0.14	0
gene000409	c101481.graph_c0	0	0	0	0	0	0	0	0	0	0	0	0	1.76	0	2.51	0	0	0	0	0	0	0	0	0	0	0	0	0	0	0
gene000410	c101483.graph_c0	0.54	1.11	0	0.21	0.87	0	0	0	0	0	0	0	0	0	0	0	0	0	0	0	0	0	0	0	0	0	0	0	0	0
gene000411	c101486.graph_c0	0.13	0	0.11	0.12	0	0.44	0	0	0	0.57	0	0	0	0	0	0.32	0.42	0	0.11	0	0.11	0.12	0.35	0.45	0	0.35	0	0	0	0.11
gene000412	c101487.graph_c0	0.75	0	0	0	0	0	0	0	0	0.47	0	0	0	0	0	0	0	0.24	0	0	0	0.49	0	0	0	0	0	0	0	0
gene000413	c101494.graph_c0	0	0	0	0	0	0	0.26	0	0	0	0	0	1.65	0	0	0	0	0	0	0	0	0	0	0	0	0	0	0	0.53	0
gene000414	c101496.graph_c0	0	0	0	0	0	0.46	0	0.16	0	0.16	0.17	0.83	0	0	0	0	0	0	0	0.16	0	0	0.16	0	0	0	0.49	0	0	0
gene000415	c101497.graph_c0	0	0	0	0	0	0	0	0	2.06	0	0	0	0	5.44	0	0	0	0	0	0	0	0	0	0	0	0	0	0	0	0
gene000416	c101500.graph_c0	0.19	0.06	0	0	0	0.11	0	0	0	0.05	0.57	0	0	0	0.13	0.05	0	0.06	0.11	0	0	0.06	0.22	0	0	0.11	0	0.11	0	0.05
gene000417	c101501.graph_c0	0	0	0	0	0	0	0	0	0	0	0	0	0	0	0	0	0	0	0	0	0	0	0	0	0	0	0	0	0	0
gene000418	c101505.graph_c0	0	0	0	0	0	0	0	0	0	0	0	0	0	3.27	0	0	0	0	0	0	0	0	0.29	0	0	0	0	0	0	0
gene000419	c101506.graph_c0	0	0	0.19	0	0	0	0	0.3	0.11	0	0	0	0.67	0	0	0.09	0.37	0.21	0.1	0	0	0	0.4	0	0	0.1	0	0	0	0
gene000420	c101507.graph_c0	0	0	0	0	0	0	0	1.38	0	0	0	0	0.47	2.74	0	0	0	0	0	0	0	0	0	0	0	0	0	0	0	0
gene000421	c101510.graph_c0	0	0	0	0.27	0	0	0	0	0	0	0	0	0.76	0	0	0	0	0	0	0	0	0	0	0	0	0	0	0	0.39	0
gene000422	c101515.graph_c0	0.06	0.89	0.6	0	0.05	0	0	0.1	0	0	0	0	0	0	0	0	0	0.16	0	0	0.05	0.05	0.05	0.05	0.2	0	0.05	0	0	0
gene000423	c101519.graph_c0	0	0	0	0	0	0	0	0	0	0	0	0	0	0	6.08	0	0	0	0	0	0	0	0	0	0	0	0	0	0	0
gene000424	c101523.graph_c0	0	0	0	0	0	0.63	0	0	0	0	0	0	0	0	4.63	0	0	0	0	0	0	0	0	0	0	0	0	0	0	0
gene000425	c101524.graph_c0	0	0	0	0	0	0	0	0	0	0	0	0	0	0	0	0	0	0	0.74	0.52	0.52	0	0	0	0	0	0	0	0	0
gene000426	c101526.graph_c0	0	0.25	2.46	0	0	0	0	0	0	0	0	0	0	0	0	0	0	0	0	0	0	0	0	0	0	0	0	0	0.12	0
gene000427	c101529.graph_c0	0	0	0	0	0	0	0	0	0	0.71	4.15	0	0	0	0	0	0	0	0	0	0	0	0	0	0	0	0	0	0	0
gene000428	c101531.graph_c0	0	0	0	0	0	0.17	0	0	0	0	0	0	0	0	0	0	1.01	0	0	0.54	0.72	0	0	0	0	0	0	0	0.38	0
gene000429	c101533.graph_c0	0	0	0	0	0	0	0	0	0	0	0	0	0	0	0	0	0	0	0	0	0	0	0	0	0	0	0	0	0	0
gene000430	c101534.graph_c0	0.17	0	0	0	0	0	0	0.46	0	0	0	0.62	0	0	1.07	0	0	0	0	0	0	0	0	0	0	0	0	0.15	0	0
gene000431	c101535.graph_c0	0	0.38	0.16	0.36	0	0	0	0	0	0	0	0	0	0	0	0	0.47	0	0	0.17	0.17	0	0	0.17	0.49	0	1.01	0.17	0	0.16
gene000432	c101542.graph_c0	0	0	0	0.46	0	0.2	0	0	0	0	0	0	0	0	0	0	0	0	0.41	0	0	0	0	0	0.42	0	1.52	0	0	0
gene000433	c101545.graph_c0	0	0	0	0	0	0.27	2.66	0	1.27	0	0	0	0	0	0	0	0	0	0	0	0	0	0	0	0	0	0	0	0	0
gene000434	c101546.graph_c0	0.53	0	0	0	0	0	0.95	0.48	0	0	0.34	0	0	0	0	0	0	0	0	0.32	0.16	0	0	0	0	0	0	0	0	0.16
gene000435	c101547.graph_c0	0	0.89	0	0.21	0.19	0	0	0	0.84	0.2	0	1.22	0	0	0	0	0	0	0	0	0	0	0	0	0	0	0	0	0	0
gene000436	c101549.graph_c0	0	0	0.21	0	0.88	0	0	0	0	1.59	0	0	0	0	0	0	0.2	0	0	0.87	0	0	0	0.22	0	0	0.22	0	0	0
gene000437	c101550.graph_c0	0	0	0	0	0.43	0	0	0	0.24	0	0	0	0	0	0	0	0	0	0.83	0.22	1.08	0	0	0	0	0	0	0	0	0
gene000438	c101552.graph_c0	0	0	0.53	0	0	0	1.11	0	0	0.29	0	0.3	2.59	0	0	0	0	0	0	0	0	0	0	0	0	0	0	0	0	0
gene000439	c101554.graph_c0	0	0.68	0	0	0	0	0	0	0	0	0	0	3.89	0	0	0	0	0	0	0	0	0	0	0	0	0	0	0	0	0
gene000440	c101556.graph_c0	0.82	0.84	0.99	0	0	0	0.44	0	0	0	0	0	0	0	0	0	0	0	0	0	0	0	0	0	0	0	0	0	0	0
gene000441	c101559.graph_c0	0.62	0.8	0	0	0	0	0	0	0	0	0	0	0	0	0	0.26	0	0	0	0	0	0.15	0	0	0.41	0	0.28	0	0.59	0
gene000442	c101560.graph_c0	0	0	0	0	0	0	0	0.98	0	0	0	0	0	4.33	0	0	0	0	0	0	0	0	0	0	0	0	0	0	0	0
gene000443	c101566.graph_c0	0.14	0	0	0	0	0	0	0.13	0	0.25	0	0.26	0	0	0	0	0	0	0	0.13	0	0	0	0	0.61	0.26	0.51	0	0	0
gene000444	c101572.graph_c0	0	0	0	0	0	0	0	0	0	0	0	0	0	0	0	0	0	0.29	0	0	0	0	0	0	0	0	0	0	0	0
gene000445	c101573.graph_c0	0	0	0	0	0	0.13	0	0	0.42	0.53	0	0	0	0	0.16	0	0.12	0	0	0.26	0.92	0	0	0	0.26	0	0	0	0.28	0
gene000446	c101576.graph_c0	0.29	0.3	0	0	0.27	0	0	0	0	0	0	0	0	1.85	0	0	0.75	0.28	0	0.8	0.53	1.15	0.28	0.28	0	0.28	0.27	0	0	0
gene000447	c101578.graph_c0	0	0	0	0	0	0	0	0	0	0.22	0.23	0	0	0	0	0.2	0	0	0.2	0.42	0.63	0	0	0	0.21	1.3	0	0	0	0.21
gene000448	c101579.graph_c0	0	0	0	0.29	0	0	0	0	0	0.58	0.31	0	0	0	0	0	0	0	0	0	0	0	0	0	0.27	0	0.28	0	0	0
gene000449	c101580.graph_c0	0	0	0	0	0	0.29	0	0	1.01	0	0	0.34	0	0	0	0	0	0	0	0	0	0	0.64	0.65	0	0.64	0	0.31	0	0
gene000450	c101581.graph_c0	0	0	0.15	0	0	0	0	0	0	0	1.14	0	0	0	0	0	0.28	0	0.43	0	0	0	0.15	0	0	0.31	0	0.61	0	0
gene000451	c101582.graph_c0	0	0.26	0.22	0	0	0	0.23	0	0	0	0	0	0	0	0	0	0	0.24	0.66	0.46	0	0	0	0.47	0	0	0	0	0	0
gene000452	c101585.graph_c0	0	0.38	0	0	0	0.31	0	0	0	0	0	0	0	0	0	1.56	0	0	0	0	0	0	0	0	0	0.35	1.03	0	0	0
gene000453	c101589.graph_c0	0	0	0	0	0	0	1.85	0	0	0	0	0	0	3	0	0	0	0	0	0	0	0	0	0	0	0	0	0	0	0
gene000454	c101590.graph_c0	0	0	0	0	0	0	0	0	0	0	0	0	0	0	0	1.12	1.11	0.5	0	0	0.24	0	0	0.25	0	0	0	0.24	0	0
gene000455	c101593.graph_c0	0	0	0	0	0	0	0	0	0	0	0	0	0	4.18	0	0	0	0	0	0	0	0	0	0	0	0	0	0	0	0
gene000456	c101598.graph_c0	0	0	0.06	0	0.07	0	0	0	0	0	0	0	0	0	0	0	0	0	1.1	0.47	0.07	0.14	0.13	0.26	0	0	0	0	0.43	0.07
gene000457	c101599.graph_c0	0	0	0	0	0	0	0	0	1.38	0	0	0	2.53	0	0	0	0	0	0	0	0	0	0	0	0	0	0	0	0	0
gene000458	c101601.graph_c0	0.47	0	0	0	0	0	0	0	0	0	0	0	0	2.45	0	0	0.2	0	0	0	0	0.23	0.22	0	0	0	0	0	0	0
gene000459	c101602.graph_c0	0.62	0.64	0.72	0	0	0.53	0.19	0	0	0	0	0	0	0	0	0	0	0	0	0	0	0	0	0	0	0	0	0	0	0
gene000460	c101610.graph_c0	0	0	0.14	0	0	0	0	0	0	0.14	0.61	0	0	0	0	0	0	0	0.14	0	0	0	0	0.42	0.28	0	0.43	0	0	0
gene000461	c101615.graph_c0	0	0	0	0	0	0	0	0	0	0.92	0	0	1.9	0	0	0	0	0	0	0	0	0	0	0	0	0	0	0	0	0
gene000462	c101618.graph_c0	0	0	0	0	0	0	0	0	0	0	0	0.6	0	0	0	0	0	0.2	0.18	0	0.57	0	0	0.19	0	0.2	0	0.38	0	0
gene000463	c101619.graph_c0	0	0	0	0.2	0	0	0	0	0	0	0	0.96	0	0.63	0	0	0	0	0.18	0	0	0	0	0	0	0	0.74	0	0	0
gene000464	c101620.graph_c0	0	0.07	0	0.14	0.13	0	0	0	0	0.06	0	0	0	0	0	0.73	0	0.34	0.31	0.2	0.19	0	0.07	0.13	0	0	0	0.07	0.14	0.13
gene000465	c101621.graph_c0	0	0	0	0	0	0	0	0	0	0.15	0	0	0	0	0	0	0	0.32	0	0.08	0	0	0.61	0.15	0.07	0	0.38	0	0	0
gene000466	c101625.graph_c0	0	0	0	0	0.24	0	0.72	0	0	0	0	0	1.94	0	0	0	0	0	0	0	0	0	0	0	0	0.74	0	0	0	0
gene000467	c101629.graph_c0	0.14	0	0.12	0	0.37	0	0	0	0.13	0	0	0	0	0	0	0.58	0.35	0.13	0	0	0.5	0	0	0.12	0	0.13	0	0.12	0.39	0
gene000468	c101631.graph_c0	0	0	0	0	0	0	0	0.37	0.59	0	0.2	0.76	0	0	0	0	0	0	0	0.36	0	0	0	0	0	0	0	0	0	0.18
gene000469	c101632.graph_c0	0	0.51	0.87	0	0	0	0	0.15	0	0	0	0	0.17	1.35	0	0	0	0	0	0	0	0.16	0	0	0	0	0	0	0	0.59
gene000470	c101634.graph_c0	0	0.13	0	0.24	0.11	0	0	0	0	0	0.23	0.56	0	0	0	0	0	0	0	0	0	0	0	0.22	0	0	0	0	0	0
gene000471	c101636.graph_c0	0	0	0	0	0	0.15	0	0	0	0	0.52	0	0	0	0	0	0	0	0.15	0.16	0.32	0.52	0	0	0	0.17	0	0	0	0
gene000472	c101637.graph_c0	1.02	0.17	0	0	0	0	0	0	0	0	0	0	0	0	0	0.28	1.13	0	0.44	0.15	0	0	0	0	0	0	0	0.46	0.16	0
gene000473	c101638.graph_c0	0	0	0	0.3	1.12	0.79	1.14	0	0	0	0	0	0	0	0	0	0	0	0	0	0.28	0	0	0.29	0	0	0	0	0	0
gene000474	c101639.graph_c0	0	0	0	0	0	0	2.23	0	0	0.21	0	0	0	0	0	0	0	0	0.19	0.6	0	0	0	0	0	0	0	0.2	0.42	0
gene000475	c101641.graph_c0	0	0	0	0	0	0	0	0	0	0	0	0	0	4.54	0	0	0	0	0	0	0	0	0	0	0	0	0	0	0	0
gene000476	c101643.graph_c0	0	0	0	0	0	0	0	0	0	0	0	0	0	0	0	0	0	0	0	0	0	0	0	0	0	0	0	0	0	0
gene000477	c101644.graph_c0	0	0	0	0	0	0	0	0	0	0	0	0	0	0	0	0	0	0	0	0.27	0	0	0	0	0	0	1.95	0	0	0
gene000478	c101646.graph_c0	0	0.24	0	0	0	0	0	0.86	0	1.52	0	0.45	0	0	0	0	0	0.22	0	0	0	0	0	0	0	0	0	0	0.22	0
gene000479	c101650.graph_c0	0	0	0	0.38	1.59	0.28	0	0.35	0	0	0	0	0	0	0	0	0	0	0	0	0	0	0	0	0	0	0	0	0	0
gene000480	c101657.graph_c0	0	0	0	0.3	0.42	0.13	0	0.57	0	0.57	1.36	0	0	0	0	0	0	0	0	0	0	0	0	0	0	0	0	0	0	0
gene000481	c101658.graph_c0	0	0.43	0	0	0.37	0	0	0	0	0	0	0	0	1.69	0	0	0	0	0	0	0	0	0	0	0	0	0	0	0	0
gene000482	c101660.graph_c0	0	0	0	0	0	0	0	0	0	0	0	0	1.81	0	0	1.3	0	0	0	0	0	0	0	0	0	0	0	0	0	0
gene000483	c101661.graph_c0	0	0	0	0	0	0	0	0	0.3	0	0	0.58	0	0	0	0	0	0	0	0	0	0	0	0	0	0	0	0	0	0
gene000484	c101663.graph_c0	0	0	0.28	0	0	0	0	0	0	0	0	0	0	0	0	0	0	0	0	0	0	0	0	0.3	2.01	0.6	1.18	0	0	0
gene000485	c101664.graph_c0	0.49	0	0.21	0	0	0.21	0	0	0	0	0	0	0	0	0	0.1	0.31	0.58	0	0	0	0	0	0	0	0.11	0.22	0	0	0.32
gene000486	c101666.graph_c0	0	3.29	0	0	0	0	0	0	0	0	0	0	0	0	0	0	0	0	0	0	0	0	0	0	0	0	0	0	0	0
gene000487	c101670.graph_c0	0.16	0	0	0	0.14	0	0.14	0.28	0	0.14	1.2	0	0	0	0	0.26	0.13	0	0	0.14	0	0	0	0	0	0	0	0	0	0
gene000488	c101671.graph_c0	0	0.53	0.3	0.17	0	0	0	0	0	0	0	0	0.34	0	0.46	0.07	0	0	0	0.16	0	0	0	0.08	0	0	0	0.39	0	0.15
gene000489	c101675.graph_c0	0.33	0	0	0	0	1.41	0	0	0	0	0	0	0	0	0	0	0	0	0	0	0	0	0	0	0	0	0	0	0	0
gene000490	c101677.graph_c0	0	0	0	0	0	0	0	0	0	0	0	0	0	0	0	0	0	0.66	0.2	0	0	0	0	0	0	0	0	0	0	0.41
gene000491	c101678.graph_c0	0	0.41	0	0	0	0	0	0	0	0	0	0	0.42	0	0	0	0	0	0	0	0	0	0	0.18	0	0	0.55	0	0	0
gene000492	c101679.graph_c0	0	2.36	0.29	0	0	1.11	0	0	0	0.62	0	0	4.39	0	0	1.1	0	0	0.56	0.29	0.29	2.22	2.47	1.24	0	0.92	0	0	0	0
gene000493	c101681.graph_c0	0	0	0	0	0	0.56	0.59	0	0	0	0	0	0	0	0	0	0	0	0	0	0	0.84	0	0	0	0	0.6	0	0	0
gene000494	c101690.graph_c0	0	0	0	0.89	0	0	0	0	0	0	0	0	0	0	0	0.13	0.13	0	0.65	0	0.54	0.72	0.14	0.14	0	0	0	0	0	0
gene000495	c101712.graph_c0	0.78	0	0.17	0.19	0	0	0	0	0	0.18	0	0	0	0	0	0	0	0	0	0.18	0	0.38	0.36	0.36	0.52	0	0.18	0.18	0	0.34
gene000496	c101729.graph_c0	0.46	0.71	0	0	0	0	0	0	0	0	0	0	0	0	0	0	0	0	0	0	0	0	0	0	0	0	0	0	0	0
gene000497	c101744.graph_c0	0	0	0	0	0	0	0	0	0	0	0	0	0	0	0	0	0.18	0.41	0	0	0	0.64	0	0	0	0	0	0.6	0.83	0
gene000498	c101763.graph_c0	0	0.53	0	0	0.31	0.15	0	0	0	0	0	0	0	0	0	0	0	0	0.3	0	0	0	0	0	0	0.16	0	0	0	0
gene000499	c101766.graph_c0	1.43	0	0	0	0	0	0	0	0	0	0	0	0	0	0	0	0	0	0	0	0	0	0	0	0	0	0	0	0	0
gene000500	c101777.graph_c0	0	0	0	0	0	0	0	0	0	0	0	0	0	0	0	0	0	0.17	0.16	0	0	0	0.85	0	0	0	0	0	0	0
gene000501	c101797.graph_c0	0	0.44	0.74	0.21	0	0	0.38	0.2	0	0.39	0.84	0	0	0	0	0	0	0	0	0	0	0	0	0	0	0	0	0	0	0
gene000502	c101798.graph_c0	0.46	0.24	0	0	0	0.4	0	0	1.36	0	0.23	0	0	0	2.2	0	0	0	0	0	0	0	0	0	0	0	0	0	0	0
gene000503	c101806.graph_c0	0	0	0.23	0	0	0	0	0.6	0	0	0.13	0	0	0	0	0	0	0.25	0.46	0	0.24	0	0	0	0.23	0.12	0.12	0.24	0	0
gene000504	c101820.graph_c0	0	0	0	0	0	0	0	0	0	1.09	0	0	0	3.28	0	0	0	0	0	0	0	0	0	0	0	0	0	0	0	0
gene000505	c101832.graph_c0	0	0	0	0	0	0	0	0	0	0	0	0	0	3.17	0	0	0	0	0	0.3	0	0	0	0	0	0	0	0.31	0	0.29
gene000506	c101838.graph_c0	0.79	0	0	0	0.14	0	0	0	0	0	0	0	0	0	0	0.13	0.52	0	0.14	0	0	0.3	0	0.57	0	0	0.28	0	0	0.28
gene000507	c101846.graph_c0	0	1.5	0.32	0.7	0	0	0	0	0	0	0	0	0	0	0	0	0	0	0	0	0	0.36	1.38	0	0	0	0	0	0	0
gene000508	c101857.graph_c0	0	0.49	0	0	0	0.41	0	0	0	0	0.24	0	0	0	0	0	0	0	0	0	0	0.23	0.67	0.22	0	0	0.87	0.22	0	0
gene000509	c101864.graph_c0	0	0	0	0	0	0	0	0	0	0	0	0	0	0	2.42	0	0	0	0	0	0	0.22	0	0.85	0	0	0	0	0.43	0
gene000510	c101871.graph_c0	0	0	0	0	0	0	0	0	0	0	0	0	0	0	1.07	0	0	0	0	0	0.31	0	0	0	0	0	0	0	0	0
gene000511	c101878.graph_c0	0	0	0	0	0.29	0.27	0.29	0	0	0	0	0	0	0	0	0.81	0.27	0	0	0	0	0	0	0.91	0	0	0	0	0	0
gene000512	c101898.graph_c0	0	0	0.13	0	0	0	0	0.13	0.42	0	0	0.67	0	0	0	0	0	0	0	0	0.13	0	0	0.26	0	0	0	0.13	0.28	0
gene000513	c101899.graph_c0	0	0	0	0	0	0	0	0	0	0	1.88	0	0	0	0	0.31	0	0	0	0.65	0	0	0	0	0	0.69	0.34	0	0	0
gene000514	c101901.graph_c0	0	0	0	0	0	0	0.93	0	0	0	0	0	0	5.56	0	0	0	0	0	0	0	0	0	0	0	0	0	0	0	0
gene000515	c101905.graph_c0	0	0	0	0	0	0	0	0	0	0	0	0	0	0	0	0	0	0	0	0	0	0	0	0	0	0	0	0	0	0
gene000516	c101911.graph_c0	0	0	0	0	0	0	0	0	0	0	0	0	0	0	1.2	0	0	0	0	0	0	0	0	0	0	0	0	0	0	0
gene000517	c101915.graph_c0	0	0.33	0	0	0	0	0	0.29	0	0.29	0	0	0.81	0	0	0.27	0	0	0	0	0	0	0	0	0.42	0	0.57	0	0	0
gene000518	c101926.graph_c0	0	0	0	0.33	0.62	0	0	0	0	0	0	0	0	0	0	0	0	0	0	0.62	0	0	0	0	0	0	0	0	0	0
gene000519	c101934.graph_c0	0	0	0	0.1	0	0	0	0	0	0	0	0	0	0	1.02	0	0.18	0	0	0.19	0	0	0	0	0.28	0	0	0	0	0
gene000520	c101944.graph_c0	3.8	0.25	0	0	0	0	0	0	0	0	0	0	0	0	0	0	0	0	0	0	0	0	0	0	0	0	0	0	0	0
gene000521	c101955.graph_c0	0	0	0	0	0	0.86	0	0	0.2	0	0	0	0	0	0	0.17	0.34	0.19	0.17	0	0.18	0	0.19	0	0	0	0	0	0.57	0
gene000522	c101980.graph_c0	0.13	0.06	0.11	0.18	0	0	0	0	0	0	0	0	0	0	0	0	0	0	0.16	0	0	0.12	0	0.38	0.05	0.74	0	0	0.12	0
gene000523	c101984.graph_c0	0	0	0	0	0	0	0	0	0	0	0	0	0	4.31	0	0	0	0	0	0	0	0	0	0	0	0	0	0	0	0
gene000524	c101986.graph_c0	0.62	0.21	0	0	0.37	0.18	0.37	0	1.01	0.19	0	0	0	0	0	0	0	0	0	0	0	0	0.19	0.19	0	0.19	0	0	0.19	0
gene000525	c101991.graph_c0	0	0	0	0	0	0.32	0.34	0	0	1.04	0.37	0	0	1.92	0	0	0	0	0	0	0	0	0	0	0	0	0	0	0	0
gene000526	c101993.graph_c0	0	0	0	0	0	0.32	0	0	0	1.18	0	0	0	0	0.39	0	0	0	0.16	0	0	0	0	0	0.16	0.17	0	0	0	0
gene000527	c101994.graph_c0	0	2.05	0	0	0	0	0	0	0	0	0	0	0	1.82	0	0	0	0	0	0	0	0	0	0	0.2	0	0	0	0	0
gene000528	c101995.graph_c0	0	0	0	0	0	0	0.51	0	0	0	0	0	0	0	0	0	0	0	0	0	0	0	0	0	0	0	0	0	0	0
gene000529	c102001.graph_c0	0.62	0	0	0	0	0	0	0	0	0	0	0	0	0	0.66	0	0.39	0	0	0	0	0	0	0.28	0	0	0	0.14	0.29	0.68
gene000530	c102006.graph_c0	0	0	0	0	0	0	0	0	1.52	0	0	0	0	0	0	0.26	0	0	0	0	0	0	0	0	0	0	0	0	0	0
gene000531	c102009.graph_c0	0.16	0.08	0	0.08	0	0.07	0	0	0	0	0	0	0	0	0	0	0.07	0.3	0.96	0	0	0	0	0	0	0	0	0.21	0	0
gene000532	c102015.graph_c0	0	0	0	0	0	0	0.5	0	0	0	0	0	0	0	0	0	0	0	0	0	0	0	0	0.26	0.74	0	0	0	0	0.24
gene000533	c102017.graph_c0	0	0	0	0	0	0	0.74	1.07	0.11	0	0	0.11	0	0	0	0	0	0	0	0	0	0	0	0	0	0	0	0	0	0
gene000534	c102023.graph_c0	0	0	0	0	0	0	0	0	0	0	0	0	0	1.46	0	0	0	0	0	0	0	0	0	0	0	0.66	0	0	0	0
gene000535	c102032.graph_c0	0	0	0	0	0	0	0	0	0	0	0	0	0	4.54	0	0	0	0	0	0	0	0	0	0	0	0.24	0	0	0	0
gene000536	c102054.graph_c0	0	0	0	0	0.2	0	0.7	0.2	0	0	0	0	0	0	0	0	0.28	0	0.1	0.1	0.1	0	0.05	0	0	0	0	0.1	0.05	0.15
gene000537	c102063.graph_c0	0	1.02	0	0	0	0	0	0	0	0	0	0	0	0	0	0	0	0	0	0	0	0	0	0	0	0	0	0	0	0
gene000538	c102065.graph_c0	0	0	0	0	0	0	0	0	0	0.29	0	0	0	0	0	0	0	0	0	0	0	0	0	0	0	1.7	1.11	0	0	0
gene000539	c102066.graph_c0	0	0	0	0	0	0	0	0.96	2.34	0.64	0.69	0	0	0	0	0	0	0	0	0	0	0	0	0	0	0	0.31	0	0	0
gene000540	c102071.graph_c0	0	0	0	0	0	0	0	0	0	0	0	0	0.8	3.13	0	0	0	0	0	0	0	0	0	0	0	0	0	0	0	0
gene000541	c102073.graph_c0	0	0	0	0	0	0	0	0	0	0	0	1.32	0	0	0	0	0	0	0	0	0	0	0	0	0	0.51	0.25	0	0	0
gene000542	c102076.graph_c0	0	0	0.23	0	0	0	0	0	0	0	0	0	0	0	0	0	0	0	0	0	0	0	0	0	0	0	0	0	0	0
gene000543	c102086.graph_c0	0.2	0	0	0	0	0	0	0	0	0	0	0	0	0	1.04	0	0	0	0	0	1.24	0	0	0	0.35	0	0	0	0	0
gene000544	c102088.graph_c0	0	0	0	0	0.24	0	0	0	0	0	0.51	0.98	0	0	0	0	0	0	0	0	0.12	0	0	0	0.35	0	0	0	0	0
gene000545	c102096.graph_c0	0.12	0	0	0	0	0	0.43	0	0	0	0.23	0	0	0	0	0	0	0.11	0.42	0	0	0	0.55	0	0.11	0.11	0	0	0	0
gene000546	c102112.graph_c0	0	0	0	0	0	0	0	0	0	0	1.42	0	0	0	0	0	0	0.65	0.3	0	0	0.68	0.33	0.33	0.63	0	0	0	0	0
gene000547	c102119.graph_c0	0	0	0	0	0.35	0	0	0.88	0	0.71	0	0.18	0.79	0	0	0	0.16	0	0	0	0	0	0	0	0	0	0	0	0	0
gene000548	c102121.graph_c0	0	0	0	0	0	0	0	0	0	0.16	0	0	0	0	0	0	0	0	0	0.15	0.61	0.16	0	0	0.15	0	0	0	0	0.3
gene000549	c102123.graph_c0	0	0	0	0	0	0	0	0	0	0	0	0	0	0	0	0	0	0	3.61	0	0	0	0	0	0	0	0	0	0	0
gene000550	c102133.graph_c0	0	0	0	0.24	0	0	0	0	0	0	0	0	0	0	0	0	0.62	0	0	0.44	0	0	0	0	0	0	0	0	0	0
gene000551	c102140.graph_c0	0	0	0	0	0	0	0.18	0.44	1.61	0.27	0.09	0.18	0	0	0	0	0	0	0	0	0	0	0	0	0.26	0	0	0	0	0
gene000552	c102141.graph_c0	0	0.63	0	0	0	0	0	0	0	0	0	0	0	0	0	0	0	0	0	0.27	0	0	0	0	0	0	0	0	0	0
gene000553	c102152.graph_c0	0	0	0	0	0	0	0	0	0	0	0	0	0	0	0	0.41	0	0	0.14	0.15	0	0	0	0.29	0	0	0	0.15	0.15	0
gene000554	c102158.graph_c0	0	0	0	0	0	0	0	0	0.93	0	0	0	1.61	0	0	0	0	0	0	0	0	0	0	0	0	0	0	0	0	0
gene000555	c102159.graph_c0	0	0	0	0	0	0	0	0	0	0	0	0	0	5.02	0	0	0	0	0	0	0	0	0	0	0	0	0	0	0	0
gene000556	c102161.graph_c0	0	0	0.27	0	0	1.33	0.86	0	0	0	0	1.54	0	0	0	0	0	0	0	0	0	0	0	0	0	0	0	0	0	0
gene000557	c102165.graph_c0	0	0	0.31	0	0	0	0	0	0	0	0	0	0	0	0	0	0.45	0.83	0	0	0	0	0	0	0	0.16	0	0	0.34	0
gene000558	c102167.graph_c0	0	0.3	0	0	0.26	0	0	0.79	0	0	0	0	0	0	1.54	0.24	0	0	0.38	0	0.13	0	0	0	0	0.27	0	0	0	0
gene000559	c102171.graph_c0	0	0	0	0	0.33	0.61	0	0	1.44	0	0	0	0	0	0	0	0	0	0	0	0	0	0	0	0	0	0	0	0	0
gene000560	c102172.graph_c0	0.44	0	0	0	0	0.19	0	0	0	0	0	0.41	0	0	0	0	0.18	0	0.37	0	0	0.21	0.6	0	0	0.2	0	0	0	0.76
gene000561	c102179.graph_c0	0	0	1.24	1.15	0	0	0	0	0	0.88	0.94	0	0	0	0	0	0	0	0.2	0	0	0	0	0	0	0	0	0	0	0
gene000562	c102182.graph_c0	0	0	0.3	0	0	0	0	0.48	0	0	0	0	0	0	0	0	0.15	0	0	0	0.16	0.84	0.32	0.32	0	0	0	0	0	0
gene000563	c102186.graph_c0	0	0	0	0	0	0	0	1.25	0	0	0	0	1.77	0	0	0	0	0	0	0	0	0	0	0	0	0	0	0	0	0
gene000564	c102187.graph_c0	0	0	0	0.77	0.29	0	0	0	0	0	0.46	0.44	0	0	0	0.4	0	0	0	0	0	0	0	0	0	0	0.14	0	0.15	0
gene000565	c102195.graph_c0	0	0	0	0	0.56	0	0	0	0	0	0	0	0	0	0.32	0.52	0	0	0	0	2.51	0.3	0	0	0.56	0.29	0	0	0	0
gene000566	c102198.graph_c0	0.25	0.13	0.55	0.12	0	0.11	0	0	0	0	0	0	0	0	0	0	0.1	0.47	0	0.68	0	0.12	0.23	0	0	0.23	0	0	0.12	0
gene000567	c102206.graph_c0	0	0	0.2	0	0	0	0	0	0	0	0	0.22	0	0	0	0	0.59	0	0	0	0	0.67	0.22	0.22	0	0	0.64	0	0	0
gene000568	c102212.graph_c0	0	0.15	0	0	0.66	0	0	0	0	0	0.28	0.54	0	0	0	0	0.36	0	1.13	0.39	0	0	0	0	0.26	0	0	0	0	0
gene000569	c102214.graph_c0	0	0	0	0	0.89	0	0	0	0	0	0	0	0	0	0	0	0	0	0.84	0	0.29	0	0.31	0.62	0	0	0	0	0	0
gene000570	c102220.graph_c0	0	0	0.59	0	0	0	0	0	0	0	0	0	0	0	0	0	0	0	0	0	0	0	0	0	0	0	0	0	0	0.59
gene000571	c102222.graph_c0	1.21	0	0	0	1.38	0	0	0	1.21	0	0	0	0	0	0	0	0	0	0	0	0	0	0	0	0	0	0	0	0	0
gene000572	c102226.graph_c0	0	0	0	0	0	0	0	0	0	0.19	0	0.99	0	0	0	0	0	0	0.54	0	0	0	0	0	0.19	1.17	0	0	0	0.18
gene000573	c102233.graph_c0	0	0	0	0	0	0	0	0	0	0	0	0	0	0	1.99	0	0	0	0	0	0	0.78	0	0	0	0	0	0	0	0
gene000574	c102234.graph_c0	0	0	0	0	0	0.12	0	1.14	0	0	0.13	0	0	0	0	0	0	0	0	0	0	0	0.64	0.38	0	0	0.13	0.13	0	0
gene000575	c102235.graph_c0	0	0	0.45	0	0.15	0.59	0	0	0	0	0	0	0	0	0	0	0.14	0.8	0.15	0.31	0.31	0	0	0	0	0	0	0	0	0
gene000576	c102243.graph_c0	0.73	0.62	0	0	0	0.1	0	0	0.23	0	0	0	0	0	0	0	0.4	0.23	0	0.11	0	0.12	0	0	0	0	0	0.22	0.23	0
gene000577	c102244.graph_c0	0	0	0	0.16	0.15	1.95	0	0	0	0	0	0	0	0	0	0	0	0	0	0	0.44	0	0	0	0	0	0	0	0.15	0
gene000578	c102246.graph_c0	0	0	0	0	0	0	0	0	0	0	0	0	0	0	0	0	0	0	3.16	0	0	0	0	0	0	0	0	0	0	0
gene000579	c102250.graph_c0	0	0	0	0	0	0	0	0	0	0	0.82	0	0	0	0	0	0	0	0	0.24	0.74	0.53	0	0	0	0	0	0	0	0
gene000580	c102251.graph_c0	0	0	0	0	0	0.36	0	0	0	0	0	0	0	0	0	0	0	0	0	0.19	0.19	0.6	0	0	0.19	0.19	0	0	0	0.92
gene000581	c102256.graph_c0	0	0.3	0	0.29	0	0	0	0.84	0.29	2.8	0.9	0.29	8.67	0	0	1.5	0	0	0	0	0	0.29	0	0	4.26	5.26	1.36	0	0	0
gene000582	c102260.graph_c0	0	0	0	0	0	0	0	0	0	0	0	0	0	1.49	0	0.61	0.2	0.45	0	0	0	0	0.45	0	0	0	0	0	0.23	0
gene000583	c102263.graph_c0	0.5	0	0	0	0	0	0	1.87	0	0.47	0	0	0	0	0	0.21	0	0	0	0	0	0	0	0	0	0	0	0	0	0
gene000584	c102265.graph_c0	0	0	0.18	0	0	0	0	0	0	0	0	0	0	0	0	0	0.34	0.57	0	0	0.55	0.39	0	0	0.9	0.37	0	0	0	0
gene000585	c102267.graph_c0	0	0	0	0	0	0	0	0	0	0	0	0	0	0	0	0	0	2.33	0	0.56	0.56	0	0	0	0.57	0	0	0	0	0
gene000586	c102271.graph_c0	0	0	0	0	0	0	1.13	0	0	0	0	0	0	0	0	0.13	0	0.3	0	0	0	0	0	0.14	0	0	0	0	0.15	0
gene000587	c102272.graph_c0	1.04	0.31	0	0	0	0	0	0.13	0.14	0.27	0	0.41	0	0	0	0	0.25	0	0	0	0	0	0	0.4	0	0	0.27	0	0	0
gene000588	c102276.graph_c0	0	0.35	0.1	0	0	0	0.1	0.41	0.11	0.1	0	0.1	0	0.57	1.58	0	0	0	0	0	0	0	0	0	0	0	0	0	0	0
gene000589	c102278.graph_c0	0	0	0.34	0	0.36	0	0	0.91	0.38	0	0	0	0	0	0	0	0	0	0	0	0	0	0	0	0	0	0	0	0	0
gene000590	c102279.graph_c0	0	0.49	0.31	0	0	0.1	0	0	0	0	0	0.11	0	0.6	0	0	0	0	0.1	0	0	0	0.54	0	0	0	0	0.11	0.34	0.31
gene000591	c102281.graph_c0	0	0	0	0	0	0	0	0	0	0	0	0	0	0	0	0	0	0	0.89	0	0	1.69	0	0	0	0	0	0	0.32	0
gene000592	c102283.graph_c0	0	0	0	0	0	0	0.38	0.48	0.82	0.1	0.2	0	0	0.43	0	0	0	0	0	0	0	0	0	0	0	0	0	0	0	0
gene000593	c102284.graph_c0	0	0	0	0	0	0	0	0	1.51	0	0	0	0	0	0	0.66	0.16	0	0	0	0	0.37	0.18	0	0	0	0	0.88	0	0
gene000594	c102291.graph_c0	0.37	0	0	0	0	0	0	0.17	0	0	0	0	0	0	0	0	0	0.17	0.16	0	0	0	0	0.17	0	0	0	0	0	0
gene000595	c102297.graph_c0	0	0	0	0	0	0	0	0	0	0	0	0	0	2.73	0	0	0	0	0	0	0	0	0	0	0	0	0	0	0	0
gene000596	c102298.graph_c0	0	0.16	0	0.16	0	0	0	0	0	0	0	0	0	1.79	0	0.27	0.13	0	0	0	0	0	0.44	0.43	0	0	0.14	0	0.3	0
gene000597	c102302.graph_c0	0	0	0	0	0	0	0	0.31	0.49	0.62	0	0	0	0	0	0	0	0	0	0	0	0	0	0	0	0	0.31	0	0	0
gene000598	c102308.graph_c0	0	0	0	0	0	0	0.36	0	0	0	0	0	0.62	0	0	0	0	0	0	0	0.12	0.26	0	0.12	0	0	0	0	0	0
gene000599	c102309.graph_c0	0	0.2	0	0	1.2	0	0	0	0	0	0	0	0	0	0	0	0	1.07	0	0.34	0.85	0	0	0	0	0	0	0	0	0.5
gene000600	c102313.graph_c0	0	0.62	0.7	0	0	0	0	0	0	0	0	0	1.77	0	0	0	0	0	0	0	0	0	0	0	0	0	0	0	0	0
gene000601	c102317.graph_c0	0.29	0	0	0	0	0	0	0	0	0.55	0	0.28	0	3.6	0	0	0	0	0	0	0	0	0	0	0	0	0	0	0	0
gene000602	c102318.graph_c0	0	0	0	0	0	0	0	0	0.34	0.16	1.89	0.66	0	0	0	0	0	0	0	0.8	0	0	0	0	0.16	0	0.16	0	0	0
gene000603	c102319.graph_c0	2.41	0.5	0	0	0	0	0	0	0	0	0	0	0	0	0	0	0	0	0	0	0	0	0	0	0	0	0	0	0	0
gene000604	c102327.graph_c0	0	0	0	0	0	0	0	0	0	0	0	0	0	0	0	0	0	0	4.37	0	0	0	0	0	0	0	0	0	0	0
gene000605	c102330.graph_c0	0.22	0.23	0.78	0	0	0	0	0	0	0.62	0	1.06	0	0	0	0	0	0	0	0	0	0	0	0	0.2	0	0	0	0	0
gene000606	c102332.graph_c0	0	0	0	0	0.18	0	0.18	0	0.2	0	0	0	0	0	0	0.17	0	0	0.35	0	0	0	0	0	0.36	1.48	0	0.36	0.19	0
gene000607	c102334.graph_c0	0	0	0	0	0	0	0.35	0.18	0	0	0	0.37	0	0	0	0	0	0	0	0	0.18	0	0	0	0	0.18	0.89	0	0.56	0.35
gene000608	c102335.graph_c0	0	0	0.61	0	0	0	0	0	0	0	0	1.39	0	0	0	0	0	0	0	0	0	0	0	0	0	0	0	0	0	0
gene000609	c102337.graph_c0	0	0	0	0	0	0	0	0	0	0	0	0	0	0	0	0	0	0	0.13	0.13	0	0.14	0.94	0	0.13	0	0	0	0	0
gene000610	c102338.graph_c0	0	0	0.47	0	0	0.35	0	0.36	0	0	0.26	0	0	0	1.57	0	0	0	0	0	0	0.13	0	0	0	0	0	0	0	0
gene000611	c102340.graph_c0	0	0.6	0	0	0	0	0	0	0.38	0	0	0	0	0	0	0.16	0.16	0	0	0	0	0.93	0	0.18	0.17	0.18	0	0	0	0
gene000612	c102342.graph_c0	0.97	0	0	0	0	0	0	0	0	0	0	0	0	0	0	0	0	0	1.04	0	0	0	0	0	0	0	0	0	0	0.21
gene000613	c102348.graph_c0	0	0	0	0	0	0	0	0	0	0	0	0	0	0	0	0	0	0	0	0	0	0	0	0	2.69	0.35	0.69	0	0	0
gene000614	c102350.graph_c0	0	0	0	0	0	0	0	0	0.61	0	0	0	0	0	0	0	0	0	0	0	0	0	0	0	0	0	0	0.14	0	0
gene000615	c102358.graph_c0	0	0	0.76	0	0	0	0	0	0	0	0	0	0	0	0	0	0.24	0	0.25	0.77	0.26	0	0.27	0	0	0	0	0	0	0
gene000616	c102362.graph_c0	0	0	0	0	0	0.15	0	0	0.99	0	0	0	0	0	0	0	0.14	0	0.15	0	0.46	0	0.31	0	0	0	0	0.46	0	0.3
gene000617	c102363.graph_c0	0	0.46	0	0	0	0	0	1.02	0	0	0.44	0	0	0	0	0.19	0	0	0	0.4	0	1.07	0.21	0	0	0.21	0	0	0	0
gene000618	c102365.graph_c0	0	0	0	0	0	0	0	0	0	0	0	0	0	0	0	0	0	0	0.34	0	0.18	0	0	0	0	0.18	0	0	0	0
gene000619	c102373.graph_c0	0	0.33	0.09	0	0	0	0	0	0	0	0	0	1.01	0	0	0	0.27	0.3	0	0	0	0.2	0.48	0	0	0.1	0	0.1	0.3	0
gene000620	c102375.graph_c0	0	0	0	0	0	0	0	0	0	0	0	0	0	2.39	0	0	0	0	0	0	0	0	0	0	0	0	0	0	0	0
gene000621	c102381.graph_c0	0	0	0	0	0.2	0.06	0	0	0.07	0.13	0.42	0	0	0	0	0	0	0	0	0.4	0.2	0	0	0	0.06	0	0.07	0	0.07	0.13
gene000622	c102385.graph_c0	0	0.32	0	0	0.28	0.26	0.28	0	1.53	0	0	0	0	0	0	0	0	0	0	0	0	0	0	0	0	0	0	0	0	0
gene000623	c102386.graph_c0	0	0	0	0	0	0	0	0	0	0	0	0	0	0	0	0	0	0	0	0	0	0	0	0	0	0	0	0	0	0
gene000624	c102387.graph_c0	0.44	0	0	0	0	0	0.2	0	0	0	0	0	0	0	0	0.92	0.18	0	0	0	0	0.21	0	0.6	0.39	0	0	0	0	0
gene000625	c102389.graph_c0	0.43	0	0	0	0.65	0	0	0	0.97	0	0.14	0	0	0	0	0	0	0	0	0	0	0	0	0	0	0	0	0	0	0
gene000626	c102390.graph_c0	0	0	0	0	0.82	0	0	0	0	0.17	0	0	0	0	0	0.15	0	0	0	0.16	0.16	0	0	0	0	0	0	0	0	0
gene000627	c102391.graph_c0	0	0	0	0	0	0	0	0	0	0	0	0	0	0	0	0	0	0	4.77	0	0	0	0	0	0	0	0	0	0	0
gene000628	c102392.graph_c0	0	0	0	0	0	0	0	0	0	0	0	0	0.9	0	0	0	0	0	0	0	0	0	0	0.71	0	0	0	0	0	0
gene000629	c102393.graph_c0	0	0	0	0	0	0	0	0	0	0	0	0	0	0	0	0	0	0	2.7	0	0	0	0	0	0	0	0	0	0	0
gene000630	c102396.graph_c0	0	0	0	0	0	0	0	0	1.65	0.59	0.42	0	0	0	0	0	0	0.4	0	0	0.19	0.2	0	0	0	0.98	0	0	0	0
gene000631	c102397.graph_c0	0	0	0	0	0	0	0.21	0	0	1.3	0	0	0	0	0	0	0	0	0	0	0	0	0	0	0.41	0	0	0	0	0
gene000632	c102406.graph_c0	0	0	0	0	0	0	0	0	0	0.79	0	0	0	0	3.24	0	0	0	0	0	0	0	0	0	0	0	0	0	0	0
gene000633	c102407.graph_c0	0.1	0	0.08	0	0	0	0	0	0	0.09	0	0.26	0	0	0	0.08	0.08	0	0	0	0.17	0	0.09	0	0.34	0.09	0.61	0	0	0.25
gene000634	c102408.graph_c0	0	0	0	0	0	0	1.03	0	0	0	0	0	0	0	0	0	0	0	0	0	0	0	0	0	0	0	3.8	0	0	0
gene000635	c102413.graph_c0	0	0.52	0.29	0	0.15	0	0	0	0.49	0	0	0	0	0	0.71	0.42	0	0	0	0	0.15	0	0.15	0.15	0	0	0	0	0.48	0.3
gene000636	c102415.graph_c0	0	0	0	0	0	0	0	0	0	0	0	0	2.2	0	0	0	0	0	0	0	0	0	0	0	0	0	0	0	0	0
gene000637	c102422.graph_c0	0	0	0	0.55	1.02	0.48	0	0	0	0.27	0	0	0	0	0	0	0	0	0	0	0.26	0	0	0	0	0	0.26	0	0	0
gene000638	c102425.graph_c0	0	0	0	0.47	0	0.1	0	0	0	0	0	0	0	0	1.56	0	0	0	0	0	0	0	0	0	0	0	0.44	0	0	0
gene000639	c102428.graph_c0	0	0	0	0.45	0.42	0	0.21	0	0	0	0	1.1	0	0	0	0	0	0	0	0.21	0	0	0.21	0.43	0.82	0	0	0	0	0
gene000640	c102430.graph_c0	0	0.77	0	0	0	0	0.84	0	0	0	0.36	0	0	0	0.79	0	0.31	0	0	0	0	0.18	0	0	0.16	0	0	0	0	0
gene000641	c102436.graph_c0	0	0	0	0.63	0.58	0	1.78	0	0	0	0	0	0	0	0	0	0.54	0.6	0	0	0	0	0	0	0	0	0	0	0	0
gene000642	c102438.graph_c0	0	0	0	0	0	0	0	0	3.9	0	0	0	0	0	0	0	0	0	0	0	0	0	0	0	0	0	0	0	0	0
gene000643	c102441.graph_c0	0.25	1.59	0	0.08	0	0	0	0	0	0	0	0	0	0	0	0	0.07	0	0	0	0	0	0	0	0	0	0	0	0	0
gene000644	c102442.graph_c0	0	0	0	0	0	0	0	0	0	0	0	0	1.89	0	0	0	0	0	0	0	0	0	0	0	0	0	0	0	0	0
gene000645	c102444.graph_c0	0	0	0	0	0	0	0	0	0	0	0	0	0	0	0	0.47	0.47	0	0	0.25	0	0	0	0	0.75	0	0	0	0.26	1.22
gene000646	c102445.graph_c0	0	0	0	0	0	0	0	0	0	0	0	0	0	0	0	0.22	0.67	0	0	0.47	0.24	0.26	0.25	0	0	0	0	0	0	0
gene000647	c102447.graph_c0	0.37	0	0	0	0.34	0.48	0	0	0	0	0	0.17	0	0	0	0	0	0	0	0	0	0	0.17	0.17	0	0	0.17	0	0	0
gene000648	c102448.graph_c0	0	0	0	0.31	0	0	0	0	0.32	0.62	0	0	0	0	0	0	0	0	0	0.29	0	0.32	0.61	0	0	0	0	0	0	0
gene000649	c102451.graph_c0	0	0	0	0	0	0.32	0	0	0	0	0	0	0	0	0	0	0	0.35	0.48	0	0.17	0	0	0	0.16	0	0	0	0	0
gene000650	c102454.graph_c0	0.15	0.46	0	0	0	0.26	0.53	0.54	0	0	0	0	0	0	0	0	0	0.56	0	0	0.13	0	0	0	0	0	0	0	0	0
gene000651	c102455.graph_c0	0	0	0	0	0	0	0	0	0	0	0	0	0	0	0	0.44	0	0	0	0	0	0	0	0.48	0	0	0	0	0	0
gene000652	c102458.graph_c0	0	0.3	0	0	0	0	0	0.27	0	0	0	0	0	0	0.31	0	0	0.69	0	0	0	0	0.27	0.13	0	0	0	0	0.28	0
gene000653	c102459.graph_c0	0	0	0	0	0	0	0	0	0	0	0	0	0	0	0	0	0	1.96	0	0	0	0	0	0	0	0	0	0	0	1.32
gene000654	c102460.graph_c0	0	0	0.19	0	0	0	0.39	0	0	0	0	0	0	0	0	0	0.18	0.2	0	0	0	2.08	0.2	0	0	0	0	0	0	0.19
gene000655	c102469.graph_c0	0	0	0	0	0	0	0	0	0	0.34	0	0.69	0	0	0	0	0	0	0	0	0	0	0	0	0.97	0	0.33	0	0	0
gene000656	c102472.graph_c0	0	0.24	0	0.56	0.21	0.7	0	0	0.11	0.52	0	0	0	0	0	0	0	0	0	0	0	0	0	0	0	0	0	0	0	0
gene000657	c102475.graph_c0	0	0	0.83	0	0	0	0	0	0	0	0	0.54	0	0	0	0	0	0	0.16	0.34	0	0	0.18	0	0	0.18	0	0.35	0	0
gene000658	c102477.graph_c0	0	0	0	0.28	0	0	0	0	0.58	0	0	0	0	0	0	0	0	0	0	1.06	0	0	1.11	0	0	0	0	0	0	0
gene000659	c102479.graph_c0	0	0	0	0	0	0.51	0	0	0.14	0.54	0	0	0	0	0	0	0	0.41	0.25	0.53	0	0	0.13	0.13	0	0	0	0	0	0.13
gene000660	c102480.graph_c0	0	0	0	0	0	0	0	0	0	0.74	0	0.76	0	0	0	0	0	0	0	0	0	0	0	0	0.94	0.24	0.72	0	0	0
gene000661	c102481.graph_c0	0	0	0	0	0	0	0	0	0	0	0	0	0	0	0	0	0	0	0	0	0	0	0	0	0	0	0	0	0	0
gene000662	c102485.graph_c0	0	0	0	0	0	0	0	0	0	0	0	0	0	0	0	0	0.07	0.25	0.23	0.81	0.65	0	0	0.08	0.08	0.41	0	0	0	0
gene000663	c102486.graph_c0	0	0	0	0	0	0	0	0	0	0	0	0	0	3.85	0	0	0	0	0	0	0	0	0	0	0	0	0	0	1.24	0
gene000664	c102487.graph_c0	0.24	0.76	0	0.24	0.22	0	0	0	0	0	0	0	0	0	0	0	0	0	0.42	0.22	0	0	0.23	0	0	0	0	0	0	0
gene000665	c102491.graph_c0	0	0.21	0	0	0	0	0	0	0.58	0	0	0	0	0	0	0	0	0	0	0	0	0	0.37	0.18	0	0	0	0.54	0	0
gene000666	c102492.graph_c0	0.52	0	0	2	0	0	0	0	0	0	0	0	0	0	0	0.44	0	0	0	0	0	0	0	0	0	0	0	0	0	0
gene000667	c102495.graph_c0	0	0	0	0	0	0	0	0	0	0	0	0	0	0	0	0.22	1.07	0	0.22	0	0	0.49	0	0.71	0	0	0	0.47	0.48	0
gene000668	c102497.graph_c0	0	0	0	0	0	0	0	0	0	0	0	0	0	0	0	0	0	0	3.97	0	0	0	0	0	0	0	0	0	0	0
gene000669	c102498.graph_c0	0	0	0	0	0.44	0	0	0	0	0.89	0	0.3	0	0	0.34	0	0	0	0	0	0	0	0	0	0	0	0	0	0	0
gene000670	c102499.graph_c0	0	0	0	0	0	0	0	0	0	0	0	0	0	0	5	0	0	0	0	0	0	0	0	0	0	0	0	0	0	0
gene000671	c102500.graph_c0	0	0.16	0	0.16	0.58	0.28	0.14	0	0	0.58	0	0	0	0	0	0.13	0	0	0.14	0	0	0	0	0	0	0	0.14	0	0	0
gene000672	c102506.graph_c0	0.15	0	0	0	0.14	0.13	0	0	0.45	0	0.3	1.71	0	0	0	0	0	0	0	0	0	0	0	0	0	0	0	0	0	0
gene000673	c102507.graph_c0	0	0	0.24	1.62	0.25	0	0	0	0	0	0.28	0	0	0	0	0	0.23	0	0.24	0	0	0	0.52	0.26	0	0	0	0	0	0
gene000674	c102508.graph_c0	0	0.44	0.12	0	0	0.12	0	0.13	0	0	0	0.26	0	0	0	0	0	0	0	0	0	0	0	0	1	0.13	0.38	0	0	0
gene000675	c102509.graph_c0	0	0	0	0	0	0	2.02	0.52	2.45	0	0	0	0	0	0	0	0	0	0	0	0	0	0	0	0	0	0	0	0	0
gene000676	c102511.graph_c0	0	0	0	0.34	0	0	0	0.08	0.59	0	0	0.39	0	0	0	0.15	0	0.08	0.23	0.4	0	0.33	0.4	0	0.08	0	0	0	0.33	0
gene000677	c102515.graph_c0	0	0	0.32	0	0	0	0	0	0	0	0	0.17	0	0	0	0	0	0	0.16	0	0	0	0	0	0.48	0	0	0.17	0	0
gene000678	c102517.graph_c0	0	0	0	0	0	0	0.62	0	0	0	0	0	0.49	0.56	0	0	0	0	0	0	0	0	0	0	0	0	0	0	0	0
gene000679	c102522.graph_c0	0	0	0	0	0	0	0	0.27	0.44	0	0	0	0	2.13	0	0	0	0	0	0	0	0.14	0	0	0	0.55	0	0	0	0
gene000680	c102525.graph_c0	0	0	0.44	0	0.23	0	0	0	0.25	0	0	1.45	0	1.55	0	0	0	0	0.22	0	0	0	0	0	0	0.23	0.23	0	0	0
gene000681	c102526.graph_c0	1.17	0	0	0	0	0	0.27	0.28	0.87	0	0	0.58	0	1.83	0	0	0	0	0	0	0	0	0	0	0	0	0	0	0	0
gene000682	c102529.graph_c0	0	0	0	0	0	0	0.53	1.63	0	0	0	0	0	0	0	0	0.49	0	0	0	0	0	0	0	0	0	0	0	0	0
gene000683	c102530.graph_c0	0	0	0	0	0	0	0	0	0	0	0	0	0	0	0	0.27	0	0	0	0.28	0	0	0	1.19	0	0	1.74	0	0	0
gene000684	c102531.graph_c0	0	0	0	0	0	0	0	0	0	0	0	0	0	0	0	0.55	0.36	0	0.19	0.39	0.39	0.42	0.2	0.2	0	0.4	0	0	0	0
gene000685	c102533.graph_c0	0	0	0.38	0	0	0	0.2	0	0.42	0	0.64	0.21	0	0	0	0	0.18	0	0	0	0	0	0.4	0	0	0	0	0	0.2	0.57
gene000686	c102534.graph_c0	0	0	0	0	0	0	0	0	0	0	0	0	0	0	0	0	0	0	0.25	0.34	0.17	0	0	0	0	0	0	0	0	0.17
gene000687	c102537.graph_c0	0	0	0	0	0	0	0	0	0	0.79	0.42	0.4	0	0	0	0	0	0	0.5	0	0	0	0	0	0	0.26	0	0	0	0
gene000688	c102539.graph_c0	0	0	0	0	0.32	0.15	0	0.81	0	0	0.35	0	0	0	0	0	0.3	0	0	0	0	0	0	0	0	0	0	0.48	0.34	0.47
gene000689	c102540.graph_c0	0	0.4	0.34	0	0	0.17	0.71	0	0	0.54	0	0.74	0	0	0	0.17	0	0	0	0	0	0	0.18	0.18	0.35	0	0	0	0	0
gene000690	c102542.graph_c0	0	0	0	0	0	0	0	0	0	0	0	0	0	0	0.96	0	0	0	0	0	0	0	0	0	0	0.29	0	0	0	0
gene000691	c102544.graph_c0	0	0	0	0	0	0	0.88	1.4	0.24	0	0	0.15	0	0	0	0.14	0	0	0	0	0	0	0	0	0	0	0	0	0	0
gene000692	c102546.graph_c0	0	0	0.49	0	0	0	0	0	0	0.39	0	0.13	0	0	0	0	0.24	0	0.12	0.26	0	0.14	0	0	0.12	0.78	0.26	0	0	0
gene000693	c102550.graph_c0	1.01	0.21	0.18	0	0	0	0	0.19	0	0.19	0	0.38	0	0	0	0	0	0.19	0.17	0.72	0	0.39	0.37	0	0.53	0	0	0	0	0
gene000694	c102551.graph_c0	0	0	0	0	0	0	0	0	0	0.14	0	0.29	0.96	0	0	0.66	0	0	0	0	0	0	0.29	0	0.41	0	0	0	0	0
gene000695	c102554.graph_c0	0	0	0	0	0	0	0	0	0	0	0	0	0	0	0	0	0	0	2.19	0	0	0	0	0	0	0	0	0	0	0
gene000696	c102567.graph_c0	0	1.57	0	0	0	0	0	0.29	0.6	0	0	0.6	0	0	0	0	0	0	0	0	0	0	0	0	0	0	0	0	0	0
gene000697	c102570.graph_c0	0.44	0	0.19	0	0	0	0.2	0	0.22	0	0.22	0	0	0	1.16	0	0	0	0	0	0	0	0	0.2	0.2	0	0	0	0	0.19
gene000698	c102571.graph_c0	0.33	0	0	0	0.6	0.84	0	0.31	0.66	0	0	0	0	0	0	0	0	0	0	0	0	0	0	0	0	0	0	0	0.31	0
gene000699	c102572.graph_c0	0	0	0	0	0	0	0	0	0	0	0	0	0	0	0	0	0	0	0	0	0	0	1.07	0.27	0	0	2.63	0	0	0.5
gene000700	c102573.graph_c0	0	0	0	0	0	0	0	0	0	0	0	0	0	0	3.73	0	0	0	0	0	0	0	0	0	0	0	0	0	0	0
gene000701	c102574.graph_c0	0	0	0	0	0	0	0	0	0	0.3	0	0	0	0	0	0	0	0	0	0	0	0	0	0	0	0	0.58	0	0	0.28
gene000702	c102577.graph_c0	0	0	0.75	0	0	0	0	0	0	0	0	0	0	0	0	0	0	0	0	0.77	0	0	0.8	0	0	0	0	0	0	1
gene000703	c102578.graph_c0	0	0	0.41	0	0	0	0	1.72	0	0	0	0	0	0	0	0	0	0	0	0	0	0.22	0	0	0	0	0	0.63	0	0.41
gene000704	c102585.graph_c0	0	0	0	0.15	0	0.52	0	0	0	0	0.87	0	0	0	0	0	0	0	0	0	0	0	0.14	0	0	0	0	0	0	0
gene000705	c102589.graph_c0	0	0	0.31	0	0	0	0	0	0	0	0	0	0	0	0	0.89	0	0	0	0	0	0	0.67	0.67	0	0	0	1.62	0	0
gene000706	c102590.graph_c0	0	0	0	0	0	0	0	0	0	0.54	0.77	0	0	0	0	0	0.33	0	0	0.7	0	0	0	0	0	0	0	0	0	0
gene000707	c102591.graph_c0	0	0	0	0	0	0	0	0	0	3.47	0	0	0	0	0	0	0	0	0	0.64	0	0	0	0	0	0	0	0	0	0
gene000708	c102593.graph_c0	0	2.51	0	0	0	0	0	0	0	0	0	0	0	0	0	0	0	0	0	0	0	0	0	0	0	0	0	0	0	0
gene000709	c102599.graph_c0	0	0	0	0	0	0	0.23	0	0.37	0	0	0.06	0	0	0	0	0.05	0.37	0	0	0	0.56	0	0	0.28	0.18	0	0.12	0.06	0.06
gene000710	c102600.graph_c0	0	0	0	0	0	0	0	0	0	0	0	0	1.55	0	0.78	0	0	0	0	0	0	0	0	0	0	0	0	0	0	0
gene000711	c102601.graph_c0	0	0	0	0	0	0	0	0	0	0.99	0	0	0	0	0	0	0	0	0	0.16	0	0	0	0	0	0.49	0	0	0	0
gene000712	c102603.graph_c0	0	0	0.07	0	0	0	0.07	0	0.07	0	0	0	0	0	0	0.26	0	0	0	0	0	0.22	0.7	0.34	0	0	0	0	0	0
gene000713	c102604.graph_c0	0.16	0	0	0	0	0	0	0	0	0	0	0	0	0	0	0	0.13	0	0	0.14	0.14	0.31	0	0	0	0	0	0.15	0	1.55
gene000714	c102608.graph_c0	0	0	0	0	0	0	0	0	0	0	0	0	0	0	0	0.51	0	0	0	0	0	0	0	0	0	0.56	0	0	0	0.79
gene000715	c102610.graph_c0	0	0.16	0	0	0.27	0	0	0	0.29	0	0	0	0	0	0	0.13	0	0.71	0	0.27	0	0	0	0.41	0.13	0	0	0	0	0
gene000716	c102612.graph_c0	0.24	0.12	0	0.11	0	0	0	0.53	0	0	0	0	0	0	0	0.2	0	0	0	0.11	0	0	0.64	0.1	0	0	0	0	0	0
gene000717	c102613.graph_c0	0	0	0	0	0	0	0	0	0	0	0	0	0	0	0	0	1.09	0	0.22	0	0.47	0	0.24	0	0.47	0.24	0.24	0	0	0.46
gene000718	c102621.graph_c0	0	0	0	0	0	0	0	0	0	0	0	0	0	0	0	0	0	0	4.4	0	0	0	0	0	0	0	0	0	0	0
gene000719	c102623.graph_c0	0	0	0	0	0	0	0	0	0	0.21	0	0.64	0	0	0	0.19	0	0	0	0	0	0.64	0	0	0.79	0	0.2	0	0	0
gene000720	c102625.graph_c0	0	0	0	0	0	0	0	0	0	0	0	0	0	0	0	0	0	0	0	0	0	0	0	0	0	0	0	0	0	0
gene000721	c102626.graph_c0	0	0	0	0	0	0	0	0	1.01	0	0	0	0	0.71	3.52	0	0	0	0	0	0	0	0	0	0	0	0	0	0	0
gene000722	c102627.graph_c0	0	0	0	0	0.18	0	0	0	0	0	0	0	0	0	0	0	0	0	0.17	0	0	0.57	0	0	0	0	0	0	0	0
gene000723	c102632.graph_c0	0	0	0	0	0	0.2	0	0	0	0	0	0	0	0	0	0.2	0.2	0	0.2	0.42	0	0	0	0	0.21	0	0	0	0	0
gene000724	c102636.graph_c0	0	0	0	0	0	0	0	0.45	0.24	0	0	0.23	0	0	0	0	0	0.22	0	0	0	0	0	0.45	0.21	0	0	0	0.68	0
gene000725	c102642.graph_c0	0	0	0	0	0	0	0	0	0	0	0	0	0	0	1.95	0	0	0	0	0	0	0	0	0	0	0	0	0	0	0
gene000726	c102644.graph_c0	0	0	0	0	0	0	0	0	0	0	0	0	0	0	0	0	1.82	0.67	0	0	0	1.05	0	0	0	0	0	0	0	0.63
gene000727	c102647.graph_c0	0	0	0	0	0	0.28	0.88	0	0	0	0	0	0	0	0	0	0.14	0.46	0.28	0	0	0	0	0	0	0	0.3	0	0.77	0.29
gene000728	c102651.graph_c0	0	0	0	0	0	0	0	0	0	0	0	0	0	0	0	0	0	0	0	0	0	0	0	0	0	0	0	0	0	0
gene000729	c102652.graph_c0	0	0	0	0	0	0	0	0	0	0.41	0.22	0	0	0	0	0	0	0	0.3	0.1	0	0	0	0.2	0.3	1.15	0	0	0	0
gene000730	c102655.graph_c0	0	0	0	0	0	0	0	0.31	0	0	0	0	0	0	0	0.28	1.1	0	0	0	0	0	0	0	0	0.31	0.6	0	0	0
gene000731	c102656.graph_c0	0	0	0	0	0	0	0	0	0	0	0	0	0	0	0	0	0	0	0	0	0	0	0	0	0.77	0.91	1.4	0	0	0
gene000732	c102657.graph_c0	0.1	0	0	0	0	0.09	0	0.18	0	0.09	0	0	0	0	0	0.09	0.17	0.1	0.18	0.46	0	0.2	0.28	0.36	0	0	0	0.19	0.2	0
gene000733	c102658.graph_c0	0	0	0	0	0	0	0	0	0	0	0	0	0	0	0	0.66	0.66	0	0	0	0	0	0	0	0	0	0	0	0	0.23
gene000734	c102662.graph_c0	0	0	0	0	0	0	0	0	0	0	0	0	0	0	0	0	0	0	0	0	0	0	0	0	0	0	0	0	0	0
gene000735	c102669.graph_c0	0	0	0	0	0	0.13	0	0	0.28	0	0	0.13	0	0	0	0.12	0.24	0	0	0	0	0.84	0	0	0.51	0	0	0.4	0.28	0
gene000736	c102672.graph_c0	0	0	0.12	0	0	0	0	0	0	0	0	0	0	1.65	0	0.11	0.34	0.13	0.24	0	0.24	0	0.25	0	0	0	0	0	0.13	0.12
gene000737	c102677.graph_c0	0	0	0	0	0	0	0	0	0	0	0	0	2.08	0	0	0	0	0	0	0	0	0	0	0	0	0	0	0	0	0
gene000738	c102681.graph_c0	0	0	0	0	0	0	0	0	0	0.16	0	0	0	0	0	0	0	0	0	0	0	0	0	0	0	1.47	0.48	0	0	0
gene000739	c102692.graph_c0	0	0	0	0	0	0	0	0	0	0	0	0	0.71	1.4	0	0	0	0	0.51	0	0	0	0	0	0	0	0	0	0	0
gene000740	c102696.graph_c0	0.25	0	0	0	0	0	0	0	1.99	0.71	0	0	0	0	0	0	0.21	0	0	0	0	0	0	0	0	0	0	0	0	0
gene000741	c102700.graph_c0	0	0	0	0	0	0	0	0	0	0	0	0	0	0	0	0	0	0	0	0	0.86	0.31	0.3	0	0	0	0	0	0	0
gene000742	c102702.graph_c0	0	0	0	0	0	0	0	0	0	0	0	0	0	0	0	0	0	0	0	0	0	0	0	0	0	0	0	0	0	0
gene000743	c102716.graph_c0	0	0	0	0	0	0	0	0	0	0	0	0	0	0	0	0	0	0	0	0	0	0	0	0	0	0	0	0	0	0
gene000744	c102718.graph_c0	0	0	0	0	0	0	0	0	0	0	2.23	0.72	0	0	0	0	0	0	0	0	0	0	0	0	0	0	0	0	0	0
gene000745	c102729.graph_c0	0	0	0	0	0	0	0	0	0	0	0	0	0	0	0	0	0.22	1.47	0.23	0.47	0	0	0	0	0	0	0	0	0	0
gene000746	c102743.graph_c0	0	0	0	0	0	0	0	0	0.14	0.14	0	0	0.98	0	0.63	0	0	0	0	0	0	0	0	0	0	0	0	0	0	0
gene000747	c102749.graph_c0	0	0	0	0	0	0	0	1.82	0	0	0	0	0	0	0	0	0	0	0	0	0	0	0	0	0	0	0	0	0	0
gene000748	c102751.graph_c0	0.44	0	0.38	0	0	0	0	0	0	0	0	0	0	0.6	0	0	0	0	0.13	0	0	0	0	0.66	0	0.14	0.13	0	0	0.26
gene000749	c102763.graph_c0	0	0.15	0	0.14	0	0	0	0.13	0	0	0.56	0	0	0	0	0	0	0	0.37	0.13	0.13	0	0	0.13	0	0	0	0	0	0
gene000750	c102776.graph_c0	0	0	0	0	0	0	0	0	0	0	0	0	0	2.35	0	0	0	0	0	0	0	0	0	0	0	0	0	0	0	0
gene000751	c102791.graph_c0	0.56	0.29	0.6	0	0	0	0.37	0	0	0	0	0	0	0	0	0	0	0	0.12	0	0	0	0	0.12	0	0	0	0	0	0
gene000752	c102792.graph_c0	0	0	0	0	0	0	0	0	0	0.71	0	0.97	0	0	0	0	0	0	0	0	0	0	0	0	0	0.23	0	0	0	0
gene000753	c102804.graph_c0	0	0	0	0	0	0	0	0.51	1.87	0	0	0	1.29	0	0	0	0	0	0	0	0	0	0	0	0	0	0	0	0	0
gene000754	c102822.graph_c0	0	0	0	0	0	0	0	0	1.91	0	0	0	0	0	0	0.27	0	0	0.27	0	0	0	0	0	0	0	0	0	0	0
gene000755	c102854.graph_c0	0	0	0	0	0	0	0	0	1.16	0	0	0	0	0	0	0	0.14	0.32	0.59	0	0	0	0.32	0.47	0	0	0	0	0	0
gene000756	c102856.graph_c0	0	0	0	0	0	0	0	0	0	0	0	0	0	2.53	0	0	0	0	0	0	0	0	0	0	0	0	0	0	0	0
gene000757	c102857.graph_c0	0	0.3	0	0	0.53	0	0.4	0	0	0	0	0	0.53	0	0	0	0	0	0	0	0	0	0	0	0	0	0.4	0	0	0.26
gene000758	c102880.graph_c0	0	0	0	0	0	0	0	0	0	0	0	0	0	0	0	0	0	0	0	0	0	0	0	0	0	0	0	0	0	0
gene000759	c102883.graph_c0	0.45	0	0.2	0	0	0	0	0	0	0	1.77	0.21	0	0	0	0	0.19	0	0	0	0	0	0	0	0.2	0.21	0.2	0	0	0
gene000760	c102899.graph_c0	0	0	0	0	0	0	0	0	0	0	0	0.87	0	0	2.79	0	0	0	0	0	0	0	0	0	0	0	0	0	0	0
gene000761	c102901.graph_c0	0	0	0.37	0	0.38	0.12	0	0	0	0	0	0	0	0.85	0	0	0	0.53	0.36	0	0.13	0	0	0	0	0	0	0	0	0
gene000762	c102907.graph_c0	0	0	0	0	0	0	0	0	0	0	0	0	0.81	2.15	0	0	0	0	0	0	0	0	0	0	0	0	0	0	0	0
gene000763	c102923.graph_c0	0	0	0	0.33	0.2	0.1	0	0	0.11	0	0	0	0	0	0	0	0	0	0.29	0	0	0	0.1	0.1	0	0	0.2	0	0.11	0.1
gene000764	c102935.graph_c0	0	0	0	0	0	0	0	0	0	0	0	0	0	0	2.91	0	0	0	0	0	0	0	0	0	0	0	0	0	0	0
gene000765	c102941.graph_c0	0	0	0	0	0	0	0	0	0	0	0	0	0	0	0	0.13	0	0	0.65	1.22	0.13	0.14	0	0	0	0	0	0	0	0
gene000766	c102946.graph_c0	0	0	0	0	0	0	0	0	0	0	0	0	0	0	2.79	0	0	0	0	0	0	0	0	0	0	0	0	0	0	0
gene000767	c102953.graph_c0	0	0	0	0	0	0	0	0	0	0	0	0	0	0	0	0	0	0	0	0	0.28	0.59	0	0	0	0.86	0	0	0	0.27
gene000768	c102957.graph_c0	0	0	0	0	0	0	0	0	0	0	0	0	0	3.3	0	0	0	0	0	0	0	0	0	0	0	0	0	0	0	0
gene000769	c102968.graph_c0	0	0	0	0	0	0	0	0	1.21	0	0	0	0	0.95	1.91	0	0	0	0	0	0	0	0	0	0	0	0	0	0	0
gene000770	c102972.graph_c0	0	0	0	0	0	0	0	0	3.52	0	0	0	0	0	0	0	0	0	0	0	0	0	0	0	0	0	0	0	0	0
gene000771	c102978.graph_c0	0	0	0	0	0	0	0	0	0	0	0	0	0	0	1.77	0	0	0	0.14	0	0	0	0	0	0	0	0	0	0	0.29
gene000772	c102985.graph_c0	0	0	0	0	0	0	0	2.53	0	0	0	0	0	0	0	0	0	0	0	0	0	1.61	0	0	0	0	0	0	0	0
gene000773	c103003.graph_c0	0	0	0	0	0	0	0	0.61	0	0	0	0	0.81	0	0	0	0	0	0	0	0	0	0	0	0	0	0	0	0	0
gene000774	c103016.graph_c0	0	0	0	0	0.19	0	0	0	0.2	0	0	0.19	0	0	0	0	0.86	0.19	0	0	0	0	0	0.19	0	0	0	0	0	0
gene000775	c103024.graph_c0	0.8	1.43	0.87	0.58	0.36	0	0	0	0.19	0	0	0	0	0	0	0.17	0	0.37	0	0	0	0.38	0.92	0.18	0	0	0	0.36	0.75	0.52
gene000776	c103025.graph_c0	0	0	0	0	0	0	0	0	0	0	0	0	0	4.18	0	0	0	0	0	0	0	0	0	0	0	0	0	0	0	0
gene000777	c103031.graph_c0	0	0	3.01	0	0	0	0	0	0	0	0	0	0	0	0	0	0	0	0	0	0	0	0	0	0	0	0	0	0	0
gene000778	c103034.graph_c0	0.97	0	1.91	0	0	0	0	0	0	0	0	0	0	0	0	0	0.2	0.23	0	0	0	0	0.23	0	0	0.45	0	0	0	0
gene000779	c103035.graph_c0	0	0	0	0	0	0	0	0	0	0	0	0	0	0	0	0	0	0	2.71	0	0	0	0	0	0	0	0	0	0	0
gene000780	c103042.graph_c0	0	0	0	0	0	0	0.12	0	0	0	0	0	0	0	0	0	0.23	0	0.48	0.25	0.12	0.13	0.63	0	0	0.13	0.25	0	0	0
gene000781	c103051.graph_c0	0	0	0	0	0	0	0	0	0	0.26	0	0	0	0	0	0.23	0	0	0.95	0.5	0.75	0	0	0	0	0	0	0	0.26	0
gene000782	c103061.graph_c0	0	0	0	0	0	0	0	0	0	0	0	0	0	0	0	0	0.14	0.32	0.15	0	0.31	0.16	0	0.16	0.15	0.47	0	0	0	0.75
gene000783	c103062.graph_c0	0	0.19	0	0	0	0	0	0	0.18	0	0	0.17	0	0	0	0	0.91	0	0	0	0	0.17	0	0	0	0.17	0	0.33	0	0
gene000784	c103065.graph_c0	0	0	0	0	0	0	0	0	0	0.66	0	0	0	0	3.6	0	0	0	0	0	0	0	0	0	0	0	0	0	0	0
gene000785	c103076.graph_c0	0	0.23	0	0	0	0.1	0.1	0	0	0	0	0	0	0	0	0	0	0.1	0.1	0.4	0.3	0	0.3	0	0	0.51	0	0	0	0.1
gene000786	c103110.graph_c0	0	0	0	0	0	0	0	0	0	0	0	0	0	0	0	0	0	0	3.38	0	0	0	0	0	0	0	0	0	0	0
gene000787	c103113.graph_c0	0	0	0	0	0	0	0	0	0	0	0	0	0	0	0	0	0	0	3.44	0	0	0	0	0	0	0	0	0	0	0
gene000788	c103129.graph_c0	0	0.36	0	0	0	0	0	0	0	0	0.17	0	0	0	0	0.29	0	0.16	0.3	0	0	0	0	0	0.91	0	0	0	0	0
gene000789	c103134.graph_c0	0	0	0	0	0	0	0	0	0.27	0	0	0	0	0	0	0.23	0	0	0	1.22	0	0.53	0	0	0	1.53	0	0	0	0
gene000790	c103148.graph_c0	0	0	0	0	0	0	0	0	0	0	0	0	2.07	0	0	0	0	0	0	0	0	0	0	0	0	0	0	0	0	0
gene000791	c103157.graph_c0	0	0	0	0	0	0	0	0	0	0	0	0.51	0	0	0	0	0	0	0	0	0	0	0	0	0	0	0	0	0	0
gene000792	c103161.graph_c0	0	0	0	0	0	0	0	0	0	0	0	0	0	0	0	0	0	0	2.89	0	0	0	0	0	0	0	0	0	0	0
gene000793	c103165.graph_c0	0	0	0	0	0	0.21	0	0	0	0	0.12	0	0	0	0	0.1	0.41	0	0	0	0.11	0	0	1.22	0	0	0	0	0	0.33
gene000794	c103167.graph_c0	0	0	0	0	0	0	0	0	0	0	0	0	2.44	0	0	0	0.24	0	0	0	0	0	0	0	0	0	0	0.26	0	0
gene000795	c103180.graph_c0	0	0	0	0	0	0	0	0	0	0	0.36	0	0	0	0	0	0.9	0	0	0.63	0	0	0	0.34	0	0	0	0.33	0	0
gene000796	c103184.graph_c0	0	0	0	0	0	0	0.76	0	0	0	0	0	1.76	0	0	0	0	0	0	0	0	0	0	0	0	0	0	0	0	0
gene000797	c103187.graph_c0	0	0	0	0	0	0	0	0	0	0	0	0	0	4.21	0	0	0	0	0	0	0	0	0	0	0.2	0	0	0	0	0
gene000798	c103219.graph_c0	0	0.22	0	0	0	0	0	0	0	0	0	0	0	0	0	0	0	0	0	0	0.76	0.41	0	0	0	0	0	0	0	0
gene000799	c103224.graph_c0	0.2	0	0	0	0	0	0	0	0	0	0	0	0	0	0	0	0	0	0	0.55	0.37	0	0	0	0.36	0.19	0.93	0	0	0
gene000800	c103226.graph_c0	0.58	0.42	0.93	0	0	0	0	0	0	0	0	0	0	0	0.22	0	0	0	0	0	0	0	0	0	0	0	0	0.12	0	0
gene000801	c103229.graph_c0	0	0	0	0	0	0	0	0	0	0	0	0	0	5.1	0	0	0	0	0	0	0	0	0	0	0	0	0	0	0	0
gene000802	c103231.graph_c0	0.45	0.65	0.39	0.09	0	0.08	0	0	0	0	0	0	0	0	0	0	0.15	0.08	0	0	0.08	0.17	0	0.16	0	0	0	0	0	0
gene000803	c103232.graph_c0	0	0	0	0	0	0	0.38	0	1.22	0	0	0	0	0	0	0	0	0	0	0	0	0	0	0	0	0	0	0	0	0
gene000804	c103233.graph_c0	0.28	0	0.25	0	0	0	0	0	0	0.26	0	0	0	0	0	0	0.24	0	0	0	0.25	0.27	0	0	0.5	0	0	0	1.05	0
gene000805	c103236.graph_c0	0	0	0	0	0.25	0	0	0	0	0.13	0.67	0	0	1.26	0	0	0	0	0	0.25	0	0	0	0	0.12	0.89	0	0	0	0
gene000806	c103242.graph_c0	0	0.85	0.12	0	0	0	0	0	0	0	0	0	0	1.25	0	0.35	0	0.13	0	0	0	0	0	0	0	0	0	0	0	0
gene000807	c103246.graph_c0	0	0	0	0	0	0	0.54	1.45	0	0	0	0	0	0	0	0.17	0.5	0	0	0	0	0.19	0	0.36	0	0	0	0.18	0	0
gene000808	c103249.graph_c0	0	0	0	0	0	0	0	1.91	1.14	0	0	0	0	0	0	0	0	0	0	0	0	0	0	0	0	0	0	0	0	0
gene000809	c103250.graph_c0	0	0	0	0	0	0	0	0	0	0	0	0	0	0	1.62	0	0	0	0	0	0	0	0	0	0	0.87	0	0	0	0
gene000810	c103266.graph_c0	0	0	0	0	0	0	0.29	0	0	0	0	0	0	0	0	0.8	0.27	0	0	0.28	0	1.23	0.3	0	0	0	0	0	0.59	0
gene000811	c103275.graph_c0	0	0	0	0	0	0	0	0	0	0	0	0	0	0	0	0	0	0	0	0.53	0.53	0	0	0	0.27	0	0.27	0	0	0
gene000812	c103279.graph_c0	0	0	0	0	0	0	0	0	0	0	0	0	0.68	1.35	0	0	0	0	0	0	0	0	0	0	0	0	0	0	0	0
gene000813	c103280.graph_c0	0	0.33	0	0.93	0.29	0	0	0.3	1.58	0	0	0	0	0	0	0	0	0	0	0.57	0	0	0	0.61	0	0	0	0	0.3	0
gene000814	c103282.graph_c0	0	0	0	0	0	0	0	0	0	0	0	0	0	2.19	0	0	0	0	0	0	0	0	0	0	0	0	0	0	0	0
gene000815	c103294.graph_c0	0	0	0	0	0	0	0	0	0	0.7	0	0	0	0	0	0	0	0	0	0	0.4	0	0	0.88	0	0.4	0	0	0	0
gene000816	c103300.graph_c0	0	0	0	0	0	0	0	0	0	0.33	0	0	0	0	0	0	0	0	0	0	0	0	0	0	0	0	2.84	0	0	0
gene000817	c103302.graph_c0	0	0	0	0	0	0	0	0	0	0	0	0	0	0	0	0	0	0	0.23	1.23	0.25	0	0	0	0	0	0.76	0	0	0
gene000818	c103306.graph_c0	0	0	0.23	0	0	0	0	0	0.76	0.48	0	0	0	0	0	0	0	0	0	0	2.09	0	0	0.24	0	0	0.24	0	0	0
gene000819	c103313.graph_c0	0	0	0	0	0	0	0	0	0	0	0	0	0	2.83	0	0	0	0	0	0	0	0	0	0	0	0	0	0	0	0
gene000820	c103316.graph_c0	0	1.13	0	0	0	0	0.34	0	0	0	0	0	0	0	0	0	0	0	0.62	0	1.32	0.36	0.7	0	0	0	0	0	0	0
gene000821	c103321.graph_c0	0	0	0	0.55	0	0.49	0.26	0	0	0.27	0	0	0	0	0	0.24	0	0	0	0	0.52	0.28	0	0.27	0	0.8	0	0.26	0	0
gene000822	c103324.graph_c0	0	0	0	0	0	0	0	0	0	0	0	0	0	0	0	0	0	0	0	0	0	0	0	0	1.19	0	0	0	0	0
gene000823	c103334.graph_c0	0	0	0	0	0	0	0	0	0	0.6	0	0	0	0	0	0.14	0	0	0	0	0	0	0	0	0	0	0	0	0	0.14
gene000824	c103339.graph_c0	0	0	0	0	0	0	0	0	0	0	0	0	1.59	0	0	0	0	0	0	0	0	0	0	0	0	0	0	0	0	0
gene000825	c103348.graph_c0	0	0	0	0	0	0	0	0	0	0	0.49	0	0	3.05	0	0	0	0.46	0	0	0	0	0	0	0	0	0	0	0	0
gene000826	c103352.graph_c0	0	0.6	0.76	0	0	0	0	0	0	0	0	0	0	0	0	0	0	0	0	0	0	0	0	0	0	0	0	0	0	0
gene000827	c103357.graph_c0	0	0	0	0.66	0	0	0	0	0	0.21	0	0.22	0	0	0	0.38	0	0	0.39	0	0	0	0.21	0.21	0	0.84	0	0.41	0	0
gene000828	c103368.graph_c0	0	0	0	0	0	0	0	0	0	0	0.26	0.99	0.94	0	0	0	0	0	0	0	0	0.74	0	0	0	0	0	0	0	0
gene000829	c103369.graph_c0	0	0	0	0	0	0	0	0	0	0	0	0	0	0	4.73	0	0	0	0	0	0	0	0	0	0	0	0	0	0	0
gene000830	c103370.graph_c0	0	0	0	0	0	0	0	0.59	0	0	0	0	0	0	0	0	0	0	0	0	0	0	0.39	0.19	0	0	0	0.19	0.4	0.19
gene000831	c103373.graph_c0	0	0	0	0	0	0	0	0	0	0	0	0	0	0	0	0.3	0	0	0	0	0	0.7	0	0.35	1.64	0	0	0	0	0
gene000832	c103378.graph_c0	0	0.1	0.08	0	0	0	0.17	0	0.18	0	0	0	0	0	0	0	0.24	0.63	0.25	0.09	0	0	0	0.34	0	0	0	0	0	0
gene000833	c103380.graph_c0	0	0	0.18	0	0	0	0.19	0	0	0	0	0	0	1.94	0	0	0	0	0	0	0	0.2	0	0	0	0	0	0	0.2	0
gene000834	c103391.graph_c0	0	0	0.46	0	0	0	0	0	0	0	0.51	0	0	0	0	0	0.15	0.49	0	0	0	0	0	0	0.46	0	0.79	0	0	0.31
gene000835	c103394.graph_c0	0	0	0	0	0	0	0.51	0	0	0	0	0	1.75	0	0	0	0	0	0	0	0	0	0	0	0	0	0	0	0	0
gene000836	c103398.graph_c0	0	0	0.65	0	0	0	0	0	0	0	0	0	0	0	0	0	0	0	0.31	0	0	0.36	0.35	0	0.33	0	0	0	0	0
gene000837	c103400.graph_c0	0	0	0	0	0	0.11	0.53	0	0.32	0	0.31	0.06	0	0	0	0.22	0.05	0.12	0	0	0.18	0.13	0.12	0	0	0	0	0	0	0
gene000838	c103402.graph_c0	0	0	0	0	0	0	0	0	0	0	0	0	0.88	0	0	0	0	0	0	0	0	0	0	0	0	0	0	0	0	0
gene000839	c103403.graph_c0	0	0	0	0	0	0	0	0	0	0	0	0	0	0	0	0	0	0	3.05	0	0	0	0	0	0	0	0	0	0	0
gene000840	c103412.graph_c0	0	0	0	0	0	0	0	0	0	0	0.8	1.3	0	0	0	0	0	0	0	0	0	0	0	0.25	0.48	1.75	0	0	0	0
gene000841	c103413.graph_c0	0	0.19	0	0	0.17	0	0.34	0.35	0	0	0	0	0	0	0	0.32	0.79	0	0	0	0	0.54	0	0.34	0	0	0	0	0	0
gene000842	c103417.graph_c0	0	0	0	0	0.29	0.7	0	0	0	0	0	0	0	0	0	0	0	0	0.56	0.88	0.29	0.16	0	0	0.43	0	0	0	0	0
gene000843	c103421.graph_c0	0	0	0	0	0	0	0	0.25	0	0	0	0	0	0	0	0	0	0	0	0	0	0	0	0	0	0	0	0	0	0
gene000844	c103423.graph_c0	0	0	0	0	0	0	0	0	0	0	0	0	0	0	0	0.08	0.08	0.09	0	0.09	0.09	0.19	0.53	0	0	0	0.09	0	0	0
gene000845	c103425.graph_c0	0	0	0	0	0.16	0	0	0	0	0.33	0	0	0	0	0	0.3	0.6	0	0.16	0	0.16	0	0	0	0.16	0.5	0	0	0	0
gene000846	c103428.graph_c0	0.39	0.27	0.11	0	0	0	0	0	0	0.12	0.5	0	0	0	0	0	0.22	0	0.11	0.71	0	0	0.36	0	0	0	0	0	0	0
gene000847	c103431.graph_c0	0	0	0.18	0	0	0.17	0.18	0	0	0	0	0	0	0	0	0	0.17	0	0	0	0.18	0.58	0	0.18	0	0	0.73	0	0	0
gene000848	c103432.graph_c0	0.31	0.16	0.13	0	0	0	0	0	0	0	0	0	0	0	0	0	0	0.29	0	0	0	0	0.28	0	0.4	0	0	0	0	0.67
gene000849	c103433.graph_c0	0	0	0	0	0	0	0	0	0	0	0	0	0	0	3.02	0	0	0	0	0	0	0	0	0	0	0	0	0	0	0
gene000850	c103438.graph_c0	2.41	0	0	0	0	0.59	0	0	0	0	0	0	0	0	0	0	0	0	0	0	0	0	0	0	0	0	0	0	0	0
gene000851	c103448.graph_c0	0	0	0	0	0	0	0.49	0.2	0.64	0	0.21	0.1	0	0	0	0	0	0	0	0	0	0	0	0	0.38	0	0	0	0	0
gene000852	c103450.graph_c0	0.11	0.23	0	0	0.1	0	0.29	0	0.21	0.1	0.74	0.1	0	0	0	0	0	0	0	0	0	0	0	0	0	0	0	0	0	0
gene000853	c103453.graph_c0	0.82	0.32	0.35	0	0.28	0	0	0	0	0	0	0	0	0	0	0.26	0	0	0	0	0	0	0	0	0	0	0	0	0	0
gene000854	c103460.graph_c0	0	0	0.73	0.35	0	0	0	0	0.35	0	0	0	0	0	0	0	0	0	0	0	0	0	0	0	0	0	0	0	0	0.11
gene000855	c103469.graph_c0	0	0	0	0	0	0	0	0	0	0	0	0	0	0	0	0	0	0	0.19	0.2	0	0	0	0	0	0	1.62	0	0.21	0
gene000856	c103472.graph_c0	0	0	0	0	0	0	0	0	0	0	0	0	0	4.07	0	0	0	0	0	0	0	0	0	0	0	0	0	0	0	0
gene000857	c103474.graph_c0	0	0	0	0.8	0.19	0	0.19	0	0	0	0	0	0	0	0	0	0	0	0.18	0	0	0	0	0	0	0	0.38	0	0	0
gene000858	c103476.graph_c0	0	0	0	0	0	0	0	0	0	0	0	0	2.17	0	0	0	0	0	0	0	0	0	0	0	0	0	0	0	0	0
gene000859	c103477.graph_c0	0.18	0	0	0.18	0.11	0	0	0	0	0	0	0	0	0	0	0	0	0.51	0.84	0	0.05	0	0	0	0	0	0	0	0	0.32
gene000860	c103479.graph_c0	0	0	0	0	0	0	0	0	0	0	0	0.07	0	0	0	0	0	0	0	0	0	0	0	0	0.55	0.51	0.85	0	0	0
gene000861	c103488.graph_c0	0	0	0	0	0	0	0	0	0	0	0	0	0	0	0	0	0.35	0	0	0	0.19	0	0	0.19	1.11	0.77	0.19	0	0.78	0
gene000862	c103490.graph_c0	0	0	0	0	0	0	0	0	0	0	0	0	0	0	0	0	0	0	0	0	0	0	0	0	0.62	0	0	0	0	0
gene000863	c103498.graph_c0	0	0.28	0	0	0	0.23	0	0	0	0	0	0	0	0	0	0	0	0	0.23	0	1.22	0.26	0	0	0.24	0	0	0	0	0
gene000864	c103499.graph_c0	0	0	0	0	0	0	0	0.28	0	0	0	0	0	0	0	0	0.26	0	0.27	0.14	0	0.89	0	0	0	0	0	0	0	0
gene000865	c103501.graph_c0	0	0	0	0	0	0.4	0	1.93	0.23	0	0	0	0	0	0	0	0	0.43	0	0	0	0	0	0	0	0	0	0	0	0
gene000866	c103504.graph_c0	0	0	0	0	0	0	0	0	0	0	0	0	0	0	0	0	0	0	0	0	0	0	0	0	0	0	0	0	0	0
gene000867	c103506.graph_c0	0	0	0	0	0	0.63	0	0	0	2.14	0	0	0	0	0	0	0	0	0	0	0	0.72	0	0	1.01	0	0	0	0	0
gene000868	c103507.graph_c0	0	0	0	0	0	0	0	0	0	0	0	0	0	0	0	0.53	0.35	1.19	0	0	0	0	0	0	0	0	0	0	0.4	0.56
gene000869	c103511.graph_c0	0	0	0	0	0	0	0	0	0	0	0	0	0	3.68	0	0	0	0	0	0	0.29	0.31	0	0.3	0	0	0	0	0	0
gene000870	c103512.graph_c0	0.36	1.58	0.08	0	0.41	0	0.16	0.08	0.43	0	0	0	0	0	0	0	0	0	0	0	0	0	0	0	0	0	0	0	0	0
gene000871	c103517.graph_c0	0	0.35	0	0.17	0.47	0	0	0	0	0	0	0.64	0	0	0	0	0.29	0	0	0	0	0	0	0.16	0.91	0	0	0	0	0
gene000872	c103520.graph_c0	0	0	0	0	0	0	0.43	0	2.31	0	0	0	0	0	0	0	0	0	0	0	0	0	0	0	0	0.44	0	0	0	0
gene000873	c103521.graph_c0	3.26	0	0	0	0	0	0	0	0	0	0	0	0	0	0	0	0	0	0	0	0	0	0	0.26	0	0	0	0	0	0
gene000874	c103523.graph_c0	0.52	0	0	0	0	0	0	0	0	0	0	0	0	0	0	0.44	0.14	0.49	0	0	0	0	0.16	0.16	0	0	0	0	0	1.52
gene000875	c103524.graph_c0	0	0	0	0	0	0	0	0	0.45	0	0	0	0	2.38	0	0	0.19	0	0	0	0	0	0	0	0	0	0	0	0	0
gene000876	c103526.graph_c0	0	0	0	0	0	0	0.34	0	0	0.35	0	0.43	0.29	0	0.21	0	0	0	0	0.09	0	0.64	0	0.08	0	0	0.09	0	0	0.08
gene000877	c103528.graph_c0	0	0	0	0	0	0	0.31	0	0	0	0	0	0	0	0	0	0.84	0	0	0	0	0	0	0	0	0	0.31	1.23	0	0
gene000878	c103539.graph_c0	0	0	0	0	0	0	0	0	0	0	0	0	0	0	0	0	0	0	0.33	0.35	0	0	0.53	0	1.19	0	0	0	0.18	0
gene000879	c103540.graph_c0	0	0	0	0	0	0	0	0	0	0	0	0	0	0	0	0	0	0	0.15	0.16	0	0.67	0	0.32	0	0	0.16	0	0	0
gene000880	c103542.graph_c0	0	0.15	0	0	0.13	0	0	0	0	0.13	0.28	0	0	0	0	0.12	0	0.27	0.13	0	0	0	0	0.13	0	0	0.13	0	0	0
gene000881	c103552.graph_c0	0	0	0	0	0	0	0	0	0	0	0	0	0	0	0	0.22	0.16	0.06	0.11	0.06	0	0.67	0.23	0.11	0	0	0	0.06	0.12	0.06
gene000882	c103553.graph_c0	0	0	0	0	0	0	0	0	3.46	0	0	0	0	0	0	0	0	0	0	0	0	0	0	0	0	0	0	0	0	0
gene000883	c103556.graph_c0	0	0	0	0.21	0	0.19	0	0	0	0	0	0	0	0	0	0.37	0	0	0	0	0	0	0.2	0	0.97	0.61	0	0	0	0
gene000884	c103558.graph_c0	0	0	1.04	0	0	0	0.82	0	0	0	0	1.17	0	0	0	0	0	0	0	0	0	0	0	0	0	0	0	0	0	0
gene000885	c103559.graph_c0	0	0	0	0	0	0	0	0	0	0	0	0	0	0	0	0.19	0	0	0.38	0.4	0	0	0	0	0	0.41	0	0	0	0.58
gene000886	c103565.graph_c0	0	0	0	0	0	0	0	0	0	0	0	0	0	0	0	0	0	0	0	0	0	0	0	0	0	0	0	0	0	0
gene000887	c103570.graph_c0	0	0	0	0	0	0	0	0	0	0	0	0	0	0	4.36	0	0	0	0	0	0	0	0	0	0	0	0	0	0	0
gene000888	c103575.graph_c0	0	0	0	0	0	0	0	0	0	0	0	0.78	0.96	0	0	0	0	0	0	0	0	0	0	0	0	0	0.75	0	0	0
gene000889	c103578.graph_c0	0	0	0	0	0	0.26	0	0	0	0	0	0	0	0	0	0.26	0	0.14	0	0	0	0	0.14	0	1.07	0	0.69	0	0	0
gene000890	c103583.graph_c0	0	0	0	0	0	0	0	0.86	3	0	0	0	0	0	0	0	0	0	0	0	0	0	0	0	0	0	0	0	0	0
gene000891	c103588.graph_c0	0	0	0	0	0	0	0	0	0	0	0	0	0	0	0	0	0	0	0	0	0	0	0.16	0.92	0.15	0	0.31	0.61	0	0.3
gene000892	c103592.graph_c0	0	0	0	0	0	0	0	0	0	0	0.23	0	0	0.85	0.64	0	0	0	0	0	0	0	0	0	0	0	0	0	0	0
gene000893	c103593.graph_c0	0	0	0	0	0	0	0	0	0	0	0	0	0	0	0	0	0	0	0	0.32	0	0.17	0.81	0.16	0	0.16	0	0.16	0	0
gene000894	c103595.graph_c0	0	0	0	0	0	0	2	0	0	0	0	0	0	0	0	0	0	0	0	0	0	0	0	0	0	0	0	0	0	0
gene000895	c103596.graph_c0	0	0	0	0	0	0	0	0	0	0	0	0	0	0	0	0	0	0	0	0	0	0	0	0	0	0	0	0	0	0
gene000896	c103603.graph_c0	0	0	0	0	0	0	0.65	0.18	0.77	0.12	0.19	0.36	0	0	0	0	0	0	0	0	0	0	0	0	0	0.06	0	0	0	0
gene000897	c103604.graph_c0	0.74	0	0.43	0	0	0	0	0	0	0.46	0	0.24	0	0	0	0	0	0	0	0	0	0	0	0	0	0	0	0	0	0
gene000898	c103605.graph_c0	0	0	0	0	0	0	0	0	0	0	0	0	0	0	0	0	0	0	3.44	0	0	0	0	0	0	0	0	0	0	0
gene000899	c103609.graph_c0	0	1.93	0	0	0	0	0.69	0	0	0	0	0	0	0	0	0	0	0.35	0	0	0	0	0	0.36	0	0	0	0	0	0
gene000900	c103610.graph_c0	0	0	0	0	0.19	0	0.37	0	0	0.28	0	0	0	0	0.55	0	0.34	0.1	0	0.28	0.09	0	0.38	0.09	0	0	0	0	0	0
gene000901	c103614.graph_c0	0	0	0	0	0	0	0	0	3.61	0	0	0	0	0	0	0	1.22	0	0.31	0	0	0	0	0	0	0	0	0	0	0
gene000902	c103615.graph_c0	0	0	0	0	0	0	0	0	0	0	0	0	0	0	2.03	0	0	0.45	0	0	0	0	0	0	0	0	0	0	0	0
gene000903	c103618.graph_c0	0	0	0	0	0	0	0	0.22	0.69	0	0	0	0	0	0	0.1	0.1	0	0	0	0	0	0.11	0	0.42	0	0	0.33	0	0
gene000904	c103619.graph_c0	0	0	0	0	0	0	0	2.75	0	0	0	0	0	0	0	0	0	0	0	0	0	0	0	0	0	0	0	0	0	0
gene000905	c103621.graph_c0	0	0	0	0	0	0	0	0	0	0.95	0	0	0	0	0	0	0.21	0	0.65	0.68	0	0	0	0	0.23	0.24	0	0	0	0.67
gene000906	c103625.graph_c0	0	0.9	0	0	0	0	0	0	0	0	0.58	0.57	0	0	0	0	0	0	0	0	0	0	0	0	0	0.81	0.8	0	0	0
gene000907	c103628.graph_c0	0	0	0	0	0	0	0.58	0	0	0.3	0	0	0	0	0	0	0	0	0.27	0.28	0	0	0.6	0	0	0.59	0	0	0	0
gene000908	c103629.graph_c0	0	0	0	0	0	0	1.27	0	0	0	0	0	0	0	0	0	0	0	0	0	0	0	0	0	0	0	0	0	0	0
gene000909	c103631.graph_c0	0	0	0.17	0	0.17	0	0	0.35	0	0.17	0.74	0	0	1.74	1.4	0	0	0	0	0	0	0	0	0	0	0	0	0	0	0
gene000910	c103633.graph_c0	0	0	0	0	0	0	0	0	0	0	0	0	0	0	1.69	0	0	0	0	0	0	0	0	0	0	0	0	0	0	0
gene000911	c103634.graph_c0	0	0	0	0	0	0	0	0	0	0	0	0	0	0	0	0	0	0	0	0	0	0	0	0	0	0	0	0	0	0
gene000912	c103639.graph_c0	0	0	0	0	0	0	0	0	0	0	0	0	0	7.39	0	0	0	0	0	0	0	0	0	0	0	0	0	0	0	0
gene000913	c103641.graph_c0	0	0	0	0	0	0	0	0	0	0	0	0	0.71	0.95	0	0	0	0	0	0	0	0	0	0	0	0.11	0	0	0	0
gene000914	c103642.graph_c0	0	0	0	0	0	0	0	0	0	0	0	0	0	0	0	0	0	0	2.78	0	0	0	0	0	0	0	0	0	0	0
gene000915	c103645.graph_c0	0	0	0	0	0	0	0	0	0	0	0	0	0.77	2.7	0	0	0	0	0	0	0	0	0	0	0	0	0	0	0	0
gene000916	c103647.graph_c0	0.28	0	0.49	0	0	0	0	0	0	0	0	0	0	0	0	0	0	0	0	0	0	0.27	0	0	0	1.05	0	0	0	0
gene000917	c103648.graph_c0	0	0	0	0.41	0	0.18	0	0.2	0	1.18	0	1.21	0	0	0.22	0	0	0	0	0	0	0	0	0	0	0	0	0	0	0.93
gene000918	c103654.graph_c0	0.1	0	0.09	0	0.09	0.09	0	0	0	0	0	0	0	0	0	0.17	0	0	0	0	0	0	0.28	0	0	0.28	0.18	0.27	0	0
gene000919	c103655.graph_c0	0	0	0	0	0	0	0	0	0	0	0	0	0	0	0	0	0	0.64	0.58	0	0	0	0	0	0	0	0	0	1.06	0
gene000920	c103657.graph_c0	0	0	0	0	0	1.08	0	0	0	0	0	0	0	0	0	0	0	0	0	0	1.14	0	0	0	0	0	0	0	0	0
gene000921	c103661.graph_c0	0	0	0	0	0	0	0	0.4	0.42	1.39	0	0	0	0	0.91	0	0	0	0	0	0	0	0	0	0	0	0	0	0	0
gene000922	c103664.graph_c0	0	0	0.14	0	0	0	0.28	0	0	0	0	0.15	0	0	1.18	0	0	0	0	0	0	0	0.15	0	0	0.15	0	0	0	0
gene000923	c103668.graph_c0	0	0	0.35	0	0	0	0.18	0	0	0	0.39	0	0	0	0	0	0	0	0	0.18	0	0	0.37	0.73	0.36	0	0	0	0	0
gene000924	c103670.graph_c0	0	0	0	0.31	0	0	0	0	0.32	0	0	0.97	0	0	0	0	0	0	0.83	0	0	0	0	0	0	0	0	0	0	0
gene000925	c103671.graph_c0	0	0.47	0.2	0	0	0	0	0	0	0	0	0	0	0	0	0	0	0	0	0	0.41	0.88	0	0.63	0	0	0	0.21	0	0.2
gene000926	c103673.graph_c0	0	0	0	0	0	0	0	0	0	1.01	1.07	0	0	0	0	0	0	0	0	0	0	0	0	0	0	1.75	0	0	0	0
gene000927	c103675.graph_c0	0	0	0	0	0	0	0	0	0	0	0	0	0	1.4	0.6	0	0	0	0.16	0	0	0	0	0	0	0.09	0	0	0	0
gene000928	c103676.graph_c0	0.19	0	0.49	0	0.17	0.16	0.51	0	0	0	0.37	0.53	0	0	0	0	0	0	0.48	0	0	0	0	0	0	0	0.17	0.17	0	0
gene000929	c103678.graph_c0	0	0	0	0	0.17	0	0	0	0	0	0	0	0	1.18	0	0.81	0	0	0	0.17	0	0.18	0	0	0	0	0	0	0	0
gene000930	c103680.graph_c0	0	0	0	0	0	0	0	0	0	0	0	0	0	0	0	0	0.89	0	0	0	0.32	0	0.33	0	0	0	0	0	0.65	0
gene000931	c103685.graph_c0	0	0	0	0	0	0	0	0	0	0	0	0.4	0	0	2.02	0	0	0	0	0	0	0	0	0	0	0	0	0.19	0	0
gene000932	c103686.graph_c0	0	0.52	0	0	1.37	0	0	0	0	0	0	0	0	0	0	0	0	0	0	0.68	0.23	0	0	0.7	0	0	0	0	0	0
gene000933	c103690.graph_c0	0.33	0	0	0.16	0.15	0	0	0	0	0	0	0	0	0	0	0	0	0	0.28	0.3	0.59	0	0	0	0	0	0	0	0	0
gene000934	c103691.graph_c0	0	0	0	0	0.12	0	0	0	0	0	0	0	0	0	0	0.35	0	0	0	0.12	0.12	0	0.38	0.62	0	0.51	0	0	0	0
gene000935	c103692.graph_c0	0	0	0	0	0	0	0	0	0	0	0	0	0	0	0	0	0	0	0	0.9	0.45	0	0.7	0	0	0	0	0	0	0
gene000936	c103693.graph_c0	0	0	0	0	0.29	0.14	0.57	0	0	0	0	0	0	0	0	0	0	0	0	0	0	0	0	0	0	0	0	0	0	0
gene000937	c103695.graph_c0	0.33	2.38	0	0	0	0	0	0	0	0	0	0	0	0	0	0	0	0	0	0	0	0	0	0	0	0	0	0	0	0
gene000938	c103696.graph_c0	0	0	0	0	0	0	0	0	0	0	0	0	0	0	0	0	0	0	2.58	0	0	0	0	0	0	0	0	0	0	0
gene000939	c103697.graph_c0	0.59	0	0	0	0	0	0	0	0	0	0	0	0	0	0	0.12	0.12	0.83	0	0.26	0	0	0.27	0	0	0	0	0	0	0.26
gene000940	c103698.graph_c0	0	0	0	0.2	0	0	0	0	0	0	0	0	0	0	1.71	0	0	0	0	0	0	0	0	0	0	0	0	0	0	0
gene000941	c103699.graph_c0	0.46	0	0	0	0	0	0.21	0	0	0.21	0	0	0	0	1.46	0	0	0.22	0.59	0	0	0.22	0	0	1.23	0	0	0	0	0
gene000942	c103700.graph_c0	0	0	0	0	0	0	0	0	0	0	0	0	0	0	0	0	0	0	0.24	0	0	0	0	0	0	0	0	0	0	0.97
gene000943	c103703.graph_c0	0	0.39	0	0	0.45	0.22	0	0	0	0.11	0	0.57	0	0	0	0	0	0	0.22	0	0	0	0	0	0.33	0	0	0	0	0
gene000944	c103704.graph_c0	0	0	0	0	0	0	0	0.92	0	0.55	0	0	0	0	0	0.34	0.33	0	0	0	0	0	0	0.18	0.18	0	0	0.36	0.19	0
gene000945	c103706.graph_c0	0	0	0	0	0	0	0	0	0	1.53	0.81	0	0.57	0	0	0	0	0	0	0	0	0	0	0	0	0	0	0	0	0
gene000946	c103708.graph_c0	0	0.14	0.11	0	0	0	0	0	0	0	0.13	0.24	0	1.33	0	0.11	0	0.37	0	0	0	0	0.12	0.12	0	0	0	0	0.12	0
gene000947	c103712.graph_c0	0	0	0	0	0	0	0	0.68	0	0	0	0	1.79	0	0	0	0	0	0	0	0	0	0	0	0	0	0	0	0	0
gene000948	c103713.graph_c0	0.62	0.85	0.9	0	0	0	0	0	0.4	0	0	0	0	0	0	0.17	0.52	0.39	0	0	0	0	0	0.19	0	0	0	0	0	0
gene000949	c103714.graph_c0	0	0.2	0	0.19	0	0	0	0	0	0	0	0	0	0	0	0	0	0	0.17	0	0	0	0.53	0.35	0.17	0.35	0.35	0	0	0
gene000950	c103719.graph_c0	0	0	0	0	0	0	0	0	0	0	0	0	0	0	0	0	0	0	0	0	1.45	0	0.91	0	0	0	0	0	0	0
gene000951	c103722.graph_c0	0	0	0	0	0	0	0	0	0	0	0	0	0	0	0	0	0	0	0.29	0	0	0	1.3	0	0	0	1.91	0	0	0
gene000952	c103726.graph_c0	0	0	0	0	0.32	0	0	0	0	0	0	0.71	0	0	0	0	0	0	0	0	0.32	0	0	0	0	0	0.65	0	0.98	0
gene000953	c103728.graph_c0	0.33	0	0	0	0	0	0	0	0	0.63	0	0	0	0	0	0	0	0	0	0	0	0	0	0	0	0.94	0	0	0	0
gene000954	c103729.graph_c0	0.08	0.34	0.57	0	0	0	0.22	0.15	0	0	0	0	0	0	0	0	0.07	0.08	0	0	0	0.08	0	0.07	0	0	0	0	0	0
gene000955	c103730.graph_c0	0	0.47	0	0	0	0	0	0	0	0	0.45	0	0	0	0	0	0.19	0	0.2	0	0	0	0	0	0	0.42	0.83	0	0	0
gene000956	c103737.graph_c0	0	0.49	0	0	0	0	0	0	0.62	0	0	0	0	0	0	0	0	0	0	0	0	0	0	0	0.14	0	0.29	0.14	0.6	0
gene000957	c103739.graph_c0	0	0	0	0	0	0	0	0	0	0	0	0.39	0	0	0	0	0.17	0	0.36	0.93	0	0	0	0	0	0	0	0	0	0.18
gene000958	c103741.graph_c0	0	0	0	0	0	0	0	0	0	0	0	0	0	2.17	0	0	0	0	0	0	0	0	0	0	0	0	0	0	0	0
gene000959	c103742.graph_c0	0	0	0	0	0	0	0	0	0	0	0	0	0	2.83	0	0	0	0	0	0	0	0	0	0	0	0	0	0	0	0
gene000960	c103745.graph_c0	0	0	0	0.22	0	0	0.62	0	0.9	0	0	0	0	0	0	0	0	0	0	0	0	0	0	0	0	0	0	0	0	0
gene000961	c103746.graph_c0	0	0	0	0	0	0	0	0	0	0	0	0	1.57	0	0	0	0	0	0	0	0	0	0	0	0	0	0	0	0	0
gene000962	c103750.graph_c0	0	0	0.13	0	0	0	0	0	0.15	0.14	0.3	0	0	0	0.16	0	0.13	0	0	0	0	0.15	0	0	0	0	0.28	0	0	0
gene000963	c103752.graph_c0	0.14	0	0	0	0.49	0	0	0	0	0	0.53	0	0	0	0	0	0	0	0.35	0.12	0.25	0.52	0	0.12	0.24	0	0	0	0	0
gene000964	c103753.graph_c0	0	0	0	0	0	0	0	0	0	0	0	0	0	0	0	0.24	0	0	0	0.26	0.13	0	0	0.13	0.63	0.53	0.13	0	0	0
gene000965	c103761.graph_c0	0	0	0	0	0.66	0	0	0	0	0	0	1.48	0	0	0	0	0	0	0	0	0	0	0	0	1.33	0	0	0	0	0
gene000966	c103762.graph_c0	0.43	0.44	0.57	0.42	0	0	0	0	0	0	0	0	0	0	0	0	0	0	0	0	0	0	0	0	0	0	0	0	0	0
gene000967	c103767.graph_c0	0	0	0	0	0	0	0	0	0	0	0	0	0	0	0	0.14	0	0	0	0.15	0	0	0	0	0	0	0	0	0	0
gene000968	c103769.graph_c0	0	0.33	0	0	0	0	0	0	0	0	0	0	0	0	0	0	0	0.9	0	0	0	0	0	2.44	0	0	0	0	0	0
gene000969	c103771.graph_c0	0.45	0.46	0	0	0	0	0.4	0.14	0	0	0	0	0.76	0.45	0	0	0	0	0	0	0	0	0	0	0	0	0	0	0	0
gene000970	c103773.graph_c0	0	0	0	0	0	0	0	0	0	0	0	0	0	0	0	0	0	0	0	0	0	0	0	0	0	0.64	0	0	0	0
gene000971	c103774.graph_c0	0	0.75	1.01	0	0	0	0	0.39	0	0	0	0	0	0	0	0	0	0	0	0	0	0	0	0	0	0	0	0	0	0
gene000972	c103775.graph_c0	0	0	0	0	0	0	0	0	0	0	0	0	0	5.88	0	0	0	0	0	0	0	0	0	0	0	0	0	0	0	0
gene000973	c103778.graph_c0	0	0	0	0	0	0	0	0	0	0	0	0	1.46	2.13	0	0	0	0	0	0	0	0	0	0	0	0	0	0	0	0
gene000974	c103780.graph_c0	0	0	0	0	0	0	0.16	0	0	0.32	0	0	0	0	1.68	0	0	0	0	0	0	0	0	0	0	0	0	0	0	0
gene000975	c103783.graph_c0	0	0	0	0	0	0	0	0	0	0	0	0	0	0	0	0.24	0.32	0.9	0.08	0.17	0	0	0	0	0	0	0	0.09	0	0
gene000976	c103784.graph_c0	0	0	0	0	0.57	0	0	0	0	0	0	0	0	0	0	0	0	0	0.54	0	0.19	0	0	0	0	0	0	0	0	0
gene000977	c103785.graph_c0	0	0	0	0	0.59	0	0.3	0	0.64	0	0	0	0	0	0	0	0.27	0	0	0	0	0	0	0.62	0.29	0.61	0	0	0	0
gene000978	c103787.graph_c0	0	0	0	0	0	0	0	0	0	0	0	0	0	0	0	0.19	0.74	0	0	0.2	0	0	0.41	0	0	0	0	0.2	0.21	0
gene000979	c103788.graph_c0	0	0	0	0	0	0	0	0	0	0	0	0	0	0	0	0	0.06	0	0.55	0.38	0.31	0.2	0.06	0	0	0	0	0	0	0.18
gene000980	c103790.graph_c0	1.09	0	0	0	0	0	0	0	0	0	0	0	0	0	0	0.17	0	0.28	0.51	0	0	0	0	0	0	0	0	0	0	0
gene000981	c103793.graph_c0	0	0	1.81	0	0	0	0	0	0.58	0	0	0	0	0	0	0	0	0	0	0	0	0	0	0	0	0	0	0	0	0
gene000982	c103795.graph_c0	0	0.35	0	0	0.31	0	0.46	0	0	0	0	0	0	0	0	0	0	0	0	0	0	0.33	0.16	0	0	0	0	0.62	0	0.15
gene000983	c103796.graph_c0	0	0	0	0	0	0.13	0	0	0	0	0	0	0	0	0	0.51	0.38	0.56	0	0	0	0	0.14	0	0	0	0	0	0.43	0
gene000984	c103797.graph_c0	0	0.25	0	0	0	0	0	0	0	0.23	0.97	1.65	0	0	0	0	0	0	0	0	0	0	0	0	0	0	0	0	0	0
gene000985	c103802.graph_c0	0.46	0	0	0	0	0	0	0	0.45	0	0	0	0	0	0	0	0	0	0	0	0	0	0	0	0	0	0	0	0	0.2
gene000986	c103803.graph_c0	0	0.24	0	0	0	0	0	0	0	0	0	0	0	0	0	0.1	0.3	0.22	0	0.11	0.32	0.57	0	0.21	0	0	0	0.11	0.11	0.21
gene000987	c103805.graph_c0	0	0	0	1.35	0.32	0.3	0	0	0	0	0	0	0	0	0	0	0	0	0	0.31	0	0	0	0	0	0.33	0	0	0	0
gene000988	c103806.graph_c0	0	0	0	0	0	0	0	0	0	0	0	0	0	0	0	0	0	0	0	0	0	2.4	0.77	0.26	0	0	0	0	0	0
gene000989	c103807.graph_c0	0	0	0.9	0	0	0	0	0	0.34	0	0	0	0	0	0	0	0	0	0	0	0	0	0	0	0	0	0	0	0	0
gene000990	c103811.graph_c0	0	0	0	0	0	0	0	0	0	0	0	0	0	0	0	0	0	0	3.91	0	0	0	0	0	0	0	0	0	0	0
gene000991	c103813.graph_c0	0	0.05	0	0	0	0.04	0	0	0	0	0	0	0	0	0	0.53	0.28	0.23	0.08	0.09	0	0.36	0.3	0.08	0.04	0	0.04	0.04	0	0.04
gene000992	c103815.graph_c0	0.19	0	0	0.18	0	0	0	0	0	0	0.18	0	0	0	0	0	0.16	0	0	0.34	0.17	0	0	0	0.33	0.17	0.17	0	0	0
gene000993	c103817.graph_c0	0	0	0	0	0.11	0	0	0	0	0	0	0	0	0	0	0.32	0.11	0.24	0.11	0.11	0.11	0.6	0	0.45	0	0	0	0.11	0	0
gene000994	c103818.graph_c0	0	0.3	0.64	0	0.53	0	0	0	0.28	0	0	0	0	0.3	0	0	0	0	0	0	0	0	0	0	0	0	0	0	0	0
gene000995	c103819.graph_c0	0	0	0	0	0	0	0	0	0	0	0	0	0	0	2.05	0	0	0	0	0	0	0	0	0	0	0	0	0	0	0
gene000996	c103821.graph_c0	0.35	0	0	0	0.31	0	0	0	0	0	0.36	0	0	0	0	0	0	0	0.3	0.31	0	1.35	0	1	0	0	0	0.32	0	0
gene000997	c103826.graph_c0	0	0	0	0	0	0	0	0.52	0	0	0	0	0	2.31	0	0	0	0	0	0	0	0	0	0	0	0	0	0	0	0
gene000998	c103827.graph_c0	0	0	0	0	0	0	0	0	0	0	0	0	1.53	0	0	0	0	0	0	0	0	0	0	0	0	1.19	0	0	0	0
gene000999	c103829.graph_c0	0	0.51	0	0	0	0	0.3	0	0	0.3	0	0	0	0.17	1.92	0	0	0	0	0	0	0	0	0	0	0	0	0	0	0
gene001000	c103830.graph_c0	0	0.37	0.32	0	0.33	0	0	0	0	0	0	0	0	0	0	0.31	0	0	0	0	0.33	0	0	0.66	0	0	0	0	0	0
gene001001	c103837.graph_c0	0	0	0.09	0	0.38	0.18	0.56	0.66	0.3	0.1	0	0	0	0	0	0	0	0	0	0	0	0	0	0	0	0	0	0	0	0
gene001002	c103838.graph_c0	0	0	0	0	0	0	0	0	0	0	0	0	0	0.94	0	0	0	0	0	0	0	0	0	0	0	0.57	0	0	0.44	0
gene001003	c103839.graph_c0	0	0	0	0	0	0	0.7	0	0	0	0	0	0	0	0	0	0.39	0.15	0.13	0	0.14	0	0.14	0.14	0.27	0.14	0	0	0.15	0
gene001004	c103840.graph_c0	1.37	1.4	0	0	0	0	0	0	0	0	0	0	0	0	0	0	0	0	0	0	0	0	0	0	0	0	0	0	0	0
gene001005	c103843.graph_c0	0.83	0	0	0	0	0	0	0	0	0	0	0	0	0	0	0	0	0	0.18	0	0	0	0.19	0	0	0	0	0	0	0.54
gene001006	c103848.graph_c0	0	0	0.27	0	0	0	0	0.86	0	0	0	0	0	0	0	0.67	0	0	0	0	0	0.45	0	0	0.14	0	0	0.14	0	0.42
gene001007	c103850.graph_c0	0	0	0	0	0	0	0	0.35	0	0	0	0	0	0	0	0.31	0	0	0	0	0	0	0	0.35	0.66	0.34	0.34	0	0.68	1.6
gene001008	c103854.graph_c0	0	0	0	0	0	0	0	0	0	0	0	0	1.12	1.92	0	0	0	0	0	0	0	0	0	0	0	0	0	0	0	0
gene001009	c103856.graph_c0	0	0	0	0.29	0	0	0	0	0	0	0	0	0	0	0	0	0.75	0.55	0.25	0	0	0	0	0	0	0	0	0.54	0	0
gene001010	c103857.graph_c0	2.1	0	0	0	0	0	0	0	0	0	0	0	0	0	0	0	0	0	0	0	0	0	0	1.68	0	0	0	0	0	0
gene001011	c103862.graph_c0	0.11	0.12	0	0	0	0	0	0	0	0	0	0	0	0	0	0	0.38	0.11	0.29	0.2	0.1	0	0.31	0	0.2	0	0	0	0.11	0
gene001012	c103867.graph_c0	0	0	0	0	0	0	0	0	0	0.62	0	0	0	0	0	0	0	0	0	0.46	0	0	0.16	0	0	0	0	0	0	0
gene001013	c103868.graph_c0	0	0.2	0.09	0	0.09	0	0	0.09	0	0	0	0	0	0	0	0.08	0.33	0	0.09	0	0.18	0.09	0.8	0.09	0.09	0	0	0	0	0
gene001014	c103869.graph_c0	0	0	0.11	0.12	0	0	0	0	0	0.68	0	0	0	0	0	0.1	0.1	0.7	0	0	0.22	0	0.11	0.22	0	0.34	0.34	0	0	0
gene001015	c103871.graph_c0	0	0	0	0	0	0	0	0	0	0	0	0	0	0	0	0	0	0	0	0.2	0.61	0	0.63	0	0	0.21	0	0	0.21	0
gene001016	c103880.graph_c0	0	0	0	0	0	0	0	0	0	0.16	0.17	0.49	0	0	0	0	0.29	0	0	0	0	0	0	0	0.31	0	0	0	0	0
gene001017	c103882.graph_c0	0	0	0	0	0	0	0	0	0	0.42	0	0	0	0	0	0	0	0	0	0	0	0	0	0	0	0	2.08	0	0	0
gene001018	c103890.graph_c0	0	0	0	0	0	0	0	0	0	0	0	0	1.65	0	0	0	0	0	0	0	0	0	0	0	0	0	0	0	0	0.23
gene001019	c103893.graph_c0	0	0	0	0	0.26	0	0	0	0	0	1.14	0	0	0	0	0	0	0	0	0.26	0	0	0	0	0.26	0	0	0	0	0.5
gene001020	c103899.graph_c0	0.63	0	0	0	0	0	1.71	0	0	0	0	0	0	0	0	0	0	0	0	0	0	0	0	0	0	0	0	0	0	0
gene001021	c103900.graph_c0	0	0	0	0	0.22	0	0	0	0	0.69	0	1.43	0	0	0	0	0	0	0	0	0	0	0	0	0	0	0	0	0	0
gene001022	c103907.graph_c0	0	0	0	0	0	0	0	0	0	0	0	0	0	0	0	0	0	0	0	0	0	0	0	0	0	0	0	0	0	0
gene001023	c103910.graph_c0	0	0	0.57	0	0	0.19	0	0	0	0	0	0	0	0.44	0	0	0	1.21	0	0	0	0	0	0	0	0	0	0	0.61	0
gene001024	c103913.graph_c0	0.63	0	0.36	0	0	0	0.56	0	0	0	0	1.58	0	0	0.22	0	0	0	0	0	0	0	0	0	0	0	0	0	0	0
gene001025	c103915.graph_c0	0	0	0	0	0	0	0	0	0	0	0	0	0	0	0	0.21	0.85	0	0	0	0	0.98	0.47	0	0	0	0	0	0	0.22
gene001026	c103918.graph_c0	0	0	0	0.53	0	0	0	0	1.08	0	0	0	0	0	0	0	0	0	0	0	0	0	0	0	0	0.26	0	0	0.51	0
gene001027	c103923.graph_c0	0.1	0	0	0	0	0	0	0	0	0	0	0	0	0	0	0	0	0	0.18	0.09	0	0.29	0.09	0	0.09	0.28	1	0	0	0
gene001028	c103925.graph_c0	0	0	0	0	0	0	0	0	0	0	0	0	0	0	0	0	0.4	0	0	0	0	0	1.1	0.66	0	0	0	0	0	0.21
gene001029	c103931.graph_c0	0	0	0	0	0	0	0.69	1.18	0.75	0	0	0	0	0	0	0	0	0	0	0	0	0	0	0	0	0	0	0	0	0
gene001030	c103937.graph_c0	0	0	0	0	0	0	0	0	0	0	0	0	1.02	3.42	0	0	0	0	0	0	0	0	0	0	0.74	0	0	0	0	0
gene001031	c103947.graph_c0	0.65	0	0	0	0	0.83	0	0	0	0	0	0	0	0	0	0	0	0	0	0	0	0	0	0.31	0.88	0	0	0	0	0.28
gene001032	c103954.graph_c0	0	0	0	0	0	0	0	0	0	0.64	0	0	2.27	0	0	0	0	0	0	0	0	0	0	0	0	0	0	0	0	0
gene001033	c103960.graph_c0	0	0	0.13	0	0	0	0	0	0	0.54	0.43	0	0	0	0	0	0	0	0	0	0	0.14	0	0.26	0.65	0.27	0.13	0	0	0
gene001034	c103969.graph_c0	0	0	0	0	0	0	0	0	0	0	0	0	0	0	3.14	0	0	0	0	0	0	0	0	0	0	0	1.24	0	0	0
gene001035	c104013.graph_c0	0	0	0	0	0	0	0	0	0	0	0	0	0.58	0	0	0	0	0	0	0	0	0	0	0	0	0	0	0	0	0
gene001036	c104021.graph_c0	0.6	0	0	0	0	0	0	0	0	0.29	0	1.2	0	0	0	0	0	0	0	0	0	0	0	0	0	0	0	0	0	0
gene001037	c104025.graph_c0	0	0	0	0	0	0	0	0	0	0	0	0	0	0	0	0	0	0	0	0	0	1.03	0	0	0	0	0	0	0	0
gene001038	c104041.graph_c0	0	0.25	0	0	0	0	0	0	0	0	0	0	0	0	0	0	0	0	0	0	0	0	0	0	0	0	0	0	0	1.91
gene001039	c104069.graph_c0	0	0	0	0	0.22	0	0	0	0	0	0	0	0	0	0	0.21	0	0.46	0	0	1.1	0.24	0.91	0	0	0	0	0	0	0
gene001040	c104070.graph_c0	0	0.18	0	0.17	0	0	0	0.62	0	0	0	0	0	0	0	0	0	0	0.15	0	0.77	0	0.47	0	0	0	0.15	0	0.16	0
gene001041	c104073.graph_c0	0	0	0	0.31	0.07	0.14	0	0	0	0	0	0	0	0.71	0	0	0.07	0	0.07	0.43	0	0	0	0	0	0	0.07	0	0	0.14
gene001042	c104081.graph_c0	0	2.67	0	0	0	0	0	0	0	0	0	0	0	0	0	0	0	0	0	0	0	0	0	0	0	0	0	0	0	0.76
gene001043	c104084.graph_c0	0	0	0	0	0	0	0	0	0	0	0	0	0	0	0	0.28	0	0	0	0	0	0	0	0	0.61	0	0	0	0	0
gene001044	c104090.graph_c0	0	0	0	0	0	0	0	0	0	0	0	0	0	4.74	0	0	0.51	0	0	0	0	0	0	0	0	0	0	0	0	0
gene001045	c104098.graph_c0	0	0	0	0	0	0	0.18	1.07	0	0	0.19	0	0	0.9	0	0	0	0	0	0	0	0	0	0	0	0	0.36	0	0	0
gene001046	c104102.graph_c0	0	0	0	0.26	0	0	0.75	0	0	0	2.19	0	0	0	0	0	0	0	0.23	0	0.25	0	0	0	0	0	0	0	0	0
gene001047	c104111.graph_c0	0	0	0	0	0	0	0	0	0	0	0.63	0	0	3.9	0	0	0	0	0	0	0	0	0	0	0	0	0	0	0	0
gene001048	c104114.graph_c0	0	0	0	0	0	0	0	0	0	0	0	0	0	0	0	0	0	0.31	0	0	0.3	0	0.32	0	0	0	0	0.31	0	0.59
gene001049	c104144.graph_c0	0.69	0.72	0	0	0	0	0	0	0	0	0	0	1.13	0	0	0	0	0	0	0.31	0	0	0	0	0	0	0	0	0	0
gene001050	c104158.graph_c0	0	0.87	0	0	0	0	0	0	0	0	0	0	0	0	0	0	0	0	0	0	0	0	0	0	0	0	0	0	0	1.4
gene001051	c104174.graph_c0	0.23	0	0	0	0.21	0.79	0	0	0	0	0	0	1.44	0	0	0	0	0	0	0	0	0	0	0	0	0	0	0	0	0
gene001052	c104188.graph_c0	0	0	0	0	0.12	0.23	0.85	0	0	0	0	0	0	0	0	0	0	0	0.35	0.12	0.37	0	0	0	0	0.37	0	0	0.26	0.36
gene001053	c104204.graph_c0	0	0	0	0.37	0	0	0	0.34	0	0	0	0	0	0	0	0.16	0	0.53	0	0	0	0	0	0	0	0	0	0	0	0
gene001054	c104208.graph_c0	0.28	1.02	0	0	0	0	0	0	0	0.39	0	0	0	0	0	0	0	0.27	0	0	0.38	0	0	0	0.12	0	0	0.13	0	0
gene001055	c104210.graph_c0	0	0	0	0	0	0	0	0	0	0	0	0	0	2.43	0	0	0	0	0	0	0	0	0	0	0	1.2	0	0	0	0
gene001056	c104223.graph_c0	0	0	0	0	0	0	0	0	0	0	0	0	0	3.29	0	0	0	0	0	0	0	0	0	0	0	0	0	0	0	0
gene001057	c104227.graph_c0	0	0	0	0	0	0	0	0	0	0.9	0.64	0	0	0	0	0	0	0	0	0	0	0	0	0	0	0	0	0	0	0
gene001058	c104229.graph_c0	0	0	0	0	0	0	0	0	0	0	0	0	0	5.24	1.11	0	0	0	0	0	0	0	0	0	0	0	0	0	0	0
gene001059	c104230.graph_c0	0	0.63	0	0	0	0.52	0	0	0	0	1.23	0	0	0	0	0	0	0	0	0	0	0	0	0	0.55	0	0	0	0	0
gene001060	c104243.graph_c0	0	0	0	0	0	0	0	0	0	0	0	0	0	0	0	0	0	0	2.68	0	0	0	0	0	0	0	0	0	0	0
gene001061	c104254.graph_c0	0	0	0	0	0	0.11	0	0	0	0	0.12	0.7	0	0	0	0.32	0.32	0	0.11	0	0.11	0.12	0	0.23	0	0	0	0	0	0
gene001062	c104256.graph_c0	0	0	0	0	0	0	0	0	0	0.67	0.24	0.46	0	0	0	0	0	0	0.41	0.21	0.21	0	0	0	1.48	1.55	1.3	0	0	0
gene001063	c104260.graph_c0	0	0	0	0	0.23	0.22	0	0	0	0.7	0	0	0	0	0	0	0	0.12	0	0	0.12	0.25	0.35	0.11	0.23	0	0	0	0	0.11
gene001064	c104279.graph_c0	0	0	0	0	0	0	0	0	0	0	0.32	0	0	0	0	0	0	0	0	0	0	0	0	0	0	0	0	0	0	0
gene001065	c104285.graph_c0	0.1	0	0	0	0	0	0.54	0.46	0.1	0	0	0.46	0.51	0	0	0.09	0	0	0	0	0	0	0	0	0.09	0.19	0	0	0	0
gene001066	c104289.graph_c0	0	0.78	0	0	0	0	0	0	0	0	0	0	0	0	0	0	0	0	0	0	0	0.25	0.95	0.47	0	0	0	0	0	0.22
gene001067	c104290.graph_c0	0	0	0	0	0	0	0	0	0	0	0	0	1.23	0	0	0	0	0	0	0	0	0.68	0	0	0	0	0	0	0	0
gene001068	c104296.graph_c0	0	0	0.12	0	0	0	0	0	0	0	0	0	0.69	0	0	0	0.12	0	0	0	0	0.13	0.13	0	0.12	0	0	0.37	0	0.12
gene001069	c104298.graph_c0	0	0	0	0	0	0	0	0	0	0.57	0.4	0	0	1.89	0	0	0.52	0	0	0	0.18	0	0	0	0.55	0	0	0	0	0
gene001070	c104305.graph_c0	0	0	0	0	0	0	0	0	0	0	0	0	0	0	0	0	0.19	0	0	0.21	0	0	1.07	0	0	0.64	0	0	0.43	0
gene001071	c104306.graph_c0	0	0	0	0	0	0	0	0	0	0	0	0	0	0	0	0	0	0	2.5	0	0	0	0	0	0	0	0	0	0	0
gene001072	c104308.graph_c0	0	0	0	0	0	0	0	0	0	0	0	0	0	0	0	0	0	0	0	0	0	0	0	0	0	0	0	0	0	0
gene001073	c104310.graph_c0	0	0	0	0	0	0.43	0	0	0	0	0	0	0	0	0	0	0	0	0	0.68	0	0	0.47	0	0.23	0	0.23	0	0	0
gene001074	c104341.graph_c0	0	0	0	0	0	0	0	0	0	0	0.37	0	0	0	1.4	0	0	0	0	0	0	0	0	0	0	0	0	0	0	0
gene001075	c104376.graph_c0	0	0	0	0	0	0	0	0	0	0	0	0	1.5	0	0	0	0	0	0	0	0	0	0	0	0	0	0	0	0	0
gene001076	c104377.graph_c0	0	0	0	0	0	0	0.87	0	0.13	0	0	0	0	0	0.29	0	0	0	0	0	0	0	0	0	0	0.13	0	0	0	0
gene001077	c104386.graph_c0	0	0	0	0	0	0	0	0	0	0	0	0	0.61	0	0	0	0	0	0	0.18	0.53	0	0	0	0	0.37	0	0	0	0
gene001078	c104388.graph_c0	0	0	0	0	0	0	0	0	0	1.45	0	1	0	0	0	0	0	0	0	0	0.23	0.5	0	0	0	0	0	0.24	0	0
gene001079	c104411.graph_c0	0.24	0.24	0.21	0	0	0	0	0	0	0	0	0	0	0	0	0	0	0.11	0.41	0	0.11	0	0	0.53	0	0	0	0	0	0
gene001080	c104412.graph_c0	0	0	0	0	0	0.29	0	0.47	0	0	0	0	0	1.91	0.54	0	0	0	0	0	0	0	0	0	0	0	0	0	0	0
gene001081	c104440.graph_c0	0	0	0	0	0.13	0	0	0	0	0	0	0.14	0	0	0	0	0	0	0.13	0.27	0	0	0	0	0	0	0	0	0	0
gene001082	c104453.graph_c0	0	0	0	0	0	0	0	0	0	0	0	0	0	0	0	0	0	0	1.53	0	0	0	0	0	0	0	0	0	0	0
gene001083	c104459.graph_c0	0	0	0	0	0	0.23	0.25	0	0	0	0	0	0	2.26	0	0	0	0	0	0	0	0	0	0	0	0	0.5	0	0	0
gene001084	c104467.graph_c0	0	0	0	0	0	0	0	0	0	0	0	0	0	0.55	0	0	0	0	0	0	0	0	0	0	0	0	0.61	0	0	0
gene001085	c104471.graph_c0	0	0	0.42	0.16	0	0.83	0	0	0	0	0	0	0	0	0	0	0	0	0	0	0	0	0	0	0	0	0	0	0	0
gene001086	c104474.graph_c0	0	0	2.69	0	0	0	0	0	0	0	0	0	0	0	0	0	0	0	0	0	0	0	0	0	0	0	0	0	0	0
gene001087	c104498.graph_c0	0	0	0	0	0	0.2	0	0	0	0.22	0	0.23	0	0	0	0	0	0	0	0	0	0.23	0	0	0	0	0	0	0	0
gene001088	c104519.graph_c0	0	0	0	0	0	0	0	0	0.67	0	0	0	0	0	0.55	0	0	0.65	0	0	0	0	0	0	0	0	0	0	0	0
gene001089	c104521.graph_c0	0.52	0	0	0.25	0	0	0	0	0	0	0	0	0	0	0	0	0	0	0	0.46	0.23	0	0	0	0	1.2	0	0	0	0
gene001090	c104526.graph_c0	0	0	0	0	0	0	0	0	0	0	0	0	0	0	1.38	0	0	0	0	0	0	0	0	0	0	0	0	0	0	0
gene001091	c104544.graph_c0	0	0	0	0	0	0	0	0	0	0	0.13	0.64	0	0	0	0	0	0	0	0	0	0	0	0	0	0.38	0.88	0	0	0
gene001092	c104548.graph_c0	0	0.38	0	0	0	0	0	0	0	0.2	0	0.13	0	0	0.63	0.06	0.06	0.07	0	0	0	0.07	0.07	0	0	0.07	0.26	0	0	0
gene001093	c104555.graph_c0	0.92	0.24	0.6	0	0	0	0	0	0	0.43	0	0	0	0	0	0.19	0	0	0	0.21	0	0	0	0	0	0	0	0	0	0
gene001094	c104559.graph_c0	0	0	0	0	0	0	0	0	0	0	0	0	0	0	2.69	0	0	0	0	0	0	0	0	0	0.29	0	0	0	0	0
gene001095	c104566.graph_c0	3.83	0	0	0	0	0	0	0	0	0	0	0	0	0	0	0	0	0	0	0	0	0	0	0	0	0	0	0	0	0
gene001096	c104572.graph_c0	0	0.65	0	0	0	0	0	0	0	0	0	0	0	0	0	0	0	0	0	0	0	0	0	0	0	0	0	0	0	2.21
gene001097	c104582.graph_c0	0	0	0	0	0	0	0	0	0.24	0	0	0	0	0	0	0	0	0	0	0	0	0.59	0.45	0.78	0	0	0	0	0	0
gene001098	c104590.graph_c0	0	0	0	0.34	0	0	0	0	0	0	0	0	0	0	0	0	0	0	0	0.47	0.16	0.17	0.48	0	0	0	0	0	0	0
gene001099	c104591.graph_c0	0	0	0	0	0	0	0.5	0	2.15	0.26	0	0	0	0	0	0	0	0	0	0	0	0	0	0	0	0	0	0	0	0
gene001100	c104595.graph_c0	0	0	0	0	0	0	0.15	0	0	0	0	0.48	1.23	0	0	0	0	0	0.15	0	0	0	0	0	0	0	0	0	0	0
gene001101	c104598.graph_c0	0	0	0	0	0	0	0	0	0	0	0	0	0	0.89	0	0	0	0	0	0	0	0	0	0	0	0	0	0	0	0
gene001102	c104608.graph_c0	0	0	0	0	0	0	0	0	0	0	0	0	0	0	0	0	0	0	2.74	0	0	0	0	0	0	0	0	0	0	0
gene001103	c104617.graph_c0	0	0	0	0	0	0	1	0	0	1.74	0	0	0	0	0	0	0	0	0	0	0	0	0	0	0	0	0	0	0	0
gene001104	c104647.graph_c0	0	0	0	0	0	0	0	0	0	0	0	0	0	4.28	0	0	0	0	0	0	0	0	0	0	0	0	0	0	0	0
gene001105	c104654.graph_c0	0	0	0	0	0	0	0	0.6	0	0	1.61	0	0	0	0	0	0	0	0	1.14	0	0	0	0	0	0	0	0	0	0
gene001106	c104658.graph_c0	0	0	0	0	0	0	0	0.09	0	0.62	0.09	0.18	0	0	0	0	0	0	0.17	0.09	0.18	0	0.09	0	0	0	0.09	0	0	0
gene001107	c104662.graph_c0	0	0	0	0	0	0	0.64	0	0	0	0	0	0	0	0	0.3	0	0	0.15	0	0	0.17	0.49	0	0.31	0.66	0	0.16	0	0.16
gene001108	c104663.graph_c0	0	0	0	0	0	0	0	0	0	0	0	0	0	0	0	0.25	0	0.54	0	0	0	0	0	0	0	0	0	0	0	0
gene001109	c104667.graph_c0	0	0	0	0	0	0	0.33	0	0	0	0	0	0	0	0.53	0	0	0	0	0	0	0	0.57	0.56	0	0	0	0.34	0	0
gene001110	c104674.graph_c0	0	0	0	0	0	0	0	0	0	0	0	0	0	0	0	0	0	0	0	0	0	0	0	0.4	0	0	0	0	0	0.19
gene001111	c104678.graph_c0	0	0	0	1.21	0	0	0	0	0	0	0	0	0	0	0	0	0	0	0	0.22	0	0	0.23	0.23	0	0	0	0.23	0	0
gene001112	c104680.graph_c0	0	0	0	0	0	0	0	0	0	0	0	0	0	0	2.08	0	0	0	0	0	0	0	0	0	0	0	0	0	0	0
gene001113	c104682.graph_c0	0.09	0.09	0	0	0	0	0	0.4	0.77	0	0.08	0	0	0	0	0	0	0	0	0	0	0	0	0	0	0	0	0	0	0
gene001114	c104693.graph_c0	0	0	0	0	0	0	0	0	0	0	0	0	0	0	0	0.55	0.9	0.2	0	0	0	0	0	0.79	0	0	0	0	0	0
gene001115	c104705.graph_c0	0	0	0	0	0.14	0	0	0	0	0	0	0	0	0	2.41	0	0.13	0	0.26	0	0	0	0	0	0	0	0	0.14	0	0
gene001116	c104706.graph_c0	0	0	0	0	0	0	0	0	0	0	0	0	0	0	0	0.51	0.26	0.28	0	0	0	0	0	0	0	0.28	0	0	0	0
gene001117	c104722.graph_c0	0	0	0.39	0	0	0.19	0	0	0	0	0	0	0	0	0	0	0.75	0	0	0	0	0	0	0	0	0	0	0	0.21	0
gene001118	c104734.graph_c0	0	0	0	0	0	0	0	0	0	0	0	0	0	0	0	0	0.06	0	0	0	0.18	0	0	0	0.06	0.49	0.12	0	0.06	0
gene001119	c104735.graph_c0	0	0	0	0	0	0	0	0	0	0	0	0	1.13	0	0	0	0	0	0	0	0	0	0	0.2	0	0	0	0	0	0
gene001120	c104738.graph_c0	0	0	0	0	0	0	0	0	0	0	0	0	0	0	0	0	0	0	0	0	0	0.72	0	0	0	0.23	0	0	0.48	0.55
gene001121	c104740.graph_c0	0	0	0	0	0	0	0	0	0	1.3	0	1.32	0	0	0	0	0	0	0	0	0.32	0	0.16	0	0	0	0	0	0	0
gene001122	c104741.graph_c0	0.48	0	0.17	0	0	0	0.09	0.09	0.55	0	0	0	0	0	0	0.16	0	0.09	0	0	0	0.09	0	0.08	0	0.09	0	0	0	0.17
gene001123	c104757.graph_c0	0	0	0	0	0	0	0	0	0	0	0.68	0	0	0	0	0	0	0	0	0	0	0	0	0	0	0	0	0	0	0
gene001124	c104760.graph_c0	0	0.76	0	0	0	0	0	0	0	0.69	0	0	0	0	0	0	0	0	0.63	0	0	0	0.23	0	0	0	0	0	0	0
gene001125	c104763.graph_c0	0.28	0	0	0	0	0	0	0	0	0.27	0	0	0	0	0	0	0.24	0	0	0	0	0	0	0.53	1.27	0.79	0.52	0	0	0
gene001126	c104767.graph_c0	0	0	0	0	0	0	0	0	0	0.28	0	0.87	0	0	0	0	0	0	0	0	0	0	0	0	0	0	0	0	0	0
gene001127	c104768.graph_c0	0	0	0	0	0	0	0	0	0	0	0	0	0	0	0	0	0	0	0	0	3.35	0	0	0	0	0	0	0	0	0
gene001128	c104772.graph_c0	0	0	0	0	0	0	0	0	0	0	0	0	0	0	0	0	0	0	2.78	0	0	0	0	0	0	0	0	0	0	0
gene001129	c104780.graph_c0	0	0	0	0	0	0	0	0	0	0	0	0	0	0	0	0	0	0	1.86	0	0	0	0	0	0	0.69	1.02	0	0	0.32
gene001130	c104782.graph_c0	0	0	2.45	0	0	0	0	0	0	0	0.14	0	0	0	0	0	0	0	0	0	0	0	0	0	0	0	0.51	0	0	0
gene001131	c104784.graph_c0	0	0	0.2	0	1.68	0	0	0	0	0	0.69	0.22	0	0	0	0	0	0	0	0	0	0	0	0	0	0	0	0	0	0
gene001132	c104797.graph_c0	0	0	0	0	0	0	0	0	0	0	0	0	0	0	0	0.93	0.46	0.77	0	0	0.5	0	0	0	0	0	0	0	0	0.24
gene001133	c104802.graph_c0	0.18	0	0	0.36	0	0.31	0	0	0	0	0	0	0	0	0	0	0	0	0.16	0.66	0	0	0	0	0.32	0.51	0	0	0	0
gene001134	c104808.graph_c0	0	0	0	0	0	0	0	0	0	0	0	0	0	0	0	0	0	0.26	0	0	0	0	0	0	0	0.79	0	0	0	0.99
gene001135	c104816.graph_c0	0	0.08	0	0	0	0	0	0	0	0	0	0	0	0	0	0.19	0.12	0.21	0.59	0.07	0.07	0.14	0.34	0	0	0	0	0.14	0	0.07
gene001136	c104819.graph_c0	0.57	0.79	0.17	0	0	0	0	0.18	0	0	0	0	0	0	0	0	0	0	0	0	0	0.92	0	0.52	0	0	0	0	0.18	0.17
gene001137	c104821.graph_c0	0	0	0	0	0	0.14	0.75	0	0	1.53	0	0	0	1.36	0	0	0	0	0	0	0	0	0	0	0	0	0	0	0	0
gene001138	c104823.graph_c0	0	0	0	0.82	0.57	0.18	0	0	0	0	0	0	0	0	0	0	0.18	0.39	0.36	0	0.57	0	0	0	0	0	0	0	0	0
gene001139	c104829.graph_c0	0	0	0	0	0	0	0	0	0	0	0.3	0.59	0	3.73	0	0	0	0	0	0	0	0	0	0	0.54	0	0	0	0	0
gene001140	c104831.graph_c0	0	0	0	0	0	0	0	0	0	0	0	0	1.22	1.93	0	0	0	0	0	0	0	0	0	0	0	0	0	0	0	0
gene001141	c104832.graph_c0	0	0	0	0	0.35	0	0.52	0	0	0	0	0	0	0	0	0	0.16	0.54	0	0	0	0	0.36	0	0	0	0	0	0	0.17
gene001142	c104835.graph_c0	0	0	0	0.22	0	0	0.21	0	0	0	0	0	0	0	0	0	0	0.21	0.59	0.21	0	1.1	0	0.42	0	0	0	0	0.43	0
gene001143	c104836.graph_c0	0	0	0	0	0	0	0.22	0.68	0	0	0	0	0	0	0	0	0.2	0	0	0	0	0.7	0	0	0	0	0.44	0	0	0
gene001144	c104839.graph_c0	0	0	0	0	0	0.58	0	0	0	0	0	0	0	0	0	0	0	0	0	0	0.2	0	0	0	0	0	1.02	0	0	0.2
gene001145	c104849.graph_c0	0	0.06	0.05	0	0	0	0	0	0	0	0	0	0	0	0	0.15	0.1	0.06	0.1	0.21	0	0.56	0.37	0.16	0	0	0	0.11	0	0
gene001146	c104856.graph_c0	0	0	0.39	0	0	0	0.14	0	0	0	0	0	0.85	0	0.96	0	0	0	0	0	0	0	0	0	0	0	0.27	0	0	0
gene001147	c104863.graph_c0	0.55	0	0.24	0	0	0.12	0.25	0	0	0	0.13	0.38	0	0	0	0	0	0	0	0	0	0.13	0	0	0.12	0.25	0	0	0	0
gene001148	c104870.graph_c0	0	0	0	0	0	0	0.13	0	0	0	0	0	0	0	2.18	0	0	0	0	0	0	0	0	0	0	0.27	0	0	0	0.13
gene001149	c104874.graph_c0	0	0	0	0	0	0	0	0	0	0	0	0	0	1.85	0	0	0	0	0	0	0	0	0	0	0	0	0	0	0	0
gene001150	c104876.graph_c0	0	0	0	0	0	0	0	0	0	0	0	0.31	0	0	0	0	0	0	0	0	0	0	0	0	1.12	0	0	0	0	0
gene001151	c104889.graph_c0	0	0	0	0	0	0	0	0	0	0	0	0	1.12	0	0	0	0	0	0	0	0	0	0	0	0	0	0	0	0	0
gene001152	c10489.graph_c0	0	0	0	0	0	0	0	0	0	0	0	0	0	0	0	0	0.79	0	0	0	0	0	0	0	0	0	0	0	0	0
gene001153	c104900.graph_c0	0.14	0.59	0	0	0.13	0	0.26	0	0.28	0	0	0	0.65	0	0	0.12	0	0	0	0	0	0	0	0	0	0	0	0	0	0
gene001154	c104906.graph_c0	0.17	0	0	0	0	0	0.3	0	0	0	0.16	0	0	0	0	0	0	0	0	0	0.3	0	0	0	0	0.76	0	0.15	0	0
gene001155	c104907.graph_c0	0	1.93	0.33	0	1.01	0	0	0	0	0.72	0	0	0	0	0	0	0	0	0	0	0	0	0	0	0	0	0	0	0	0
gene001156	c104911.graph_c0	0.34	0	0	0	0	0.13	0.04	0.82	0.74	0	0	0	0	0	0	0	0	0	0	0	0	0	0	0	0	0	0	0	0	0
gene001157	c104912.graph_c0	0	0	0	0	0	0	0	0	0	0	0	0	0	0	0	0	0	0	4.1	0	0	0	0	0	0	0	0	0	0	0
gene001158	c104916.graph_c0	0.24	0	0.21	0	0.43	0.41	0	0	0	0	0	0	0	0	0	0	0	0	0	0	1.07	0	0	0	0	0	0	0	0	0
gene001159	c104918.graph_c0	0	0	0	0.24	0.45	0.42	0	0	0	0	0	0	0	0	0	0	0	0	0.21	0	0	0.96	0.46	0	0	0	0	0	0	0
gene001160	c104919.graph_c0	0.23	0	0.41	0	0	0	0	0	0	0.22	0	0	0	3.13	0	0	0	0	0	0	0	0	0	0	0	0	0	0	0	0
gene001161	c104921.graph_c0	0	0	0	0	0	0	0	0	0	1.19	0.95	0	0	0	0	0	0	0	0	0	0	0	0	0	0	0	0.15	0	0	0
gene001162	c104922.graph_c0	0	0	0	0	0	0	0	0	0	0	0	0	0	0	0	0	0	0.35	0.16	0.34	0.34	0.54	0	0.17	0.17	0	0	0.17	0	0
gene001163	c104927.graph_c0	0	0	0	0	0	0	0	0	0	0	0	0	0	0	2.67	0	0	0	0	0	0	0	0	0	0	0	0	0	0	0
gene001164	c104929.graph_c0	0	0	0.1	0	0.21	0	0	0.63	0	0	0	0	0	0	0	0	0	0	0.1	0	0	0.33	0.11	0.21	0	0.32	0.95	0	0	0
gene001165	c104930.graph_c0	0	0	0	0	0	0	0	0	0	0	0.9	0	0	0	0	0	0	0	1.01	1.33	0.27	0	0	0	0	0	0	0	0	0.26
gene001166	c104931.graph_c0	0	0.63	0	0	0.14	0	0.14	0	0	0	0	0	0	0	0.33	0.13	0	0	0	0	0	0	0.28	0.14	0.54	0	0	0	0.15	0
gene001167	c104937.graph_c0	0	0	0	0	0	0	1.03	0.35	0.37	0.88	0	0	0	0	0	0	0	0	0	0	0	0	0	0	0	0.18	0	0	0	0
gene001168	c104938.graph_c0	0	0	0	0	0	0	0	0	0	0	0	0	0	0	0	0.45	0	0	0	0	0	0	0	1.49	0	0	0	0.24	0	0
gene001169	c104939.graph_c0	0	0	0	0	0.28	0	0	0	0	0	0	0	0	0	0	0	0.13	0.73	0.54	0.14	0	0.15	0	0	0	0	0	0	0	0
gene001170	c104943.graph_c0	0	0.13	0	0	0	0	0	0	0	0	0	0	0	0	0	0.33	0.11	0.12	0	0	0	0.75	0.12	0.12	0.23	0	0	0.36	0	0.35
gene001171	c104954.graph_c0	0	1.55	0.15	0	0	0	0	0	0	0	0	0	0	0	0	0	0	0	0	0	0.3	0.16	0	0	0	0	0	0	0	0.15
gene001172	c104957.graph_c0	0	0	0	0	0	0	0	0	0	0.43	0	0	0	0	0	0.78	0	0	0	0	0	1.11	0.43	0	0	0	0	0	0	0
gene001173	c104961.graph_c0	0	0	0	0	0	0	0	0	0	0	0	0	0	0	0	0	0.28	0.61	0.28	0	0	0	0	0.31	0	0	0	0.9	0	0
gene001174	c104962.graph_c0	0	0.63	0	0	0	0	0	0.41	0	0	0	0	0	0	1.94	0	0	0	0	0	0	0	0	0	0	0	0	0	0	0
gene001175	c104966.graph_c0	0	0	0	0	0	0	0	0	0	0	0	0	0	0	0	0	0.15	0	0	0	0	0.34	0.65	0.32	0	0	0	0	0	0.46
gene001176	c104968.graph_c0	0	0	0	0	0	2.28	0	0	0	0	0	0	0	0	0	0	0	0	0	0	0	0	0	0	0	0	0	0	0	0
gene001177	c104970.graph_c0	0	0.57	0	0	0	0.16	0	0	0	0	0	0	0	0	0	0	0	0	0.32	0	0	0	0	0	0	0.68	0.17	0	0	0
gene001178	c104972.graph_c0	0	0	0	0	0	0	0.78	0	0.63	0	0	0	0	0	0	0	0	0	0	0.39	0	0	0	0	1.33	0.2	0	0	0	0
gene001179	c104973.graph_c0	0	0	0	0	0	0	0	0	0	0	0	0	0	0	0	0.68	0	0	0.69	0.24	0	0.26	0	0	0	0	0	0.24	0	0
gene001180	c104978.graph_c0	0	0	0	0	0	0.78	0	0	0	0	0	0	0	0	0	0.77	0	0	0	0.27	0	0	0	0	0	0	0	0.28	0	0
gene001181	c104981.graph_c0	0	0	0	0	0.11	0	0	0	0	0	0.69	0	0	0	0	0	0	0.23	0.1	0	0.22	0.12	0	0.22	0	0	0	0	0	0.11
gene001182	c104994.graph_c0	0	0	0	0	0	0	0	0	0	0	0	0	1.89	0	0	0	0	0	0	0	0	0	0	0	0	0	0	0	0	0
gene001183	c105001.graph_c0	0.64	0	0	0	0	0	0	0	0	0	0	0	0	0	2.03	0	0	0	0	0	0	0	0	0	0	0	0	0	0	0
gene001184	c105003.graph_c0	0	0	0	0	0	0	0	0	0	0	0	0	0	0	0	0	0	0	3.24	0	0	0	0	0	0	0	0	0	0	0
gene001185	c105004.graph_c0	0	0	0	0	0	0	0	0	0	0	0	0	0	0	0	0	0	0	0	0	0	0	0	0	0	0	0	0	0	0
gene001186	c105007.graph_c0	0	0	0	0	0	0	0	0	0.83	0	0	0	0	0	0	0	0.24	0	0.48	0	0.25	0.54	0	0	0	0	0	0	0	0
gene001187	c105018.graph_c0	0	0	0	0	0	0	0	0	0	0	0	0	0	0	0	0.18	0.71	1.59	0	0	0	0	0	0	0	0	0	0	0	0
gene001188	c105019.graph_c0	0	0	0	0	0	0	1.11	0	0	0	0	0	0	0	0	0	0	0	0	0	0	0	0	0	0	0	0	0	0	0
gene001189	c105024.graph_c0	0	0	0	0	0.3	0	0.44	0	0	0.3	0	0	0	0	0.87	0	0	0	0	0	0	0	0	0	0	0	0	0	0	0
gene001190	c105025.graph_c0	0	0	0.18	0	0.19	0	0	0	0	0	0	0	0	0	0	0	0	0.19	0.18	0	0.55	0.79	0.95	0	0	0	0.19	0	0	0
gene001191	c105029.graph_c0	0	0	0.17	0	0	0	0	0	0	0	0.76	0.91	0	0	0	0	0.81	0	0	0.17	0.17	0.19	0	0	0	0.18	0	0	0	0
gene001192	c105033.graph_c0	0	0	0	0	0.26	0	0	0	0	0	0	0	0	0	0	0	0	0	0.24	0	0	0	0	0	0	0.8	0	0	0	0
gene001193	c105036.graph_c0	0	0	0	0	0	0	1.32	0	0	0	0	0	0	0	0	0	0	0	0	0.26	0	0	0	0	0.78	0	0.8	0	0	0
gene001194	c105038.graph_c0	0	0	0	0	0	0	0	0	0	0	0	0	0	0	0	0	0	0	0.83	0	0	0	0.23	0.45	0	0	0	0	0	0
gene001195	c105041.graph_c0	0	0	0	0	0	0	0.91	0	0	0	2.02	0	0	0	0	0	0	0	0	0	0	0	0	0	0	0	0	0	0	0
gene001196	c105057.graph_c0	0	0	0	0	0	0	0	0	0	0	0	0	0	0	0	0	0	0	0	0	0	0.54	1.31	0	0	0.26	0	0	0	0
gene001197	c105059.graph_c0	0	0	0	0	0	0	0	0	0	0	0	0	0	0	0	0	0	0	0.69	0	0	0	0	0	0	0.5	0	0	0.5	0
gene001198	c105060.graph_c0	0	0	0	0	0	0	0	0	0	0	0	0	0	0	0	0	0	0	0	0.31	0	0	0	0	0	0	0	0	0	0.9
gene001199	c105061.graph_c0	0	0	0	0	0	0	0.25	0	0	0	0	0	0	0	0	0	0.08	0.09	0.56	0.34	0	0.35	0	0	0.32	0	0	0	0	0
gene001200	c105063.graph_c0	0	0.57	0	0	0	0	0	0	0	0	0	0	0	0	0	0	0	0	0	0	0	0	0	0	0	0	0	0	0	1.08
gene001201	c105071.graph_c0	0	0	0	0	0	0	0	0	0	0	0.34	0	1.62	0	0	0	0	0	0	0	0	0	0	0	0	0	0	0	0	0
gene001202	c105074.graph_c0	0	0	0	0.22	0	0.19	0.2	1.25	0	0	0	0	0	1.62	0	0	0	0	0	0	0	0	0	0	0	0	0	0	0.21	0
gene001203	c105080.graph_c0	0	0	0	0	0	0	0	0	0	0	0	0	0	0	3.97	0	0	0	0	0	0	0	0	0	0	0	0	0	0	0
gene001204	c105085.graph_c0	0	0	0	0	0	0	0	0	0	0.29	0	0	0	0	0	0	0	0	0	0	0	0.15	0	0.43	0	0	0	0	0	0
gene001205	c105086.graph_c0	0	0	0	0	0	0.16	0.17	0	0	0	0.36	0	0	0	0	0	0	0	0.16	0	0	0	0	0.67	0	0	0	0.33	0	0
gene001206	c105088.graph_c0	0	0	0.19	0.21	1	0	0	0	0.86	0	0	0	0	0	0.23	0	0	0	0	0	0	0	0	0	0	0	0	0	0	0
gene001207	c105089.graph_c0	0	0	0.16	0	0	0	0	0	0	0.17	0	0	0	0	0	0.48	0	0	0	0	0	0	0.35	0.86	0	0	0.17	0	0	0
gene001208	c105093.graph_c0	0	0	0	0	0	0	0	0	0	0	0.65	0	0	0	0	0	0	0	0	0	0	0.21	0.2	0	0	0	1.21	0	0	0
gene001209	c105096.graph_c0	0.54	0	0	0.26	0	0	0	1.01	0	0	0	0	0	0	0	0	0	0	0	0	0	0	0	0	0	0	0	0	0	0
gene001210	c105097.graph_c0	0.11	0	0	0	0	0	0	0	0	0	0	0	0	0	0	0	0	0	0	0	0	0	0	0	0.88	0.1	0.81	0	0	0
gene001211	c105098.graph_c0	0	0	0	0	0	0	0	0.41	0	0	0	0	1.03	0	0	0	0	0	0	0	0	0	0	0	0	0.41	0	0	0	0
gene001212	c105100.graph_c0	0	0	0	0	0	0	0	0	0	0	0	0	0	0	0	0	0.25	0	0	0	0	0	0	0.56	0	0	0	0.27	0	0
gene001213	c105101.graph_c0	0	0	0	0	0	0	0	0	0	0	0	0	0	0	0	0	0	0	2.11	0	0	0	0	0	0	0	0	0	0	0
gene001214	c105103.graph_c0	0	0	0.93	0	0	0	0	0	0	0	0.36	0	0.95	0	0	0	0	0	0	0	0	0	0	0	0	0	0	0	0	0
gene001215	c105105.graph_c0	0.21	0	0	0	0.19	0	0	0	0.21	0	0.21	0	0	0	0	0	0	0	0	0	0	0	0.2	0	0	0	0.2	0	0	0
gene001216	c105109.graph_c0	0	0	0	0	0	0	0.28	0	0	0	0	0	0.21	0	0	0	0	0	0	0	0.09	0.59	0.28	0	0	0.47	0	0	0.1	0
gene001217	c105112.graph_c0	0	0	0	0	0	0	0	0	0	0	0	0	0	0	0	0	0.25	0	0	0	0	0	0	0	0	2.51	0	0	0	0
gene001218	c105116.graph_c0	0	0	0	0	0	0	0.26	0	0	0	0	0	0	0	0	0.24	0.24	0	0	0	0	1.11	0	0.27	0.52	0	0	0	0	0
gene001219	c105122.graph_c0	0.53	0	0	0	0	0	0.16	0.64	0.51	0	0	0	0	0	0	0	0	0	0	0	0	0	0	0	0	0	0	0	0	0
gene001220	c105124.graph_c0	0.36	0	0	0	0.48	0	0	0.33	0	0	0	0	0	0	0	0	0.15	0	0.15	0	0.48	0	0	0	0	0	0	0	0	0
gene001221	c105125.graph_c0	0	0	0	0	0	0	0	0	0.16	0	0	0.91	0	0	0	0	0	0	0	0	0.15	0	0	0	0	0	0	0	0	0
gene001222	c105127.graph_c0	0	0	0	0	0	0	0	0	0	0	0.58	0	1.23	0	0	0	0	0	0	0	0	0	0	0	0	0	0	0	0	0
gene001223	c105128.graph_c0	0	0	0.26	0	0	0	0	0	0	0	0	0	0	4.24	0	0	0	0	0	0	0	0	0	0	0.26	0	0	0	0	0
gene001224	c105129.graph_c0	0.3	0.31	0	0.29	0	0	0	0	0	0	0	0	0	0	0	0.13	0	0.14	0	0.13	0.67	0	0	0.13	0	0	0	0	0	0.13
gene001225	c105131.graph_c0	0	0	0	0	0	0	0	0	0	0	0	0	0.89	0	0	0	0	0	0	0	0	0	0	0	0	0.4	0	0	0	0
gene001226	c105132.graph_c0	0	0	0	0	0	0	1.68	0	0	0	0	0	0	0	0	0	0	0	0	0	0	0	0	0	0	0	0	0	0	0
gene001227	c105135.graph_c0	0	0	0.38	0	0	0	0	0	0	0	0	0	0.78	0	0	0	0	0	0	0	0	0	0	0	0	0	0	0	0	0
gene001228	c105137.graph_c0	0	0	0	0	0	0	0.68	2.79	0	0	0	0	0	0	0	0	0	0	0	0	0	0	0	0	0	0	0	0	0	0
gene001229	c105140.graph_c0	0	0	0	0	0	0	0.75	0.13	0	0	0	0	0	0	0	0	0	0	0	0	0	0	0.13	0.25	0.24	0	0.13	0	0	0
gene001230	c105141.graph_c0	0	0	0.2	0	0.61	0	0	0	0	0.21	0	0.22	0	0.93	0	0	0	0	0	0	0	0	0	0	0	0	0	0	0	0
gene001231	c105142.graph_c0	0	0	0	0	0.43	0	0	0	0	0	0	0	0	0	0	0	0	0	0.61	0	0	0.23	0.22	0	0	0	0	0	0	0
gene001232	c105148.graph_c0	0	0	0	0	0	0	0	0	0	0	0	0	2.59	0	0	0	0	0	0	0	0	0	0	0	0	0	0	0	0	0
gene001233	c105151.graph_c0	0	0	0	0	0	0	0	0	0	0	0	0	0	3.7	1.51	0	0	0	0	0	0	0	0	0	0	0	0	0	0	0
gene001234	c105152.graph_c0	0	0	0	0	0	0	0	0	0	0	0	0	0	0	0	0	0	0	0	0	0	0	0	0	0	0	0	0	0	0
gene001235	c105154.graph_c0	0	0	0	0	0	1	0	0	0	0	0	0	0	0	0	0	0	0	0	0	0	0	0	0	0	0	0	0	0	0
gene001236	c105158.graph_c0	0	0	0	0	0	0	0	0	0	0	0	0	0	0	0	0	0	0	0	0.78	0	0.56	0	0.55	0.26	1.09	0.27	0	0	0
gene001237	c105159.graph_c0	0	0	0	0	0.67	0.11	0	0	0	0.45	0	0	0	0	0	0	0	0	0	0	0.22	0	0	0	0	0	0	0	0	0
gene001238	c105161.graph_c0	0	0	0	0	0	0	0	0	0	0	0	0	0	0	0	0	0.99	0	0.13	0	0.27	0.14	0.27	0	0.78	0	0.13	0	0	0
gene001239	c105164.graph_c0	0	0	0	0	0	0	0	0	0	0	0	0	0	0	0	0	0	0	0	0	0	0.31	0	0.15	0	0	0.15	0	0	0
gene001240	c105166.graph_c0	0	0	0	0	0	0	0	0	0	0	0	0	0	0	0	0	0	0	0	0	0	0	0	0	0	0	0	0	0	0
gene001241	c105172.graph_c0	0	0	0	0	0	0	0	0	0	0	0	0	0	0	1.22	0	0	0.15	0	0	0	0.16	0	0.15	0	0	0	0	0.16	0.29
gene001242	c105175.graph_c0	0	0	0	0	0	0	0	0	0	0	0.55	0	0	0	1.19	0.32	0	0.53	0	0	0	0.18	0	0.34	0	0	0	0	0	0
gene001243	c105176.graph_c0	0	0	0	0	0	0	0	0	0	0	0	0.46	0	0	2.27	0	0	0	0	0.22	0	0	0	0	0	0	0	0	0	0.21
gene001244	c105177.graph_c0	0.48	0	0.1	0.23	0.11	0.31	0	0	0.35	0.22	0	0.33	0.24	0	0	0.2	0.2	0.34	0	0	0	0.34	0.33	0.11	0	0.11	0	0.11	0	0.74
gene001245	c105178.graph_c0	0	0	0.22	0	0	0	0	0	2.44	0	0	0	0	0	0	0	0	0	0	0	0	0	0	0	0	0	0	0	0	0
gene001246	c105181.graph_c0	0	0.24	0	0	0.21	0	0	0	0	0	0	0	0	0	0	0	0.58	0.43	0.2	0.21	0	0	0.21	0	0	0	0	0	0	0
gene001247	c105183.graph_c0	0	0	0	0	0	0	0	0	0	0	0	0	0	0	0	0	0	0	2.88	0	0	0	0	0	0	0	0	0	0	0
gene001248	c105184.graph_c0	0	0.26	0	0	0.69	0	0	0.24	1.01	0	0	0	0	0	0	0	0	0	0	0	0	0	0	0.48	0	0	0	0	0	0
gene001249	c105187.graph_c0	0	0	0	0	0.6	0	0	0	0.65	0	0	0	0	0	0	0	0.19	0	0	0	0	0	0	0	0.39	0	0	0	0	0
gene001250	c105199.graph_c0	0.4	0	0.35	0	0.18	0.34	0	0	0	0.37	0	0.38	0	0	0	0	0	0	0.34	0.54	0	0.19	0	0	0	0	0	0	0	0
gene001251	c105209.graph_c0	0	0	0	0	0	0	0	0	0	0	0	0	0	2.27	0	0	0	0	0	0	0	0	0	0	0	0.51	0	0	0	0
gene001252	c105215.graph_c0	0	0	0	0	0	0	0	1.19	0	0	0	0.99	0	0	0	0	0	0	0	0	0	0	0	0	0	0.48	0.23	0	0	0
gene001253	c105216.graph_c0	0	0	0	0.19	0	0	0	0	0	0	0	0	0	0	0	0.17	0	0	0.86	0	0.54	0.58	0	0	0	0	0	0	0	0
gene001254	c105220.graph_c0	0	0.4	0	0	0	0	0	0	0	0	0	0	0	0	0	0.49	0.97	0	0	0	0	0	0.18	0	0	0	0	0	0	0.34
gene001255	c105223.graph_c0	0	0	0	0	0	0	0	0	0	1.55	0	0	0	0	0	0	0	0	0	0	0	0	0	0	0	0	0	0	0	0
gene001256	c105229.graph_c0	0	0	0	0	0	0	0	1.04	0	0	0	0	0	1.43	0	0	0	0	0	0	0	0	0	0	0	0	0	0	0	0
gene001257	c105233.graph_c0	0	0	0	0.2	0	0	0	0	0	0	0	0	0	0	1.33	0	0	0	0.18	0.38	0.94	0	0	0	0	0	0.76	0	0	0
gene001258	c105236.graph_c0	0	0	0	0	0	0	0	0	0	0	0	0	0	0	0	0	0	0.29	0	0	0	0.3	0	0.29	0	1.46	0	0	0	0
gene001259	c105237.graph_c0	0	0	0	0	0	0	1.28	0	0	0	0	0	0	0	0	0	0.29	0	0	0.31	0	0	0	0	0.32	0	0	0	0	0
gene001260	c105239.graph_c0	0	0	0	0	0	0	0	1.02	0	0	0	0	0	0	0	0	0	0	0	0	0	0.35	0	0.34	0	0	0	0	0	0
gene001261	c105242.graph_c0	0	0	0	0	0	0	0	0.56	0	0	0	0.29	0	4.29	0	0	0	0	0	0	0	0	0	0	0	0	0	0	0	0
gene001262	c105246.graph_c0	4.13	0	0	0	0	0	0	0	0	0	0	0	0	0	0	0	0	0	0	0	0	0	0	0	0	0	0	0	0	0
gene001263	c105249.graph_c0	0	0	0	0	0	0	0	0	0	0	0	0	0	0	0	0	0	0	3.54	0	0	0	0	0	0	0	0	0	0	0
gene001264	c105255.graph_c0	0	0	0.1	0.22	0.1	0	0.31	0.93	0	0	0	0.21	0	0	0	0	0	0	0.1	0	0	0	0.1	0	0.2	0.21	0	0	0	0
gene001265	c105257.graph_c0	0	0	0	0	0	0	0	0	0	0	0	0	1.28	0	0	0	0	0	0	0	0	0	0	0	0	0	0	0	0	2.08
gene001266	c105263.graph_c0	0	0	0.41	0.23	0	0	0	0	0	0	0	0	0	0	0	0	0	0	0	0	0.21	0	0	0	0.21	1.3	0	0	0	0.62
gene001267	c105265.graph_c0	0	0	0	0.71	0.11	0.32	0	0	0	0.22	0	0	0	0	0	0	0	0	0.11	0	0	0	0	0	0	0	0	0	0	0
gene001268	c105267.graph_c0	0	0	0	0	0	0	0.27	0	0	0.57	0	0	0	0	0	0	0	0	0	0	0	0	0.56	0.28	0.27	0.84	0	0	0	0
gene001269	c105271.graph_c0	0	0	0	0	0	0	0	0	0	0	0	0	1.27	0	0	0	0	0	0	0	0	0	0	0	0	0	0	0	0	0
gene001270	c105275.graph_c0	0	0	0.32	0	0	0.61	0	0	0	0	0	0	0	1.14	0	0	0	0	0	0	0.33	0	0	0	0	0	0.67	0	0	0
gene001271	c105277.graph_c0	0	0	0	0	0	0	0	0	0	0	0	0	0	0	0	0	0	0	0	0	0	0	0	0	0	0	0	0	0	0
gene001272	c105278.graph_c0	0.26	0	0	0	0	0	0	0	0	0	0	0	0	0	0	0	0	0	0.9	0.24	0.24	1.02	0	0	0	0	0	0	0	0
gene001273	c105281.graph_c0	0.27	0	0	0	0	0	0	0	0	0	0	0	1.45	0	1.15	0	0	0	0	0	0	0	0	0	0	0	0	0.25	0	0
gene001274	c105282.graph_c0	0.28	0	0	0	0	0	0	0	0	0.52	0	0	0	0	0	0	0	0	0	0	0.25	0	0	0	0.25	0	0.76	0	0	0
gene001275	c105284.graph_c0	0.64	0.26	0	0.25	0.46	0.55	0	0	0	0	0	0	0	0	0	0	0	0	0	0	0	0	0	0	0	0	0	0	0	0
gene001276	c105286.graph_c0	0	0	0.19	0	0	0	0	0	0.1	0.1	0	0.29	0	0	0	0	0.09	0	0.37	0.19	0	0	0	0.1	0	0	0	0.1	0	0.09
gene001277	c105288.graph_c0	0	0	0	0	0	0	0	0	0	0	0	0	0	0	0	0	0	0	3.11	0	0	0	0	0	0	0	0	0	0	0
gene001278	c105290.graph_c0	0	0	0	0	0	0	0	0	0	0	0	0	0	0	0	0	0	0	0	0	0	0	0	0	0	0	0	0	0	0
gene001279	c105294.graph_c0	0	0	0.13	0.44	0	0	0	0	0	0	0	0	0	0	0	0	0.63	0.42	0.26	0	0.27	0	0.28	0	0	0	0	0	0	0
gene001280	c105295.graph_c0	0	0	0	0.27	0.25	0	0	0	0	0	0	0	0	0	0	0	0	0	0	0	0	0	0	0	0.5	0	0	0	0	0
gene001281	c105296.graph_c0	0.44	0	0	0	0	0	0	0	0	0	0	0	0	0	0	0.37	0	0	0	0	0	0	0	0	0	0	1	0	0.41	0
gene001282	c105300.graph_c0	0	0	0	0	0	0	0	0	0	0	0	0	0	0	0	0	0	0	1.19	0	0	0	1.04	0	0	0	0	0	0	0
gene001283	c105301.graph_c0	0	0	0	0	0	0	1.63	1.36	1.41	0	0	0	0	0	0	0	0	0	0	0	0	0	0	0	0	0	0	0	0	0
gene001284	c105307.graph_c0	0	0	0.19	0	0	0	0	0	0	0	0	0.41	0	0	0	0	0	0	0.18	0	0	0	0	0	0	0	0.19	0	0	0
gene001285	c105308.graph_c0	0	0	0	0	0	0	0	0	0	0	0	1.1	0	0	0	0	0	0	0	0	0	0	0	0	0	0	0	0	0	0
gene001286	c105310.graph_c0	0	0	0	0	0	0	0.91	0.59	0.68	0.14	0	0	0	0	0	0	0	0	0	0	0	0	0	0	0	0	0	0	0	0
gene001287	c105313.graph_c0	0.39	0	0	0	0	0	0	0	0.62	0.35	0.87	0	0	0	0.69	0	0	0	0	0.47	0	0	0	0	0	0.24	0	0	0	0
gene001288	c105314.graph_c0	0	0.28	0	0	0	0	0	0	0	0	0	0	0	0	0	0	0	0	0	0	0	0	0	0	0	0	0	0	0	1.21
gene001289	c105317.graph_c0	0	0.26	0.55	0.37	0	0	0	0	0	0	0	0	0	0	0	0	0	0	0	0.11	0.56	0.48	0	0	0	0	0.45	0	0	0
gene001290	c105318.graph_c0	0	0	0	0	0	0.74	0	0	0	0	0	0	0	0	0	0	0	0	0.25	0.78	0	0	0	0	0.52	0.54	0.8	0	0	0
gene001291	c105319.graph_c0	0	0	0	0	0	0	0	0	0	0	0	0	1.37	0	0	0	0	0	0	0	0	0	0	0	0	0	0	0	0	0
gene001292	c105322.graph_c0	0	0	0	0	0	0	0	0	0	1.82	0	0	0	2	0	0	0	0	0	0	0	0	0	0	0	0	0	0	0	0
gene001293	c105324.graph_c0	0	0	0	0	0	0	0	0	0	0	0	0	0	0	0	0	0	0	0	0	0	0	0	0	0	0	0	0	0	2.15
gene001294	c105325.graph_c0	0	0	0	0	0	0	0	0	0	0	0	0	0	0	0	0	0	0	0	0	0	0	0	0	0	0	0	0	0	0
gene001295	c105336.graph_c0	0	0	0	0	0	0	0	0	0	0	0	0	0	0	1.13	0	0	0	0	0	0	0	0	0	0	0	0	0	0	0
gene001296	c105339.graph_c0	0	0	0	0	0	0	0	0	0	0	0	0	0	0	0	0	0.18	0.79	0	0	0.19	0.4	0	0.19	0	0	0	0.38	0.2	0
gene001297	c105342.graph_c0	0.8	0	0.35	0	0	0	0	0	0	0	0	0	0	0	2.74	0	0	0	0	0	0	0	0	0	0	0	0	0	0	0
gene001298	c105343.graph_c0	0	0	0.23	0	0	0	0	0	0	0	0	0	0	0	0	0.87	0	0.48	0	0.69	0	0	0	0.48	0	0	0	0	0	0
gene001299	c105345.graph_c0	0	0	0	0.41	0	0	0	0	0	0	0	0.6	0	0	0.66	0	0	0	0	0	0	0	0	0	0	0	0	0	0	0
gene001300	c105346.graph_c0	0	0	0	0	0	0	0	0	0	0	0	0	1.15	0	0	0	0.52	0	0	0.28	0	0	0	0	0	0	0	0	0	0
gene001301	c105347.graph_c0	0	0	0	0	0	0	0	0	0	0	0	0	0	0	0	0	0	0	0	0	0	0	0.21	0	0	1.23	0	0.2	0	0
gene001302	c105348.graph_c0	0	0	0	0	0	0	0.14	0	0	0.28	0	0	0	0	0	0.78	0	0	0	0	0	0.15	0	0	0.27	0	0.14	0	0	0
gene001303	c105352.graph_c0	0	0	0	0	0	0	0	0	0	0.35	0	0	1.39	0	0	0	0	0	0	0	0.33	0	0	0	0	0	0	0	0	0.32
gene001304	c105356.graph_c0	0	0	0	0	0	0	0	0.41	0	0	0	0	0	0	0	0	0	0	0	0	0	0	0	0	0	0	0	0	0	0
gene001305	c105359.graph_c0	0	0	0	0	0	0	0	0	0.54	0	0	0	0	0	0	0	0	0	0	0	0	0	0	0	0	0	0	0	0	0
gene001306	c105362.graph_c0	0	0	0	0	0	0	0.25	0.26	0.27	0	0	0	0	0.72	0	0.24	0	0	0	0	0	0	0	0	0	0	0	0	0	0
gene001307	c105366.graph_c0	0	0	0	0	0	0	0	0	0	0	0	0	0	0	0	0	0	0	0	0	0	0	0	0	0	0	0	0	0	0
gene001308	c105367.graph_c0	0	0	0	0	0	0	0	0	0	0	0	0	0	0	0	0	0	0	0	0	0	0.97	0.56	1.47	0	0	0	0	0	0
gene001309	c105372.graph_c0	0	0.6	0	0	0	0	0	0	0	0	0	0	0	0	0	0	0	0	0.17	0	0	0	0	0	0	0	0	0	0	0.34
gene001310	c105373.graph_c0	0	0	0.36	0	0	0	0	0	0	0	0	0	0	0.42	0	0	0.12	0.13	0	0	0	0.27	0	0	0	0	0	0	0.4	0
gene001311	c105374.graph_c0	0	0	0	0	0	0	0	0	0	0.7	0	0	0	0	0	0	0	0	0.64	0	0.45	0	0	0.7	0	0	0	0	0	0
gene001312	c105375.graph_c0	0	0	0	0	0	0	0	0.86	0	0	0	0	0	0	0	0	0	0	0	0.21	0	0	0	0	0.21	0.87	0.64	0	0	0
gene001313	c105376.graph_c0	0	0.1	0	0	0.18	0.17	0	0	0	0	0	0	0	0	0.75	0.25	0.08	0.09	0	0	0	0.1	0	0.09	0.09	0.09	0	0	0	0
gene001314	c105382.graph_c0	0	0	0	0	0	0	0	0	0	0	0	0	0	0	0	0	0	0	0	0	0	0	0	0	0	0	1.78	0	0	0
gene001315	c105383.graph_c0	0	0	0	0	0.52	0	0	0.81	0	0.27	0	0	0	0	0	0	0	0	0	0	0	0.56	0	0	0	0	0	0	0	0
gene001316	c105385.graph_c0	0.14	0.56	0.29	0	0	0	0	0	0	0.18	0	0	0	0	0	0	0	0	0.12	0.12	0.06	0.06	0	0.12	0.12	0.12	0.06	0.12	0.39	0.06
gene001317	c105386.graph_c0	0	0	0	0	0	0.49	0	0	0	0	0	0	0	0	0	0	0.24	0	0	0	0	0.83	0	0.27	0	0	0	0	0	0
gene001318	c105387.graph_c0	0	0	0	0.09	0	0	0	0.58	0	0	0	0	0	0	0	0.16	0	0	0.08	0.25	0	0.09	0.25	0	0.16	0	0.17	0	0.27	0
gene001319	c105388.graph_c0	0	0	0	0	0	0	0	0	0	0	0	0	0	0	0	0	0	0	3.21	0	0	0	0	0	0	0	0	0	0	0
gene001320	c105392.graph_c0	0	0	0	0	0	0	0.43	0.17	0	0.17	0	0	0	0	0	0	0.08	0	0.58	0	0.09	0.09	0	0.25	0.08	0	0.43	0	0	0
gene001321	c105393.graph_c0	1.16	0	0	0	0	0	0	0	0	0	0	0	0	0	0	0	0	0	0	0.26	0	0	0	0	0	0	0.81	0	0	0
gene001322	c105394.graph_c0	0	0	0	0	0	0	0	0	0	0	0	0	0	0	0	0	0	0	0	0	0	0.82	0.27	0	0.25	0	0	0.26	0	0
gene001323	c105399.graph_c0	0	0	0.73	0	0	0.24	0	0	0	0	0	0	0	0	0	0.47	0	0	0	0	0	0	0	0	0.25	0	0	0	0	0
gene001324	c105401.graph_c0	0	0	0	0	0	0	0	0.49	0	0.49	0	0	0	0	0	0	0	0	0	0	0.7	0	0	0.49	0	0	0	0	0	0
gene001325	c105402.graph_c0	0	0	0	0	0	0	0	0	0	0.21	0	0	1.54	0	0	0	0	0	0	0	0	0	0	0	0	0.63	0.42	0	0	0
gene001326	c105407.graph_c0	0	0	0	0	0	0.23	0	0	0	0	0	0	0	0	0	0	0	0	0	0	0.24	0	0	0	0.71	0.5	0	0	0	0
gene001327	c105408.graph_c0	0.99	0.77	0	0	0	0	0	0	0	0	0	0	0	0	1.57	0	0.42	0.46	0	0	0	0	0	0	0	0	0	0.45	0	0
gene001328	c105413.graph_c0	0	0	0	0	0	0	0.32	0	0	0	0	0	0	1.25	0	0	0	0	0	0	0	0	0	0	0	0	0	0	0	0
gene001329	c105414.graph_c0	0	0.1	0.18	0	0	0	0	0	0.39	0	0.1	0.09	0	0	0	0	0.17	0.19	0	0	0	0.1	0.09	0.27	0.09	0	0.73	0	0	0
gene001330	c105415.graph_c0	0	0	0	0	0	0	0	0	0	0.3	0	0	0	0	0	0	0	0	0	0.28	0	0	0	0	0	1.17	0	0	0	0
gene001331	c105416.graph_c0	1.18	0.44	0.37	0.1	0	0	0	0	0	0	0	0	0	0	0.23	0	0.09	0	0	0	0	0	0	0	0	0	0	0	0	0.19
gene001332	c105423.graph_c0	0	0	0	0	0.2	0	0	0	0	0.61	0	0	0	0	0	0	0	0	0	0	0.2	0	0.6	0	0	0	0	0	0	0
gene001333	c105427.graph_c0	0	0	0	0	0	0	0	0	0	0	0	0	0	0	0	0	0	0	0	0	0	0	0	0	0	0	0	0	0	0.62
gene001334	c105428.graph_c0	0	0.17	0	0	0	0	0	0	0	0.6	0.8	0.15	0	0	0	0	0	0	0	0	0	0	0	0	0	0	0.89	0	0	0
gene001335	c105432.graph_c0	0	0	0	0	1.52	0	0	0	0	0	0	0	0	0	0	0	0	0	0	0	0	0	0	0	0	0	0	0	0	0
gene001336	c105433.graph_c0	0	0	0	0	0	0.19	0	0	0	0	0	0	0	0	2.16	0	0	0	0	0.61	0.2	0	0	0	0	0.21	0	0	0	0
gene001337	c105435.graph_c0	0	0	0	0	0	0	0	0	0	0	0	0	0	0	0	0	0	0	0	0.3	0.6	0.64	0	0	0	0	0	0	0	0
gene001338	c105437.graph_c0	0.62	0	0	0	0	0.18	0	0	0	0	0	0.39	0	0	0	0	0	0	0.18	0	0.37	0	0.77	0	0	0	0	0	0	0
gene001339	c105441.graph_c0	0.22	0	0	0	0	0	0	0.62	0	0	1.1	0	0	0	1.88	0.19	0	0	0	0	0	0	0	0	0	0	0	0	0	0
gene001340	c105447.graph_c0	0	0	0.18	0	0	0	0	0.19	0	0.39	0	0	0	0	0	0	0.17	0	0	0	0	0	0	0	0.37	0	0	0	0	0
gene001341	c105450.graph_c0	0	0	0	0	0	0	0	0	0.29	0	1.8	0	0	0	0	0	0	0	0	0	0	0	0	0	0	0	0	0	0	0
gene001342	c105451.graph_c0	0	0	0	0	0	0	0	0.39	0	0.39	0	0	0.65	0	0	0	0	0	0	0	0	0	0	0	0	0	0	0	0	0
gene001343	c105454.graph_c0	0	0	0.29	0	0	0	0	0	0	0	0	0	0	3.78	0	0	0	0	0	0	0	0	0	0	0	0	0	0	0	0
gene001344	c105458.graph_c0	1.95	0.34	0	0	0	0	0	0	0	0	0	0	0	0	0	0	0	0	0	0	0	0	0	0	0	0	0	0	0	0
gene001345	c105459.graph_c0	0	0	0.22	0	0	0	0	0	0	0	0	0.24	0	0	0	0	0	0	0.42	0.89	0.22	0.48	0	0	0	0.46	0	0	0.23	0.65
gene001346	c105462.graph_c0	0	0	0	0	0	0	0	0	0	0	0	0	0	0	0	0	0	0	0	0	0	0	0	0	0.9	0	0	0	0	0.66
gene001347	c105465.graph_c0	0	0.68	0	0	0.3	0.85	0	0	0	0	0	0	0	0	0	0	0	0	0	0	0	0	0	0	0	0	0	0	0	0
gene001348	c105468.graph_c0	0.23	0	0.2	0	0.32	0	0.42	0	0	0	0	0	0.18	0.94	0	0	0	0	0	0	0	0.22	0	0.1	0	0	0	0.11	0	0
gene001349	c105475.graph_c0	0	0	0	0	0	0	0	0	0	0	0	0	0	0	0	0	0	0	3.67	0	0	0	0	0	0	0	0	0	0	0
gene001350	c105476.graph_c0	0	0	0	0	0	0	0	0	0	0	0	0	0	0	0	0	0	0	0	0	0	0	0	0	0	0	0	0	0	0
gene001351	c105478.graph_c0	0	0	0	0.85	0.91	0	0	0	0	0	0	0	0	0	0	0	0	0	0	0	0	0	0	0	0	0	0	0	0	0
gene001352	c105479.graph_c0	0	0	0	0	0	0	0	0	0	0	0	0	0	0	0	0.19	0	0	0	0	0	0	0.21	0	0.41	1.06	0.42	0	0	0
gene001353	c105482.graph_c0	0	0	0	0	0	0	0	0	0	0	0	0	0	0	0	0.31	0.66	0.35	0	0	0.17	0.04	0.04	0	0.08	0.08	0	0.08	0	0.04
gene001354	c105484.graph_c0	0.18	0	0	0	0	0	0	0	0	0	0	0	0	0	0	0	0	0	0.16	0	0	0	0.17	0.16	0	0	0.66	0	0	0.16
gene001355	c105485.graph_c0	0	0	0	0	0	0	0.36	0	0	0	0	0	0	1.81	0	0	0	0	0	0	0	0	0	0	0.17	0	0	0	0	0
gene001356	c105486.graph_c0	0	0	0	0	0	0	0.25	0	0.9	0	0	0	0	0	0	0	0	0	0	0	0	0	0	0	0.08	0.09	0	0	0	0
gene001357	c105492.graph_c0	0	0	0	0	0	0	0.23	0	0	0	0	0	0	0	0.68	0	0	0.12	0	0	0	0	0	0	0	0	0.11	0	0	0
gene001358	c105494.graph_c0	0	0	0	0	0	0.24	0	0	0	0	0	0	0	0	0	0.23	0	0.26	0	0.12	0	0.79	0	0	0	0	0	0	0.52	0
gene001359	c105498.graph_c0	0	0	0	0	0	0	0	0	0	0	0	0	0.65	0	1.33	0	0	0	0	0	0	0	0	0	0.48	0	0	0	0	0
gene001360	c105500.graph_c0	0	0	0.3	0	0	0	0	0	0	0	0	0	0	3.27	0	0	1.17	0	0	0	0	0	0	0	0	0	0	0	0	0
gene001361	c105503.graph_c0	0	0	0	0.93	0	0	0	0	0	0	0	0	0	0.59	0	0.32	0	0	0	0	0	0.55	0	0	0	0	0	0	0	0
gene001362	c105505.graph_c0	0	0	0	0.9	0	0	0	0	0	0	0	0	0	0	0	0	0	0	0	0	0	0	0	0	0	0	0	0	0	0
gene001363	c105506.graph_c0	0	0	0.22	0	0.91	0	0	0	0	0	0	0	0	0	0	0	0.42	0.71	0	0	0	0	0	0	0	0	0	0	0	0
gene001364	c105507.graph_c0	0.42	0.43	0	0	0	0.18	0	0	0	0	0	0.2	0	0	0.66	0	0	0	0	0	0.75	0	0	0	0.19	0	0	0	0	0
gene001365	c105508.graph_c0	0	0	0	0	0.13	0	0	0	0.14	0	0	0	0	0	0	0	0	0	0.13	0	0	0.29	0	0.4	0	0	0.54	0	0	0.92
gene001366	c105510.graph_c0	0	0.16	0.13	0	0.14	0	0.55	0	0	0	0	0.57	0	0.47	0	0	0	0	0.27	0	0	0	0	0	0.14	0	0	0	0	0
gene001367	c105511.graph_c0	0	0	0	0.35	0	0	0	0	0	0	0	0	0	0	0	0	0	0	0	0	0.98	2.12	0	0	0	0	0	0	0	0
gene001368	c105514.graph_c0	0	0	0	0	0.43	0	0	0	0	0	0	0	0	0	0	0.27	0	0.45	0	0	0	0.15	0.15	0	0.14	0.59	0	0.14	0	0
gene001369	c105515.graph_c0	0	0.85	0	0	0	0	0	0	0	0	0	0	0	0	0	0	0	0	0	0	0	0	0	0	0	0	0	0	0	0.24
gene001370	c105517.graph_c0	0	0	0	0	0.23	0	0	0	0	0.24	0	0	0	0	0	1.29	0.43	0	0	0	0	0	0	0	0	0.47	0	0	0	0
gene001371	c105518.graph_c0	0	0	0	0	0	0	0	0	0	0	0	0	0	0	0	0	0	0	0	1	0	0.81	0	0	0	0	0	0	0	0
gene001372	c105521.graph_c0	0.23	0.23	0	0	0	0	0	0	0	0	0	0	0	0	0	0	0	0	0	0	0	0	0	0	0	0.63	0	0	0	0
gene001373	c105522.graph_c0	0.58	0	0	0	0	0	0	0	0	0	0	0	0	0	0	0	0	0	0	0	0	0	0	0	0	0.54	1.07	0	0	0
gene001374	c105527.graph_c0	0	0	0	0	0	0	0	0	0	0	0	0	0	0	2.8	0	0	0	0	0	0	0	0	0	0	0	0	0	0	0
gene001375	c105530.graph_c0	1.17	0	0.34	0.38	0	0	0	0	0	0	0	0	0	0	0	0	0	0	0.67	0	0	0	0	0	0	0	0	0	0	0
gene001376	c105533.graph_c0	0	0	0	0	0	0	0	0	0	0	0	0	0.81	0	0	0.22	0.43	0	0.44	0	0	0	0	0	0	0	0	0	0	0
gene001377	c105536.graph_c0	0	0	0	0	0	0	0.68	0	0	0.35	0.12	0.12	0	0	0	0	0	0	0.11	0.23	0	0	0.12	0	0	0.12	0	0	0	0.11
gene001378	c105543.graph_c0	2.14	0.15	0	0.28	0	0	0	0	0	0	0	0	0	0	0	0	0	0	0.12	0.26	0.13	0	0	0	0	0	0	0	0.13	0
gene001379	c105545.graph_c0	0	0	0	0	0	0	0	0.68	0	0	0	0	0	0	0	0.21	0	0.91	0	0	0	0.24	0	0	0	0	0	0	0	0
gene001380	c105546.graph_c0	0	0	0	0	0.78	0	0.2	0	0	0	0	0	0	0	0	0	0	0	0	0	0	0.21	0.6	0	0	0	0	0	0	0
gene001381	c105547.graph_c0	0	0.33	0.85	0	0.29	0	0	0	0	0.92	0	0	0	0	0	0	0	0	0	0	0	0	0	0	0.29	0.3	0	0	0	0
gene001382	c105550.graph_c0	0	0	0	0	0	0	0.63	0	0	0	0	1.34	0	0	0	0	0	0	0	0	0	0	0	0.22	0	0	0	0	0	0
gene001383	c105563.graph_c0	0	0	0	0	0	0	0	0.49	0	0	0	0	0	0	0	0	0	0	1.11	0.47	0	0	0	0	0	0.24	0	0	0	0
gene001384	c105564.graph_c0	0	0	0	0	0	0	0	0	0	0	0	0	0	0	3.91	0	0	0	0	0	0	0	0	0	0	0	0	0	0	0
gene001385	c105593.graph_c0	0	0.21	0	0	0	0	0	0	0	0	0	0	0	0	0	0	0	0	0	0	0	0	0.39	0	0.18	0	0	0	0	0
gene001386	c105620.graph_c0	0	0	0	0	0	0	0	0	0	0	0	0	0	3.21	0	0	0	0	0	0	0	0	0	0	0	0	0	0	0	0
gene001387	c105629.graph_c0	0	0	0	0	0	0	0.34	0	0	0.11	0	0.12	0	0	0.68	0	0	0	0	0	0	0.24	0	0	0	0.23	0	0	0	0
gene001388	c105630.graph_c0	0	0	0	0	0	0	0	0	0	0	0	0	0	3.11	0	0	0	0	0	0	0	0	0	0	0	0	0	0	0	0
gene001389	c105645.graph_c0	0	0	0	0	0	0	0	0	0	0	0	0	1.05	0	0	0	0	0	0	0	0	0	0	0	0	0	0	0	0.16	0.6
gene001390	c105646.graph_c0	0	0	0	0	0	0	0	0	0	0	0	0	2.33	0	0	0	0	0	0	0	0	0	0	0	0	0	0	0	0	0
gene001391	c105672.graph_c0	3.63	0	0	0	0	0	0	0	0	0	0	0	0	0	0	0	0	0	0	0	0	0	0	0	0	0	0	0	0	0
gene001392	c105674.graph_c0	0	0.21	0	0	0	0	1.62	0	0.58	0	0	0	0	0	0	0	0	0	0	0	0	0	0	0	0	0	0	0	0	0
gene001393	c105695.graph_c0	0	0	0	0	0	0	0	0	0	0	0	0	0	0	2.62	0	0	0	0	0	0	0	0	0	0	0	0	0	0	0
gene001394	c105697.graph_c0	0	0	0	0	0	0	0	0	0	0	1.41	0	0	0	0	0	0	0	0	0	0	0	0	0	0	0	0	0	0	0
gene001395	c105712.graph_c0	0.09	0.09	0	0	0.31	0.15	0	0	0	0	0	0.16	0	0	0	0	0	0	0	0	0	0	0	0	0.15	0	0	0	0	0
gene001396	c105721.graph_c0	0	0	0	0	0	0	0	0	0	0	0	0	0	0	0	0	0	0	3.5	0	0	0	0	0	0	0	0	0	0	0
gene001397	c105761.graph_c0	0	0	0	0	0	0	0	0	0	0	0	0	0	0	0	0	0	0	0	0	0	0	0	0	0	0	0	0	0	0
gene001398	c105767.graph_c0	0	0	0	0	0	0	0	0	0	0	0	0	0	0	0	0	0.13	0.14	0	0	0	0	0.14	0	0	0	0	0.14	0	0.66
gene001399	c105768.graph_c0	0.8	0.14	0.92	0	0	0	0	0	0	0.36	0	0	0	0	0	0	0	0.12	0.69	0	0	0	0	0.12	0	0	0	0	0	0
gene001400	c105786.graph_c0	0	0	0	0	0	0	0	0	0	0	0	0	1.22	0	2.72	0	0	0	0	0	0	0	0	0	0	0	0	0	0	0
gene001401	c105793.graph_c0	0	0	0	0.46	0	0	0	0	0	0	0	0	0	0	0	0	0	0	0	0	0	0	0	0	0.42	0.22	0.43	0	0	0
gene001402	c105813.graph_c0	0	0	0	0	0.39	0	0	0.61	0	0.23	0.65	0.08	0	0	0.46	0	0	0	0	0	0	0	0	0	0	0	0	0	0	0
gene001403	c105825.graph_c0	0	0	0.16	0.36	0	0	0	0.17	0.55	0	0	0	0	0	0	0	0.31	0	0.32	0	0.17	0	0	0	0	0	0	0	0.35	0
gene001404	c105827.graph_c0	0	0	0	0	0	0	0	0	0	0	0	0	0	0	0	0	0.57	0.32	0.58	0.91	0	0.66	0.32	0	0	0	0	0	0	0
gene001405	c105832.graph_c0	0	0	0	0	0.44	0	0	0	0	0	0	0	0	0	0	0.62	0.2	0	0	0.66	0.88	0.47	0.45	0	0	0	0	0.22	0	0.43
gene001406	c105840.graph_c0	0	0	0	0	0	0	0	0	0	0	0	0	0	0	0	0.16	0	0.72	0	0	0	0	0	0	0	0	0	0	0	0.51
gene001407	c105845.graph_c0	0.31	0	0	0	0	0	0	0	0	0	0	0	0	0	0	0	0	0	0	0	0	0	0.28	0	0	0	0	0	0	0
gene001408	c105851.graph_c0	0	0	0	0	0	0	0	0	0	0	0	0	0	0	0	0	0	0	0	0.25	0	0.54	0.52	0	0.25	0	0	0	0	0
gene001409	c105869.graph_c0	0	0	0	0	0	0	0	0	0	0	0	0	0	0	3.59	0	0	0	0	0	0	0	0	0	0	0	0	0	0	0
gene001410	c105874.graph_c0	0	0	0	0	0	0	0	0	0	0	0	0.14	0	1.52	0.64	0	0	0	0	0	0	0	0	0	0	0	0	0	0	0
gene001411	c105877.graph_c0	0	0	0	0	0	0	0	0	0	0	0	0	0	0	0	0	0	0	0.28	0	0	0	0	0.15	0	0	0	0	0.46	0.71
gene001412	c105889.graph_c0	0	0	0	0	0	0	0.13	0.89	0.68	0.39	0	0	0	0	0	0	0	0	0	0	0	0	0	0	0	0	0	0	0	0
gene001413	c105924.graph_c0	0	0	0	0	0	0	0	1.64	0	0	0	0	0	0	0	0.21	0	0.47	0.22	0	0	0	0	0	0	0	0	0	0	0
gene001414	c105933.graph_c0	0	0	0	0	0	0	0	0	0	0	0	0	0	0	0	0	0.28	0	0	0	0	0.64	0	0	0	0.31	0	0	0	0.74
gene001415	c105956.graph_c0	0	0	0	0	0	0	0	0	0	0	1.18	0	0	0	1.31	0	0	0	0	0.12	0	0	0	0	0	0.38	0	0	0	0
gene001416	c105960.graph_c0	0	0	0	0	0	0	0	0	0	0	0	0	0	3.17	0	0	0	0	0	0	0	0	0	0	0	0	0	0	0	0
gene001417	c105996.graph_c0	0	0	0	0	0	0	0	0	0.23	0	0	0	0	0	0	0	0.39	0.44	0	0.42	0.42	0	0	0	0.42	0	0	0	0.88	0.41
gene001418	c105999.graph_c0	0	0	0	0	0	0	0	0	0	0	0	0	0	0	0	0	0	0.6	0	0	0	0	0	0	0	0	0	0	0	0
gene001419	c106005.graph_c0	0	0	0	0	0	0	0	0	0	0.54	0.19	0.55	0.5	0	0	0	0	0	0	0	0	0	0	0	0	0	0	0	0	0
gene001420	c106016.graph_c0	0	0	0	0	0	0	2.15	0	0	0	0	0	0	0	0	0	0	0	0	0	0	0	0	0	0	0	0	0	0	0
gene001421	c106027.graph_c0	0	0.25	0	0	0	0	0	0	0.24	0	0	0.93	0	0	0	0	0	0	0	0	0	0	0	0	0	0	0	0	0	0
gene001422	c106032.graph_c0	0	0	0	0	0	0	0	0	0	0	0	0	0	0	0	0	0	0	0	0	0	0	0	0	0	0	0	0	0	0
gene001423	c106037.graph_c0	0	0	0	0	0.84	0	0	0	0	0	0	0	0	0	0	0	0	0	0	0	0	0	0	0	0	0	0.86	0	0	0
gene001424	c106065.graph_c0	0	0	0	0	0	0	0	0	0	0	0	0	0	0	0	0	0	0	0.69	0	0.14	0	0	0	0.28	0	0	0	0	0
gene001425	c106081.graph_c0	0	0	0	0	0	0	0	0	0	0	0	0	0	0	1.44	0	0.46	0	0	0	0	0	0.77	0	0	0	0	0	0	0
gene001426	c106086.graph_c0	0	0	0	0	0.27	0	0.81	0	0.29	0	0	0.42	0	0.61	0	0	0	0	0	0	0	0	0	0	0	0.28	0	0	0	0
gene001427	c106098.graph_c0	0	0	0	0.14	0.13	0	0.66	0	0	0	0	0	0	0	0	0	0	0.28	0.25	0	0	0	0.67	0	0.26	0.27	0	0	0	0.13
gene001428	c106103.graph_c0	0	0	0	0	0.87	0	0	0	0	0	0	0	0	0	0	0	0	0	0	0	0	0	0	0	0	1.21	0	0	0	0
gene001429	c106104.graph_c0	0	0	0	0	0	0	0	0	0	0	0	0	1.39	0	0	0	0	0	0	0	1.17	0	0	0	0	0	0	0	0	0
gene001430	c106108.graph_c0	0	0	0	0	0	0	0.27	0	1.72	0	0	0	0	0	0	0	0	0	0	0	0	0	0	0	0	0	0	0	0	0
gene001431	c106135.graph_c0	0	0	0	0	0	0	0	0	0	0	0	0	0	0	0	0	0	0	0	0	0	0	0	0	0	0	0	0	0	0
gene001432	c106137.graph_c0	0	0	0	0	0	0	0	0	0	0	0	0	0	0	0	0	0	0	1.69	0	0	0	0	0	0	0	0	0	0	0
gene001433	c106139.graph_c0	0	0	0	0	0	0	0	0	0	0	0	0	0	0	0	0	0	0	0	0	0	0	0	0	0	0	0	0	0	0
gene001434	c106140.graph_c0	0	0	0	0.4	0.37	0.47	0	0.12	0	0.75	0	0	0	0	0	0	0	0	0	0	0	0	0	0	0	0	0	0	0	0
gene001435	c106159.graph_c0	0	0	0	0	0	0	0	0	0	0	0	0	0	0	0	0	0	0	0	0	0	0	0	0	0	0.55	0	0	0	0
gene001436	c106162.graph_c0	0	0.17	0	0	0	0	0	0	0	0	0.65	0.31	0	0	0	0	0	0	0	0	0.45	0	0	0.15	0	0	0	0	0	0
gene001437	c106167.graph_c0	0	0	0	0	0	0	0	0	0	1.15	1.52	0	0	0	0	0	0	0	0	0	0.27	0	0	0	0	0.57	0	0	0	0
gene001438	c106169.graph_c0	0	0	0	0	0	0	0	0	0	1.4	1.19	1.16	0	0	0	0	0	0	0	0	0	0	0	0	0	0	0	0	0	0
gene001439	c106172.graph_c0	0	0	0	0	0	0	0	0	0	0	0	0	0	0	0	0.25	0	0	0	0	0	0	0	0	0	0	0	0.53	0	0
gene001440	c106174.graph_c0	0	0.7	0	0	0	0	0	0	0	0	0	0	0.61	0	0	0	0	0	0.15	0	0	0	0	0	0	0	0	0	0	0
gene001441	c106216.graph_c0	0	0	0	0	0	0	0	0	0	0	0	0	0	0	0	0	0.96	0	0	0.51	0	0	0	0	0	0	1.58	0	0.27	0
gene001442	c106244.graph_c0	0	0	0	0	0.22	0.63	0	0	0	0	0	0	0	0	0	0	0	0	0.42	0	0.88	0	0	0	0	0	0	0	0	0
gene001443	c106245.graph_c0	0	0	0	0	0	0	0	0	0	0	0	0	0	2.71	0	0	0	0	0	0	0.94	0	0	0	0	0	0	0	0	0
gene001444	c106253.graph_c0	0	0	0	0	0	0	0	0	0	0	0	0	1.67	0	0	0	0	0	0	0	0	0	0	0	0	0	0	0	0	0
gene001445	c106261.graph_c0	0	0.33	0	0	0	0	0	0	0	0	0	0	0	0	2.64	0	0	0	0	0	0	0	0	0	0	0.3	0	0	0.29	0
gene001446	c106262.graph_c0	0	0	0	0	0.21	0	0	0	0	0	0	0	0	0	0	0	0.4	0	0	0	0	0	0	0	0	0	0.65	0	0	0
gene001447	c106263.graph_c0	0	0	0	0	0	0	0	0	0	0	0	0	0	3.19	0	0	0	0	0	0	0	0	0	0	0	0	0	0	0	0
gene001448	c106284.graph_c0	0	0	0	0	0	0	0	0	0	0	0	0	0	0	0	0	0	0	0	0	0	0	0	0	0	0	0	0	0	0
gene001449	c106303.graph_c0	0.7	0	0	0	0	0	0	0	0	0	0	0	0	0	0	0	0	0	0	0	0	0	0	0	0	0	0	0	0	0
gene001450	c106305.graph_c0	0	0.17	0.14	0	0	0	0	0	0	0.44	0	0.15	0	0	0	0	0	0	0	0.87	0	0	0	0.29	0	0	0	0	0.15	0.57
gene001451	c106307.graph_c0	0	0	0.1	0	0	0	0	0	0.11	0	0	0	0	0	0	0	0	0.1	0	0.2	0.1	0	0	0	0.87	0	0.1	0.1	0.11	0
gene001452	c106333.graph_c0	0	0	0	0	0	0	0	0	0	0	0	0	0	0	0	0	0	0	0	0	0	0	0	0	0	0	0	0	0	1.45
gene001453	c106345.graph_c0	0	0	0	0	0	0.14	0	0	0	0.58	0	0	0	0	0	0	0	0	0	0.43	0	0	0	0	0	0.15	0	0	0.15	0
gene001454	c106355.graph_c0	0	0	0.11	0	0	0	0.23	0	0	0.58	0	0.47	0	0	0	0	0	0	0.11	0	0	0	0	0	0	0	0	0	0	0
gene001455	c106371.graph_c0	0	0	0	0.85	0	0	0	0	0	0	0.89	0	0	0	0	0	0	0	0	0	0	0	0	0	0	0	0	0	0	0
gene001456	c106407.graph_c0	0	0	0	0.13	0	0	0	0	0	0.13	0	0.13	0	0	0	0	0.12	0	0	0.12	0	0	0	0.25	0.36	0.63	0	0.5	0	0
gene001457	c106409.graph_c0	0	0	0	0	0	0	1.19	0.62	1.29	0	0	0	0	0	0	0	0	0	0	0	0	0	0	0	0	0	0	0	0	0
gene001458	c106413.graph_c0	0.25	0	0	0	0	0	0	0	0	0	0.76	0	0	0	0	0	0	0	0.44	0	0	0	0.71	0	0	0	0	0	0	0
gene001459	c106416.graph_c0	0	0.14	0	0	0	0	0	0	0	0	0.53	0	0.63	0	0	0	0	0	0	0	0	0	0.38	0	0.12	0.25	0.12	0	0	0.12
gene001460	c106418.graph_c0	0	0	0	0	0	0	0	0	0.18	0	0	0	0	0	0	0.16	0.31	0.35	0	0	0	0	0.17	0	0	0.17	0	0	0.17	0.65
gene001461	c106422.graph_c0	0	0	0	0	0	0	0	0	0	0	0	0	0	0	0	0	0	0	0	0	0	0	0	0	0	0	0	0	0	0
gene001462	c106423.graph_c0	0	0	0	0	0	0	0	0	0	0	0	0	1.79	0	0	0	0	0	0	0	0	0	0	0	0	0	0	0	0	0
gene001463	c106425.graph_c0	0	0	0	0	0	0	0	0	0.16	0	0	0	0.92	0	0	0.14	0	0	0	0	0	0	0	0	0	0	0	0	0	0
gene001464	c106431.graph_c0	0	0	0	0	0	0	0	0	0	0	0.27	0.79	0	0	0	0	0	0	0	0	0	0	0	0	0	1.01	0	0	0	0
gene001465	c106433.graph_c0	0	0	0	0	0	0	0	0	0.75	0	0.25	0	0	0	0	0	0	0	0	0.91	0	0	0	0	0	0	0	0	0	0
gene001466	c106452.graph_c0	0	0	0	0	0	0	0	0	0	0	0	0	0	0	0	0.8	0	0	0	0	0	0	0	0	0	0	0	0	0	0
gene001467	c106455.graph_c0	0	0	0	0	0	0	0	0	0	0	0	0	0	0	0	0.55	0	0	0	0	0	0	0	0	0	0	0	0	0	0
gene001468	c106457.graph_c0	0	0	0	0	0.19	0	0	0	0	0	0	0	0	0	0	0	0	0.2	0	0	0	0	0.39	0	0.56	0	0	0	0	0
gene001469	c106460.graph_c0	0	0	0	0	0	0	0.99	0.25	1.06	0	0	0	0	0	0	0	0	0	0	0	0	0	0	0	0	0	0	0	0	0
gene001470	c106482.graph_c0	0	0	0	0	0	0	0	0	0	0	0	0	0	0	0	0	0	0	0	0	0	0	0	0	0	0	0	0	0	0
gene001471	c106490.graph_c0	0	0	0	0	0	0	0	2.74	0	0	0	0	0	0	0	0	0	0	0	0	0	0	0	0	0	0.63	0	0	0	0
gene001472	c106491.graph_c0	0	0	0	0	0	0	0	0	0	0	0	0	0	0	0	0	0	0	0	0	0	0	0	0	0	0.56	0	0	0	0
gene001473	c106498.graph_c0	0	0	0	0	0.19	0	0	0	0	0	0	0	0	0	0	0	0	0	0	0	0	0	0	0	0	0	0	0.39	0	1.13
gene001474	c106507.graph_c0	0.17	0	0	0	0.61	0	0	0	0	0	0	0	0	0	0	0.14	0	0	0.15	0.61	0	0	0	0	0	0	0	0	0	0.3
gene001475	c106525.graph_c0	0	0	0	0	0.08	0	0.37	0	0.97	0	0	0.08	0	0	0	0	0	0	0	0	0	0	0	0	0	0	0	0	0	0
gene001476	c106529.graph_c0	0	0	0.23	0	0	0.34	0.24	0	0.26	0	0	0	0	0	0	0	0	0	0	0	0	0.63	0	0.24	0	0	0	0.12	0	0.35
gene001477	c106540.graph_c0	0.16	0	0	0.16	0.29	0.27	0	0	0	0	0	0	0	0	0	0	0.27	0	0	0	0	0.31	0.29	0.29	0.14	0	0.14	0	0	0
gene001478	c106547.graph_c0	0	0	0.2	0.89	0	0.2	0	0	0	0	0	0	0	0	0	0	0	0	0	0	0.21	0	0.43	0	0	0	0	0	0.43	0
gene001479	c106548.graph_c0	0	0	0	0	0.45	0	0	0	0.64	0	0	0	0	0	0	0	0	0.62	0	0	0	0.48	0.15	0	0	0	0	0.45	0	0
gene001480	c106551.graph_c0	0	0	0	0	0	0	0	0	0	0	0	0	0	0	0	0.29	0.81	0.23	0	0.13	0.04	0.05	0.31	0.04	0.08	0.04	0	0.04	0.05	0.13
gene001481	c106574.graph_c0	0	0.53	0	0	0	0	0	0	0	0	0	0	0	0	0	0	0	0	0	0	0	0	0.97	0	0	0	0	0	0	0
gene001482	c106580.graph_c0	0	0	0	0	0.34	0	0	0	0	0	0	0	0	0	0	0	0.63	0.35	0	0	0	0.72	0.17	0.17	0	0.17	0	0	0	0
gene001483	c106582.graph_c0	0	0	0	0	0	0	0	0	0	0	0	0	0	0	0	0	0	0	0	0	0	0	0	0	0	0	0	0	0	0
gene001484	c106586.graph_c0	1.4	0.32	0	0	0.14	0	0	0	0	0.14	0	0	0	0	0	0	0	0	0	0	0	0	0	0	0	0	0	0	0	0
gene001485	c106594.graph_c0	0	0	0	0	0	0	0	0	0	0	0	0	0	3.2	0	0	0	0	0	0	0	0	0	0	0	0	0	0	0	0
gene001486	c106595.graph_c0	0	0	1.13	0	0	0	0	0	0	0	0	0	0	0	0	0	0	0	0	0	0	0	0	0	0	0	0	0	0	0
gene001487	c106600.graph_c0	0	0	0	0	0	0	0	2.23	0	0	0	0	0	0	0	0	0	1.24	0	0	0	0	0	0	0	0	0	0	0	0
gene001488	c106609.graph_c0	0	0	0	0	0	0	0	0	0	0	0	0	0	0.25	0	0	0	0	0	0	0	0	0	0	0	0	0	0	0	0
gene001489	c106613.graph_c0	0	0	0	0	0	0	0	0	0	0	0	0	0	0	2.51	0	0	0	0	0	0	0	0	0	0	0	0	0	0	0
gene001490	c106618.graph_c0	0.24	0	0	0	0.22	0	0	0.22	0	0	0	0	0	1.22	0	0	0.1	0	0	0	0	0.35	0	0.11	0	0	0	0	0.11	0.11
gene001491	c106619.graph_c0	0	1.15	0	0	0	0	0	0	0	0	0	0	0	0	0	0	0.31	0.35	0	0	0	1.09	0	0	0	0	0	0	0	0
gene001492	c106626.graph_c0	0	0	0	0	0	0	0	0	0	0	0	0	1.73	0	0	0	0	0	0	0	0	0	0	0	0	0	0	0	0	0
gene001493	c106641.graph_c0	0	0	0	0	0	0	0	0	0	0	0	0	0	0	0	0.19	0.57	0	0	0.61	0	0	0.42	0.21	0	0	0	0	0	0
gene001494	c106647.graph_c0	0	0	0	0	0	0	0	0	0	0	0	0	0	0	4.23	0	0	0	0	0	0	0	0	0	0	0	0	0	0	0
gene001495	c106651.graph_c0	0.23	0	0.4	0	0	0.19	0	0	1.11	0	0	0	0	0	0	0.57	0	0.21	0	0	0	0	0	0	0	0.21	0.21	0	0	0
gene001496	c106655.graph_c0	2.63	0.13	0	0	0	0	0	0	0	0	0	0	0	0	0	0	0	0	0	0	0	0	0	0	0	0	0	0	0	0
gene001497	c106664.graph_c0	0	0	0	0	0	0.32	1.38	0	0	0	0	0	0	0	0	0	0	0	0.95	0	0.67	0	0	0.72	0	0	0	0	0	0
gene001498	c106687.graph_c0	0	0	0	0	0	0	1.68	0	0	0	0	0	0	0	0	0	0	0	0	0	0	0	0	0	0	0	0	0	0	0
gene001499	c106695.graph_c0	0	0	0.25	0	0	0	0	0	0	0	0	0	0	0	0	0	0	0.27	0	0.77	0	0	0.54	0.27	0	0	1.32	0	0	0
gene001500	c106699.graph_c0	0	0	0	0	0	0	0	0.24	0.25	0.71	0	0	0	0	0	0	0	0	0.43	0	0.23	0.73	0	0	0.23	0	0	0	0	0
gene001501	c106700.graph_c0	0	0	0	0	0	0	0	0	0	0.6	0.47	0	0	0	0	0	0.14	0	0.14	0.29	0.29	0	0	0.15	0	0	0	0.3	0	0
gene001502	c106701.graph_c0	0.59	0.36	0	0	0.21	0	0	0	0	0	0	0	0	0	0	0	0	0	0.3	0.11	0	0.45	0	0.1	0	0.11	0	0	0	0.1
gene001503	c106702.graph_c0	0	0	0.14	0	0.29	0	0	0	0	0.74	0	0	0	0	0	0	0	0	0	0.44	0	0	0	0	0	0.45	0	0	0	0.28
gene001504	c106704.graph_c0	0	0	0.1	0.05	0.1	0	0	0	0	0	0	0	0	0	0	0	0.05	0.11	0.58	0.35	0.7	0	0	0.1	0	0	0	0.1	0	0.05
gene001505	c106707.graph_c0	0.95	0.33	0.28	0	0	0	0	0	0	0	0.97	0	0	0	0	0.54	0	0	0.27	0	0	0	0	0	0	0	0	0.58	0	0
gene001506	c106711.graph_c0	0	0	0	0	0	0	0	0	0	0	0	0	0	0	0	1	0	0.83	0	0	0	0	0.28	0	0	0	0	0	0	0
gene001507	c106721.graph_c0	0	0	0	0	0	0	0	0	0	0	0	0	0	0	0	0	0	0	0	0	0	0	0	0	0	0	0	0	0	0
gene001508	c106722.graph_c0	0	0.42	0	0	0	0	0	0	0	0	0.6	0.39	0	0	0	0	0	0	0	0.37	0	0	0.76	0	0	0	0	0	0.19	0
gene001509	c106726.graph_c0	0	0.1	0	0	0.09	0	0	0	0	0.44	0	0	0	0	0	0	0.08	0	0.08	0	0	0	0.71	0.17	0	0	0	0	0.37	0
gene001510	c106730.graph_c0	0	0	0	0	0	0	0	0	0	0	0	0	0.59	0.84	0.88	0	0	0	0	0	0	0	0	0	0	0	0	0	0	0
gene001511	c106731.graph_c0	0	0	0	0	0	0	0	0	0	0	0	0	0	0	0	0	0	0	0	0	0	0	0	0	0	0	0	0	0	0
gene001512	c106742.graph_c0	0	0	0	0	0	0	0	0	0	0	1.27	0	0	0	0.68	0	0	0	0	0	0	0	0	0	0	0	0	0	0	0
gene001513	c106745.graph_c0	0	0	0	0	0	0	0.69	0.7	0.44	0	0	0.14	0	0	0	0	0	0	0	0	0	0	0	0.28	0.4	0	0	0	0	0
gene001514	c106746.graph_c0	0	0	0	0	0	0	0	0	0	0.87	0	0	0	0	0	0	0	0	0	0	0	0.3	0	0	0	0	0	0	0	0
gene001515	c106752.graph_c0	0.49	0	0.43	0	0	0	0	0	0	0	0	0	0	3.29	0	0	0	0	0	0	0	0	0	0	0	0	0	0	0	0
gene001516	c106766.graph_c0	0	0	0	0	0	0.18	0	0	0	0	0	0	0	0	0	0.09	0.09	0.2	0.72	0.09	0	0	0.09	0.18	0	0	0	0.37	0.2	0.18
gene001517	c106769.graph_c0	0	0	0	0	0.59	0	0	0	0	0.31	0.33	0	0	0	0	0	0	0	0	0	0	0	0	0	1.19	2.16	0	0	0	0
gene001518	c106776.graph_c0	0	0.35	0	0	0	0	0.2	0	0	0	0	0.3	0	0.79	0	0.09	0	0	0	0	0	0	0	0	0	0	0	0	0	0
gene001519	c106778.graph_c0	0	0	0	0	0	0	0	0	0	0	0	0	0	0	0	0	0	0	0	0	0	0	0	0	0	0	0	0	0	0
gene001520	c106780.graph_c0	3.39	2.09	7.89	11.4	9.38	3.29	0.82	0	2.87	2.31	2.68	1.51	3.18	0	2.38	3.05	0.57	4.02	3.1	4.06	0.81	0.22	2.31	0.83	3.22	2.52	2.89	6.17	1.49	2.77
gene001521	c106784.graph_c0	0	0	0.29	0	0	0	0	0	0	0	0	0	0	0	0	0	0.55	0	0	0	0	0	0	0	0.59	0	0.6	0	0	0
gene001522	c106786.graph_c0	0	0	0	0	0	0	0.43	0	0	0	1.18	0	0	0	0	0	0.4	0	0.2	0	0	0.23	0	0.44	0	0	0	0	0	0
gene001523	c106788.graph_c0	0	0	0	0	0	0	0	0	0	0	0	0	0	0	0	0	0	0.33	0.31	0.32	0	0	0.68	0.34	0	0	0	0	0	0.31
gene001524	c106789.graph_c0	0	0	0	0.24	0	0.21	0	0	0	0	0	0	0	1.51	0	0	0	0	0	0	0	0	0	0.45	0	0	0	0	0	0.43
gene001525	c106793.graph_c0	0	0.5	0	0	0	0	0	0.33	0	0	0	0	0	0	0.64	0.1	0.2	0.34	0	0	0	0	0	0	0	0	0	0	0	0
gene001526	c106794.graph_c0	0	0	0	0	0	2.3	0	0	0	0	0	0	0	0	0	0	0	0	0	0	0	0	0	0	0	0	0	0	0	0
gene001527	c106796.graph_c0	0	0	0	0	0	0	0	0	0	0	0	0	0	1.67	0	0	0	0	0	0	0	0	0	0	0	0	0	0	0	0
gene001528	c106800.graph_c0	0	0	0	0	0	0	0.56	0	0	0	0	0	0	0	1.76	0	0	0	0	0	0	0	0	0	0	0	0	0.19	0	0
gene001529	c106805.graph_c0	0	0.32	0	0.15	0	0	0	0	0	0	0	0	0	0	0	0	0	0	0.13	0.56	0	0.3	0.28	0.56	0	0	0	0	0	0
gene001530	c106806.graph_c0	0	0	0	0	0	0	0	0	0	0	0	0	0	0	0	0	0	0.67	0	0	0	0	0	0	0	0.44	0	0.43	0.45	0
gene001531	c106807.graph_c0	0	0	0	0	0	0	0	0	0	0.63	0	0	0	0	0	0	0	0.63	0	0	0	0	0	0	0.6	0	0	0	0	0
gene001532	c106808.graph_c0	0	0	0	0	1.16	0	0	0	0	0.61	0.33	0	0	0	0	0	0	0	0	0	0	0	0	0	0	0	0	0	0	0
gene001533	c106809.graph_c0	0	0	0	0	0	0	0	0	0	0	0	0	1.16	0	0	0	0	0	0	0	0	0	0	0	0	0	0	0	0	0
gene001534	c106814.graph_c0	0	0	0	0	0.93	0.29	0	0	0	0	0	0	0	0	0	0	0	0	0	0	0	0	0	0	0	0	0	0	0	0
gene001535	c106816.graph_c0	1.09	0	0	0	0	0	0	0	0	0	0	0	0	0	0	0	0	0	0.7	0	0	0	0	0	0	0	0	0	0	0
gene001536	c106820.graph_c0	0	0	0	0	0	0	0	0	0	0	0	0	1.47	0	1.77	0	0	0	0	0	0	0	0	0	0	0	0	0	0	0
gene001537	c106823.graph_c0	0	0	0	0	0	0.17	0	0	0	1.31	0	0.57	0	0	0	0	0	0	0	0	0	0	0	0	0	0	0	0	0	0
gene001538	c106830.graph_c0	0.23	0	0	0	0.21	1	0	0	0	0	0	0	0	0	0	0.39	0	0	0	0	0	0	0.87	0	0	0	0.43	0	0	0
gene001539	c106833.graph_c0	0	0.26	0	0.12	0	0	0.11	0	0	0	0	0	0	0	0	0	0	0.12	0.11	0.34	0	0.12	0.23	0.11	0	0.35	0.57	0	0	0
gene001540	c106844.graph_c0	0	0	0	0	0	0	0	0	0	0	0	0	0	0	0	0	0	0	0	0	0	0	0	0	0	0	0	0	0	0
gene001541	c106845.graph_c0	0	0	0	0	0	0	0	0	0	0	0	0	0	0	0	0	0	0.27	0	0.52	0	0	0	0	0	0	0.8	0	0	0.25
gene001542	c106846.graph_c0	0	0	0	0	0	0	0	0.75	0.13	0	0	0.25	0	0	0	0	0.8	0	0	0	0	0	0	0	0.12	0.13	0	0	0	0
gene001543	c106857.graph_c0	0	0	0	0	0	0	0	0	0.93	0	0	0	0	2.96	0	0	0	0	0	0	0	0	0	0	0	0	0	0	0	0
gene001544	c106858.graph_c0	0	0.76	0	0	0	0	0	0	0	0	0	0	0	0	0	0.62	0	0	0.31	0	0	0	0	0	0	0	0	0	0	0
gene001545	c106864.graph_c0	0	0	0.26	0.57	0	0	0	0	0	0	1.19	0	0	0	0	0.74	0	0	0	0	0.27	0	0	0	0	0	0	0.27	0.27	0
gene001546	c106868.graph_c0	0	0	0	0	0	0	0	0	0	0	0	0	0	0	0	0	0	0	0	0	0	0	0	0	0	0.16	0.31	0	0	0
gene001547	c106872.graph_c0	0	0	0	0	0	0	0	0	0	0	0	0	0	0	0	0	0	0	0	0	0	0	0	0	0	0	0	0	0	2.86
gene001548	c106879.graph_c0	0	0	0	0	0.12	0.11	0	0	0	0	0	0	0.81	0	0	0	0	0	0	0	0	0	0	0	0	0.12	0	0	0	0.81
gene001549	c106884.graph_c0	0	0	0	0.26	0	0	0	0.12	0	0	0.13	0.61	0	0	0	0	0	0	0.23	0	0	0	0	0	0.46	0.36	0.36	0	0	0
gene001550	c106886.graph_c0	0	0.42	0	0.59	0	0	0	0	0	0.19	0	0	0	0	0	0	0	0	0	0	0.18	0.39	0	0	0	0	0	0	0	0
gene001551	c106889.graph_c0	0.14	0	0	0	0	0	0	0	0.4	0	0	0	0	0	0	0.12	0	0	0	0	0	0	0	0	0.12	0.51	0	0.25	0.79	0.12
gene001552	c106898.graph_c0	0	0	0	0	0	0	0	0	1.84	0	0	0	0	0	0	0	0	0	0	0.33	0	0	0	0	0	0	0	0	0	0
gene001553	c106901.graph_c0	0	0	0	0	0	0	0	0	0	0	0	0	0	0	0	0	0	0	0	0	0	0	0	0	0	0	0	0	0	0
gene001554	c106906.graph_c0	0	0	0	0	0	0.31	0	0	0	0	0	0	0	0	0	0	0	0	0.31	0.65	0	0	0	0.35	0	0	0	0	0	0
gene001555	c106919.graph_c0	0	0	0	0	0	0	0	0	0	0	0	0	0	0	0	0	0.71	0.53	0	0	0	0	0	1.06	0.25	0	0	0	0	0.25
gene001556	c106920.graph_c0	0	0	0	0	0	0	0	0	0	0	0	0	0	0	3.45	0	0	0	0	0	0	0	0	0	0	0	0	0	0	0
gene001557	c106922.graph_c0	0	0	0	0	0	0	0	1.19	0	0	0	0	0	0	0	0	0	0	0.27	0.84	0	0.91	0.29	0	0	0	0	0	0	0
gene001558	c106926.graph_c0	0	0	0	0	0.71	0	0	0	0	0.18	0	0	0	0	0	0	0	0	0.5	0	0	0.19	0.18	0	0.35	0	0	0.18	0	0
gene001559	c106931.graph_c0	0	0	0	0	0	0	0	0	0	0	0	0	0	0	0	0	0	0	0	0.55	0	0	0	0	0	0	0	0	0	0.54
gene001560	c106934.graph_c0	0	0	0	0	0	0	0	0	0	0	0	0	0	0	0	0	0	0	0	0	0	0	0	0	2.51	0	0	0	0	0
gene001561	c106936.graph_c0	0	0	0	0.57	0.26	0.13	0.52	0	0	0	0	0	0	0	0	0	0	0.14	0	0	0	0.28	0	0.13	0.13	0	0	0	0	0
gene001562	c106938.graph_c0	0	0	0	1.41	0	0	0	1.4	0	0	0	0	0	0	0	0	0	0	0	0	0	0	0	0	0	0	0	0	0	0
gene001563	c106949.graph_c0	0	0	0	0	0	0	0	0	0.88	0	0	0	0	0	0	0	0	0	0	0	0	0	0	0	0	0.42	1.44	0	0	0
gene001564	c106957.graph_c0	1.74	0.18	0	0	0	0	0	0	0	0	0	0	0	0	0	0	0	0	0	0	0	0	0	0	0	0	0	0	0	0
gene001565	c106958.graph_c0	0	0	0	0	0	0	0	0.24	0	0	0	0	0	0	0	0.66	0	0	0	0	0	0	0.24	0	0.47	0.24	0	0.96	0.49	0
gene001566	c106960.graph_c0	0	0.33	0	0	0	0	0	0	0	0	0	0	0	0	0	0	0	0	0.27	0	0	0	0	0	0	0	2.08	0	0	0
gene001567	c106977.graph_c0	0	0	0	0	0	0	0	0	0	0	0.59	0	0	0	0	0	0	0	0	0	0	0	0	0	0.27	0	0.96	0	0.43	0
gene001568	c106985.graph_c0	0	0	0	0	0	0	0	0	1.82	0	0	0	0	0	0	0	0	0	0	0	0	0	0	0	0	0	0	0	0	0
gene001569	c106989.graph_c0	0	0	0	0	0	0	0	0	0	0	0	0	0	0	0	0	0	0	1.98	0	0	0	0	0	0	0	0	0	0	0
gene001570	c106992.graph_c0	0	0	0	0	0	0	0	0	0	0.33	0	0	0	0	0	0	0	0	0.46	0	0.32	0.86	0.66	0	0.16	0.17	0	0	0	0
gene001571	c107005.graph_c0	0	0	0	0	0	0	0	0	0	0.19	1.24	0	0	0	0.89	0	0	0	0	0	0	0	0	0	0	0	0	0	0	0
gene001572	c107011.graph_c0	0	0	0	0	0	0	0	0	0	0	0	0	0	0	0	0	0	0	0	0	0	0.26	0.25	0	0.6	0	0.12	0	0	0
gene001573	c107015.graph_c0	0	0	0	0	0	0	0	0	0	0	0.91	0	0	2.83	0	0	0	0	0	0	0	0	0	0	0	0	0	0	0	0
gene001574	c107016.graph_c0	0	0	0	0	0	0	0	0	0	0	0	0	0	0	0	0	0	0	0	0	0	0	0	0	0	0	0	0	0	0
gene001575	c107017.graph_c0	0.53	0.28	0	0	0	0	0	1.25	0	0	0	0	0.99	0	0	0	0	0	0	0	0	0	0	0	0	0	0	0	0	0
gene001576	c107018.graph_c0	0	0	0	0	0	0.14	0	0	0	0	1.22	0	0	0	0	0	0	0	0	0	0	0	0	0	0.28	0.29	0	0	0	0
gene001577	c107024.graph_c0	0	0	0	0	0	0	0	0	0	0	2.22	0	0	0	0	0	0	0	0	0	0	0.3	0	0	0	0	0	0	0	0.55
gene001578	c107025.graph_c0	0	0	0	0	0	0	0	0	0	0	0	0	0	0	0	0	0	0	2.55	0	0	0	0	0	0	0	0	0	0	0
gene001579	c107026.graph_c0	0	0.46	0	0	0.54	0	0	0	0	0.96	0	0	0	0	0	0	0	0	0	0	0	0	0	0	0	0	0	0	0	0
gene001580	c107027.graph_c0	0	0	0	0	0	0	0	0	0	0	0	0	1.68	2.39	0	0	0	0	0	0	0	0	0	0	0	0	0	0	0	0
gene001581	c107028.graph_c0	0	0	0	0	0	0	0	0	0	0.8	0	0	0	0	0	0	0	0	0	0	0	0	0	0	1.27	0	1.04	0	0	0
gene001582	c107033.graph_c0	0	0	0	0	0	0	0	0	0	0	0	0	0	0	0	0	0.26	0.3	0.14	0.14	0.57	0.15	0.29	0.57	0	0	0	0	0	0
gene001583	c107036.graph_c0	0	0	0	0	0	0	0.81	0	0	0	0	0	1.29	0	0	0	0	0	0	0	0	0	0	0	0	0	0	0	0	0
gene001584	c107040.graph_c0	0	0	0	0	0	0	0	0	0	0	0	0	1.62	0	1.16	0	0	0	0	0	0	0	0	0	0	0	0	0	0	0
gene001585	c107045.graph_c0	0	0	0	0	0	0	0	1.35	0.71	0	0	0	0	0	0	0	0	0	0.21	0	0	0	0	0	0	0	0	0	0	0
gene001586	c107048.graph_c0	0	0.93	0.34	0	0	0.22	0.81	0.23	0	0	0	0	0	0	0	0	0	0	0	0	0	0	0	0	0	0	0	0	0.25	0
gene001587	c107049.graph_c0	0	0	0	0	0	0	0	0	0	0	0	0	0	1.71	0	0	0	0	0	0	0	0	0	0	0	0	0	0.34	0	0
gene001588	c107050.graph_c0	0	0	0	0	0	0	0	0	0	0	0.37	0	3.15	0	0	0	0	0	0	0	0	0	0	0	0	0	0	0	0	0
gene001589	c107051.graph_c0	0	0	0.26	0	0	0	0.67	0.95	0	0.54	0	0	0	0	0	0	0.12	0	0	0	0	0	0	0	0	0	0	0	0	0
gene001590	c107052.graph_c0	0	0	0	0	0	0	0	0	0	0	0	0	0	0	0	0	0	0	0.5	0	0	0	0.18	0	0	0	0	0	0	1.69
gene001591	c107053.graph_c0	0	0	0	0	0	0	0	0	0	0	0	0	0	2.94	0	0	0	0	0	0	0	0	0	0	0.25	0	0	0	0.26	0.25
gene001592	c107056.graph_c0	0	0	0	0	0	0	0	0	0	0	0	0	0	0	0	0	0	0	0	0	0	0	0	0	0	0	0	0	0	0
gene001593	c107058.graph_c0	0	0	0	0	0	0	0.84	0	0	0	0	0	0	0	0	0	0	0	0	0	0	0	0	0	0	0	0	0	0	0
gene001594	c107059.graph_c0	0	0	0	0	0	0	0	0	0	0	0	0	0	0	0	0	0	0	0	0	0	0	0	0	0	0	0	0	0	0
gene001595	c107060.graph_c0	0	0	0	0	0	0	0	1.39	0	0	0	0	0	0	0	0	0	0	0	0	0	0	0	0	0	0	0	0	0	0
gene001596	c107064.graph_c0	0	0	0	0	0	0	0	0	0.92	0	0	0	0	0	0	0.26	0	0	0	0	0	0	0	0.29	0.56	0	0	0	0	0
gene001597	c107067.graph_c0	0.39	0	0	0	0	0	0	0	0	0	0	0.55	0	0	0.62	0	0	0.18	0	0.18	0	0.75	0	0	0	0.18	0	0	0	0
gene001598	c107070.graph_c0	0	0	0.26	0	0	0	0	0	1.48	0	0	0	0	0	0	0	0	0	0	0	0	0	0	0	0	0	0	0	0	0
gene001599	c107073.graph_c0	0	0.35	0	0	0	0	0	0	0	0	0	0	0	0	0	0	1.13	0	0	0.6	0	0	0	0.32	0	0	0	0	0	0
gene001600	c107077.graph_c0	0	0	1.39	0	0	0	0	0	0	0	0	0	0	0	0.33	0	0	0	0	0	0	0	0	0	0	0	0	0	0	0
gene001601	c107078.graph_c0	0	0	0	0	0	0	0	0	0	0	0	0	0	0	1.89	0	0	0	0	0	0	0	0	0	0.23	0	0	0	0	0
gene001602	c107080.graph_c0	0	0.51	0	0	0	0	0	0	0	0.23	0	0	0	0	0	0	0	0	0	1.12	0	0	0	0.93	0	0	0	0	0	0
gene001603	c107083.graph_c0	0	0	0	0	0.27	0	0	0	0	0.14	0	0	0	0	0	0.26	0.38	0	0	0	0	0	0	0	0	0	0	0	0	0.67
gene001604	c107085.graph_c0	0	0	0	0	0	0.22	0	0	0	0	0.78	0	0	0	0	0	0	0	0	0	0.47	0	0	0	0	1.46	0.24	0	0	0
gene001605	c107087.graph_c0	0	0	0	0	0	0	0.54	0	0	0.37	0.19	0.56	0	0	0	0	0.5	0	0	0	0	0	0	0	0	0	0.36	0	0	0
gene001606	c107089.graph_c0	0	0	0	0.65	0	0	0	0	0	0	0	0	0	0	0	0	0	0	0	0	0	0	0	0	0	0	0	0	0	0
gene001607	c107092.graph_c0	0	0	0	0	0	0	0	0.25	0	0	0	0	1.11	0	0	0	0	0	0	0	0	0	0	0	0	0	0	0	0	0
gene001608	c107095.graph_c0	0.1	0.64	0.09	0	0.19	0.18	0	0	0	0	0	0	0	0	0	0.26	0.17	0.39	0	0	0	0	0	0	0	0	0	0.19	0	0
gene001609	c107096.graph_c0	0.74	0	0	0	0	0	0	0	0	0	0.77	0	0	0	0	0	0	0	0	0	0	0	0	0	0	0	0	0.34	0	0
gene001610	c107097.graph_c0	0	0	0	0	0	0	0.26	1.08	1.7	0	0	0	0	0	0	0	0	0.8	0	0	0	0	0	0	0	0	0	0	0	0
gene001611	c107098.graph_c0	0	0.36	0	0.33	0.63	0	0	0	0	0	0	0	0	0	0	0	0.29	0	0.29	0	0.31	0	0	0	0	0	0	0	0	0
gene001612	c107102.graph_c0	0	0	0	0	0	0	0.22	0.79	1.2	0.11	0	0	0	0	0	0	0	0	0	0	0	0	0	0	0	0	0.34	0	0	0
gene001613	c107103.graph_c0	0	0	0	0	0	0	0	0	0	0	0	0	0	0	0	0	0	1.11	0	0	0.64	0	0	0	0	0	0	0	0	0
gene001614	c107105.graph_c0	0.1	0	0	0.19	0	0	0	0.44	0.28	0.53	0	0	0	0	0.1	0.08	0	0	0.08	0	0	0	0	0	0.17	0	0.61	0	0	0
gene001615	c107108.graph_c0	0	0	0	0	0	0	0	0	0	0	0	0	0	0	0	0	0	0	0	0	0.9	0	0	0	0	0	0	0	0	0
gene001616	c107111.graph_c0	0	0	0	0	0	0	0.95	0.16	0.34	0	0	0	0	0	0	0	0	0	0	0	0	0	0	0	0	0	0	0	0	0
gene001617	c107112.graph_c0	0	0	0	0	0	0	0	0	0	0	0	0	0	0	0	0	0.3	0	0	1.27	0	0	0	0	0	0	0	1.63	0	0
gene001618	c107115.graph_c0	0	0	0	0	0	0	0	0.57	0	0.57	0	0	0	0	0	0	0	0	0	0	0	0	0	0	0	0	0	0	0	0
gene001619	c107117.graph_c0	0	0	0	0	0.25	0	0.5	0.51	0	0	0	0	0	0	0	0	0	0	0	0	0	0	0	0	0	0	0	0	0	0
gene001620	c107120.graph_c0	0	0	0	0	1.09	0	0	0	0	0.37	0	0	0	0	0	0	0	0.19	0	0.54	0	0	0	0	0	0	0	0	0	0
gene001621	c107122.graph_c0	0	0	0	0	0	0	0	0	0	0	0	0	0	0	0	0.51	0.1	0	0.21	0	0	0	0.22	0.11	0	0	0	0	0	0.11
gene001622	c107123.graph_c0	0	0	0	0	0.26	0	0	0	0.14	0	0	0.13	0	0	0.61	0	0	0	0	0	0	0	0	0	0.5	0.4	0	0	0	0
gene001623	c107125.graph_c0	0	0	0	0	0	0	0.78	0.27	0	0	0	0	0	0	0	0	0	0	0	0	0	0	0	0	0	0	0	0	0	0
gene001624	c107128.graph_c0	0	0.82	0.28	0.16	0	0	0	0.14	0	0	0	0	0	0	0	0	0.13	0	0	0	0	0.31	0.15	0	0	0	0	0	0	0
gene001625	c107130.graph_c0	0	0	0	0	0	0	0	0	0.92	0	0	0	0	0	1.21	0	0	0	0	0	0	0	0	0	0	0.18	0	0	0	0
gene001626	c107138.graph_c0	0	2.19	0	0	0	0	0	0	0	0	0	0	0	0	0	0	0.22	0	0	0	0	0	0	0	0	0	0	0.24	0	0
gene001627	c107140.graph_c0	0	0	0	0	0	0	0	0	0	0	0	0	0	2.23	0	0	0	0	0	0	0	0	0	0	0	0	0	0	0	0
gene001628	c107144.graph_c0	0	0	0	0	0	0	0	0	0	0	0.54	0	0	0	0	0	0	0	0.46	0	0	0.52	0	0	0	0	0	0	0	0
gene001629	c107146.graph_c0	0	0	0	0	0	0	0	0	0	0	0	0	1.18	0	0	0	0	0	0.39	0.2	0	0	0	0.21	0	0	0	0	0	0
gene001630	c107147.graph_c0	0	0	0.54	0	0	0	0	0.75	0	0	0	0.57	0	0	0	0.26	0.17	0	0.09	0	0	0	0	0.09	0	0	0	0	0	0
gene001631	c107148.graph_c0	0	0	0	0	0	0	0	0	0	0	0	0	0	0	0	0	0	1.44	0	0	0	0	0	0	0.23	0	0	0	0	0
gene001632	c107149.graph_c0	0.16	0	0	0	0	0	0	0	0	0.74	0	0	0	0	0	0	0	0	0	0	0.58	0	0	0.15	0	0	0	0.29	0	0
gene001633	c107152.graph_c0	0	0	0	0	0	0	1.4	0.2	0	0	0	0	0	0	0	0	0	0	0	0	0	0	0	0	0	0	0	0	0	0
gene001634	c107153.graph_c0	0	0	0	0	0	0	0	0	0	0	0	0	0	0	3.91	0	0	0	0	0	0	0	0	0	0	0	0	0	0	0
gene001635	c107154.graph_c0	0	0	0	0	0	0	0	0	0	0	0	0	0.77	0	0	0	0	0	0	0	0	0	0	0	0	0	0	0	0	0
gene001636	c107155.graph_c0	0	0	0	0	0	0	0	2.09	0	0	0	0	1.3	0	0	0	0	0	0	0	0	0	0	0	0	0	0	0	0	0
gene001637	c107156.graph_c0	0	0	0	0	0	0	0	0	0	0	0	0	0	0	0	0.29	0.28	0	0	0.3	0	0.33	0	0	0	0	0	0	0	0
gene001638	c107157.graph_c0	0	0	0	0	0.14	0	0	0	0	0	0	1.27	0	0	0	0	0	0	0.13	0	0	0	0	0.14	0	0.56	0.14	0	0	0.27
gene001639	c107158.graph_c0	0	0	0	0.18	0	0	0	0	0	0	0	1.05	0	0	0	0	0	0	0.8	0	0.17	0	0	0.17	0	0	0	0	0	0
gene001640	c107159.graph_c0	0	0	0	0	0	0	0	0	0	0	0	0	0	0	0	0	0	0	3.8	0	0	0	0	0	0	0	0	0	0	0
gene001641	c107160.graph_c0	0	0	0	0	0	0	0	2.06	0	0	0.63	0.31	0	0	0	0	0	0	0	0	0	0	0	0	0	0	0	0	0	0
gene001642	c107164.graph_c0	0	0	0	0	0	0	0	0	0	0	0	0	0	0	0	0	0	0	0	0	0	0	0	0	0	0	0	0	0	0
gene001643	c107169.graph_c0	0	0	0	0	0	0	0	0	0	0	0	0	0	3.42	0	0	0	0	0	0	0	0	0	0	0	0	0	0	0	0
gene001644	c107170.graph_c0	0.38	3.14	0	0	0	0	0	0	0	0	0	0	0	0	0	0	0	0	0	0	0	0	0	0	0	0	0	0	0	0
gene001645	c107174.graph_c0	0	0	0	0.49	0	0	0	0	0	0	0	0	0	0	0	0	0	0	0	0	0	0	0	0	0	0	0	0	0	0
gene001646	c107176.graph_c0	0	0	0	0	0	0	0	0	0	0	0	0	0	0	0	0	0	1.13	0	0	0	0	0	0	0	0	1.39	0	0	0
gene001647	c107177.graph_c0	0	0	0	0	0	0.26	0	0	0	0	0	0	0	0	0	0	0	0	0	0	0	0	0	0	0	0.58	0	0	0	0
gene001648	c107178.graph_c0	0.11	0.35	0	0	0	0	0	0	0	0	0	0	0	0	0	0.1	0.19	1.06	0	0	0	0	0	0.2	0	0	0	0	0	0
gene001649	c107179.graph_c0	0	0	0	0	0	0	0	0.35	0	0.71	0.38	0.6	0	0	0	0	0	0	0	0	0	0	0	0	0	0	0	0	0	0
gene001650	c107181.graph_c0	0	0	0	0	0	0	0	0	0	0	0	0	0	0	0	0.55	0.34	0.62	0.21	0	0	0	0	0	0	0	0	0	0.08	0
gene001651	c107184.graph_c0	0	0	0	0	0.24	0	0	0	0	0	0	0	0	0	0	0	0	0	0	0	0.24	0.78	0	0.5	0	0	0	0	0	0
gene001652	c107185.graph_c0	0	0	0	0	0	0.18	0	0	0	0	0	0.2	0.32	0	0	0	0	0	0.18	0	0	0.6	0.19	0	0	0	0	0	0.39	0.36
gene001653	c107190.graph_c0	0	0	0	0	0	0	0	0	0	0	0	0.2	0	0	0	0	0.72	0.4	0	0.19	0	0	0	0	0	0	0.59	0	0	0
gene001654	c107191.graph_c0	0	0	0.28	0	0	0.27	0.88	0	0	0	0	0	0	0	0	0	0.27	0.3	0	0	0	0.31	0	0	0	0	0	0	0	0
gene001655	c107193.graph_c0	0.14	0	0.5	0	0	0	0	0	0	0	0	0	0	0	0	0.12	0	0.14	0.5	0	0	0.28	0	0	0	0	0	0	0	0.13
gene001656	c107195.graph_c0	0	0	0	0	0	0	0	1.99	0	0	0	0	0	0	0	0	0	0	0	0	0	0	0	0	0	0	0	0	0	0
gene001657	c107198.graph_c0	0	0	0	0	0	0.45	0	0	0	0	0	0	0	0	0	0	0	0	0	0	0	0	0.25	0	0	0.74	0	0	0	0.47
gene001658	c107199.graph_c0	0	0	0	0	0	0	0	0	0	0	0	0	0	0	0	0	0	0	0	0	0	0	0	0	0	1.28	1.08	0	0	0
gene001659	c107200.graph_c0	0	0	0	0	0	0	0	0	0	0	0	0	0	0	0	0	0	0	0.61	0	0	0	0	0	0	0.34	1	0	0	0
gene001660	c107201.graph_c0	0.28	0	0.08	0	0	0.24	0	0.17	0	0.76	0	0	0	0	0	0.08	0	0	0	0	0	0.18	0	0	0	0.26	0	0	0	0
gene001661	c107203.graph_c0	0	0	0	0	0	0	0	0	0	0	0	0.21	0	0	0	0	0	0	1.31	0	0	0	0.2	0	0	0	0	0	0	0.19
gene001662	c107211.graph_c0	0	0	0.23	1.28	0	0	0	0	0	0	0	0	0.56	0	0	0	0	0	0	0	0	0	0	0	0	0	0	0	0	0
gene001663	c107212.graph_c0	0	0	0.18	0	0	0	0	0	0	0	0	0	0	0	0	0	1.03	0	0.35	0	0.37	0	0	0	0	0	0	0.19	0	0
gene001664	c107218.graph_c0	0	0	0.22	0	0	0	1.12	0	0	0.23	0	0.24	0	0	0	0	0.42	0	0	0.22	0	0	0	0	0	0	0	0	0.23	0
gene001665	c107219.graph_c0	2.58	0.77	0.33	0	0	0	0	0	1.11	1.07	0	0	0	0	0	0	0	0	0	0	0	0	0	0	0	0	0	0	0	0
gene001666	c107222.graph_c0	0	0	0	0	0	0	0	0	0	0	0	0	0	0	1.76	0	0	0	0	0	0	0	0	0	0	0	0	0	0	0
gene001667	c107227.graph_c0	0	0	0	0	2.58	0	0	0	0.35	0	0	0	0	0	0	0	0	0	0	0	0	0	0	0	0	0	0	0	0	0
gene001668	c107228.graph_c0	0	0	0	0	0	0	0	0	0	0	0	0	0	0	0	0	0	0	2.29	0	0	0	0	0	0	0	0	0	0	0
gene001669	c107229.graph_c0	0	0	0	0	0	0	0	0	0	0	0	0	1.06	0	0	0	0	0	0	0	0	0	0	0	0	0	0	0	0	0
gene001670	c107232.graph_c0	0	0	0	0	0	0	0	0	0	0	0	0	0	2.07	2.64	0	0	0	0	0	0	0	0	0	0	0	0	0	0	0
gene001671	c107236.graph_c0	0.31	0	0	0	0	0	0.57	0	0.61	1.47	0	0	0	0	0	0	0	0	0	0	0	0	0	0	0.56	0	0	0	0	0
gene001672	c107237.graph_c0	0	0	0.46	0	0	0	0	0.65	0.86	0.49	0.17	0	0.18	0.36	0	0	0	0	0	0	0	0	0	0	0.16	0	0	0	0	0
gene001673	c107238.graph_c0	0	0	0	0	0	0	0	0	0	0	0	0	0	0	0	0	0	0	0	0	0.26	0	0	0	0	0.53	1.05	0.26	0	0
gene001674	c107240.graph_c0	0	0	0	0	0	0	0	0	0	0	0	0	0	3.27	0	0	0	0	0	0	0	0	0	0	0	0.33	0	0	0	0
gene001675	c107242.graph_c0	0	0	0.37	0	0	0	0	0	0	0.79	0	0.2	0	0	0	0	0	0	0	0	0	0	0	0.39	0	0.2	0	0	0	0
gene001676	c107243.graph_c0	0	0	0	0.35	0	0	0	0	2.93	0	0	0	0	0	0	0	0	0	0	0	0	0	0	0	0	0	0	0	0	0
gene001677	c107246.graph_c0	0	0	0	0	0.24	0.68	0.49	0	0	0	0	0	0	0	0	0	0	0	0	0	0.24	0	0	0	0.72	0.5	0	0	0	0
gene001678	c107247.graph_c0	0	0	0	0	0	0	0	0	0	0	0	0	0	0	0	0	0	0	0	0	0	0	0	0	0	0	0	0	0	0
gene001679	c107248.graph_c0	0	0	0	0	0	0	0	0	0	0	0	0	0	0	0	0	0	0	0	0	0	0	0	0	0	0	0	0	0	2.91
gene001680	c107253.graph_c0	0	0	0	0	0	0	0	0	0.34	0	0	0	0	0	0	0	0	0	0	0	0	0	0.16	0.48	0	0	0	0.8	0	0
gene001681	c107254.graph_c0	0	0	0	0	0	0	0	0	0	0.71	0	0	0	0	0	0	0	0.24	0	0	0.45	0	0.47	0	0	0.47	0	0	0	0
gene001682	c107256.graph_c0	0	0.86	0	0	0	0	0.17	0.17	0	0	0	0	0	0	0	0	0.31	0	0	0.08	0	0	0	0.33	0	0	0	0	0.18	0.25
gene001683	c107259.graph_c0	0	0	0	0	0.28	0	0	0.28	0.45	0	0	0.57	0	0	0	0.13	0	0	0.13	0	0	0	0	0.14	0	0	0	0.14	0	0
gene001684	c107263.graph_c0	0	0	0	0	0	0	0	0	0	0	0	0	0	0	0	0	0	0	0	0	0	1.08	0	0	0	0	0	0	0	0
gene001685	c107264.graph_c0	0	0	0	0	0.41	0	0	0	0	0	0	0	0	0	0	0	0	0	0	0	0	0.44	0	0.85	0.2	0	0.42	0	0	0
gene001686	c107267.graph_c0	0	0	0	0	0	0	0	0	0	0	0	0	0	0	0	0	0.22	0	0	0	0	0	0	0	0	0	0	0	0	0
gene001687	c107270.graph_c0	0	0	0.65	0.14	0.4	0	0	0	0	0.14	0	0.41	0	0	0	0	0	0.14	0	0	0	0	0	0	0	0.27	0	0	0	0
gene001688	c107272.graph_c0	0	0	0	0	0	0	0	0	0	0	0	0	1.18	0	0	0	0	0	0	0	0	0	0	0	0	0	0.77	0	0	0
gene001689	c107274.graph_c0	0	0	0.2	0	0	0	0	0	0	0	0	0	0	0	0	0	0	0	0	0	0	0.86	0.62	0	0.2	0	0.41	0	0	0
gene001690	c107277.graph_c0	0	0	0	0	0	0	0	0	0	0	0	0	0	0	0	0	0	0.39	0	0	0.94	0	0.39	0	0	0	0.19	0	0	0
gene001691	c107279.graph_c0	0	0	0	0	0	0	0	0	0	0	0	0	0	0	0	0	0	0.34	0	0	0	0	0	0.36	0	0	0	0	1.03	0.65
gene001692	c107281.graph_c0	0	0	0	0	0	0	0	0	0	0	0	0	0	0	0	0	0	0	0	0	0	0	0	0	0	0	0	0	0	0
gene001693	c107282.graph_c0	0	0	0	0	0	0	0.37	1.14	0.2	0	0	0	0	0	0	0	0	0	0	0	0	0.2	0	0	0.73	0	0	0	0	0
gene001694	c107283.graph_c0	0	0	0	0	0	0	0.13	0	0	0	0	0	0	0	0	0	0	0	0	0.39	0.13	0.28	0.27	0.13	0	0	0	0	0.55	0
gene001695	c107284.graph_c0	0	0.34	0.1	0	0	0	0	0	0	0.4	0.53	0	0	0	0	0	0	0	0.1	0	0.1	0.32	0	0.2	0	0	0	0.1	0	0
gene001696	c107285.graph_c0	0	0	0	0	0	0	0	0	0	0.96	0	0	0	0	0	0	0	0	0.66	0	0.23	0	0.72	0	0	0	0	0	0	0
gene001697	c107286.graph_c0	0	0	0	0.22	0	0	0	0	0	0	0	0	0	0	0	0	0.19	0	0.19	0	0	0	0	0	0	0	0	0	0	0
gene001698	c107288.graph_c0	0.23	0.48	0.2	0	0	0	0	0	0	0.43	0	0	0	0	0	0.2	0	0	0	0	0	0	0	0	0.21	0	0.85	0.42	0	0
gene001699	c107292.graph_c0	0	0	0	0	0	0	0	0	0	0	0	0	0	0	0	0	0.18	0	0	0	0	0	0	0	0.39	0	0	0	0	0
gene001700	c107293.graph_c0	0	0.28	0	0	0	0	0	0	0	0	0	0	0	0	0	0	0	0.51	0	0	0	0	0.25	0.76	0	0	0	0	0	0
gene001701	c107297.graph_c0	0.13	0	0	0	0	0	0.71	0	0	0	0.25	0	0	0	0	0	0	0	0	0	0	0.76	0.24	0	0	0	0	0	0	0
gene001702	c107298.graph_c0	0	0	0	0	0	0	0	0	0	0	0	1.44	0	0	0	0	0	0	0	0	0	0	0	0	0.32	0	0.99	0	0	0
gene001703	c107301.graph_c0	0	0	0	0	0	0	0	0	0	0	0	0	0	0	0	0	0	0	0	0	0	0	0	0	0	0	0	0	0	0
gene001704	c107303.graph_c0	0	0	0	0	0	0	0	0	0	0	0	0	0	0	0	0.74	0.44	0	0	0	0.31	0	0	0	0	0	0	0.32	0	0
gene001705	c107305.graph_c0	0	0	0	0	0	0	0	0	0	0	0	0	0	0	0	0	0.11	0	0.23	0.49	0.61	0	0	0	0	0	0	0	0	0
gene001706	c107307.graph_c0	0	0	0	0	0	0	0.15	0.3	0	0.75	0	0.3	0	0	0	0	0	0	0	0	0	0	0	0	0.14	0	0.15	0	0	0
gene001707	c107308.graph_c0	0	0	0	0	0	0	0	0	0	0	0	0	0	0	0	0	0	0	0	0	0	0	0	0	0.73	0	0.9	0	0	0
gene001708	c107310.graph_c0	0.21	0	0	0	0	0	0	0	0	0.58	0	0	0	0	2.2	0	0	0	0	0	0	0	0	0	0	0	0	0	0	0
gene001709	c107312.graph_c0	0	0	0.98	0	0	0.31	0	0	0.37	0	0	0	0	0	0	0	0.94	0	0	0	0.67	0	0	0	0	0	0	0	0	0
gene001710	c107314.graph_c0	0	0	0	0	0	0	0	0	0	1.36	0	0.28	0	0	0	0	0.24	0	0	0	0	0	0	0	0	0	0	0.53	0	0
gene001711	c107315.graph_c0	0	0	0.2	0	0.2	0.19	0	0	0	0	0	0	0.7	0	0.24	0	0	0	0	0	0.2	0	0	0	0	0	0	0.2	0.21	0
gene001712	c107321.graph_c0	0	0	0	0	0	0	0.19	0	0	0	0	0	0	0	0	0	0	0	0	0	0.38	0.6	0	0.19	0	0	0	0	0	0
gene001713	c107322.graph_c0	0	0	0	0	0	0.61	0	0	0	0	0	1.82	0	0	0	0	0	0	0	0.64	0	0	0	0	0	0	0	0	0	0
gene001714	c107324.graph_c0	0	0	0.07	0.08	0.22	0	0	0	0	0.07	0	0.15	0	0	0	0.69	0.2	0.08	0	0.22	0.07	0	0	0.07	0	0.22	0	0	0	0
gene001715	c107329.graph_c0	0	0	0	0	0	0	0	0	0	0	0	0	0	0	1.54	0.62	0	0	0	0	0.22	0	0.23	0	0	0	0	0	0	0.43
gene001716	c107330.graph_c0	0	0	0	0	0.26	0	0	0	0	0	0	0	0	0	0	0.49	0	0.81	0	0	0	0	0	0	0.52	0	0	0	0	0
gene001717	c107333.graph_c0	0	0	0	0	0.43	0	0	0	0	0	0	0	0	0	0	0	0	0.15	0.55	0.57	0	0	0.15	0.14	0	0	0	0	0	0
gene001718	c107334.graph_c0	0	0	0	0	0	0	0	0	0	0	0	0	0	0	0	0	0	0	0	0	0	0	0	0	0	0	0	0	0	0
gene001719	c107339.graph_c0	0	0	0	0	0	0	0	0.33	0	0	0	0	0	3.27	0	0	0	0	0	0	0	0	0	0	0	0	0	0	0	0
gene001720	c107342.graph_c0	0.67	0	0	0	0	0	0	0	0	0	0	0	0	0	1.4	0	0	0	0	0	0	0	0	0	0	0	0	0	0	0
gene001721	c107343.graph_c0	0	0	0	0	0	0	0	0	0	0	0	0	1.7	0	0	0	0	0.44	0	0	0	0.22	0	0	0	0	0	0	0	0
gene001722	c107344.graph_c0	0	0	0	0	0	0	0	0	0	0	0	0	0	0	0	0	0	0	0	0	0	0	0.21	0	0	0	0.21	0.21	0	0
gene001723	c107347.graph_c0	0	0	0	0	0	0	0	0	0	0	0	0	1.83	0	0	0	0	0	0	0	0	0	0	0	0	0	0	0	0	0
gene001724	c107349.graph_c0	0	0	0.64	0	0.66	0	0	0	0	0	0	1.4	0	0	0	0	0	0	0	0.22	0	0	0	0.22	0	0	0	0	0	0
gene001725	c107351.graph_c0	0	0	0	0	0	0	0	0	0	0	0	0	0	0	0	0	0	0	1.44	0.38	0.25	0	0	0	0	0	0	0	0	0
gene001726	c107356.graph_c0	0	0	0	0	0	0	0.25	0	0	0	0.13	0	0	0	0	0	0	0.13	0	0	0	0	0	0	0	0.38	0.63	0	0	0.49
gene001727	c107357.graph_c0	0	0	0	0	0	0	0	0	0	0	0	0	0	0	0	0.3	0	1.67	0	0	0	0	0	0.69	0	0	0	0	0	0
gene001728	c107360.graph_c0	2.44	0	0	0	0	0	0	0	0	0	0	0	0	0	0	0	0	0	0	0	0	0	0	0	0	0	0	0	0	0
gene001729	c107364.graph_c0	0	0	0.31	0	0	0	0	0	0	0	0	0	0	0	0	0.3	0.6	0.51	0	0	0	0	0	0	0	0	0	0	0.34	0
gene001730	c107366.graph_c0	0.63	0	0	0	0	0	0	0.97	0.41	0	0	0.6	0	0	0	0	0	0	0	0	0	0	0	0	0	0	0	0	0	0
gene001731	c107370.graph_c0	0	0	0	0	0	0	0	0	0	0.35	0	0	0	0	0	0	0.79	0	0	0.17	0	0.36	0	0	0	0	0	0.34	0	0
gene001732	c107372.graph_c0	0	0	0	0	0	0	0	0	0	0	0	0	0	3.5	0	0.28	0	0	0	0	0	0	0	0	0	0	0	0	0	0
gene001733	c107373.graph_c0	0	0	0.24	1.07	0	0.24	0	0	0	0	0.83	0.27	0	0	0	0	0	0	0	0.25	0.25	0	0	0	0	0	0	0	0	0
gene001734	c107377.graph_c0	0	0	0	0	0	0	0.18	0	0.39	0	0	0	0	0	0	0	0	0	0	0	0	0.19	0.19	0	0	0.56	0	0	0	0.18
gene001735	c107378.graph_c0	0	0	0	0	0	0	0	0	0	0	0.87	0	0	0	0	0.1	0.09	0.21	0	0	0	0.11	0	0	0	0	0	0	0	0
gene001736	c107383.graph_c0	0	0	0	0	0	0	1.53	0	0	0	0	0	0	0	0	0	0	0	0.21	0	0	0	0	0	0	0	0	0	0	0
gene001737	c107386.graph_c0	0	0	0	0	0.26	0	0	0	0	0.81	0	0	0	0	0	0	0	0	0	0	0	0	0	0	0.77	0	0	0	0	0
gene001738	c107388.graph_c0	0	0	0.38	0.21	0	0.37	0	0	0	1	0	0.2	0	0	0	0	0	0	0	0	0	0	0	0	0	0	0	0	0	0
gene001739	c107389.graph_c0	0	0.85	0.48	0	0	1.4	0	0	0	0	0	0	0	0	0	0	0	0	0	0	0	0	0	0	0	0	0	0	0	0
gene001740	c107390.graph_c0	0	0	0	0	0	0	0	0	0	0	0	0	0	0	0	0	0	0	2.35	0	0	0	0	0	0	0	0	0	0	0
gene001741	c107392.graph_c0	0	0	0.19	0	0	0	0	0	0	0	0	0	0	0	0	0	0.55	0	0.57	0	0	0	0	0	0	0	0	0	0	0
gene001742	c107394.graph_c0	0	0	0	0	0	0	0	0	0	0	0	0	0	0	0	0.18	0.72	0.2	0.37	0	0	0	0.2	0	0	0	0	0	0	0
gene001743	c107395.graph_c0	0	0	0	0	0	0	0	0	0	0	0	0	0.47	0	1.24	0	0	0	0	0	0	0	0	0	0	0	0	0	0	0
gene001744	c107399.graph_c0	0	0	0.29	0	0	0.28	0	0	0	0	0	0	0	0	0	0.83	0.28	0	0	0	0	0	0	0	0	0	0	0	0	0
gene001745	c107404.graph_c0	0	0	0	0	0	0	0.32	0	0	0.33	0	0.69	1.11	0	0	0	0	0	0.29	0.31	0	0	0	0.66	0	0	0	0	0	0
gene001746	c107405.graph_c0	0	0	0	0	0	0	0	0	0	0	0.32	0	0	0	0	0	0.79	0	0	0.28	0	0.3	0	0	0.28	0	0.29	0	0.29	0
gene001747	c107406.graph_c0	0	0	0	0	0	0	0.74	0	0	0	0	0	0	0	0.13	0	0	0	0	0.11	0	0.45	0	0.21	0	0	0.32	0.11	0	0.1
gene001748	c107407.graph_c0	1	0	0.88	0	0	0	0	0	0	0	0	0	0	0	0	0	0	0	0	0	0	0	0	0	0	0.31	0	0	0	0
gene001749	c107413.graph_c0	0	0	0	0	0	0	0	0	0	0	0	0	0	0	0	0	0.19	0	0	0	0	0	0	0	0	0	0	0	0	0.61
gene001750	c107414.graph_c0	0.16	0	0.29	0	0	0	0	0	0	0	0	0	0	0	0	0	0	0	0	0	0.15	0	0	0.15	0	0.3	0.74	0	0	0
gene001751	c107417.graph_c0	0	0	0	0	0	0	0	0	0	0	0	0	0	0	0	0.43	0	0	0	0	0	0	0.47	0	0	0	0	0.93	0	0
gene001752	c107420.graph_c0	0.29	0	0	0	0	0	0	0	0	0	0	0	0	0	0	0.24	0.24	0.54	0	0	0	0	0	0	0	0	0	0	0.81	0
gene001753	c107430.graph_c0	0.12	0	0	0	0	0	0	0	0.11	0	0	0	0	0	0.63	0.1	0.1	0.22	0	0	0	0.34	0.11	0	0	0.11	0.21	0.11	0	0.21
gene001754	c107431.graph_c0	0	0	0	0	0	0	0	0	0	0	0	0	0	4.13	0.96	0	0	0	0	0	0	0	0	0	0	0	0	0	0	0
gene001755	c107436.graph_c0	1.89	0.56	0	0	0	0	0	0	0	0	0	0	0	0	0	0	0	0	0	0	0	0	0	0	0	0	0	0	0	0
gene001756	c107439.graph_c0	0.3	0	0	0	0	0	0	1.41	0	0	0	0	0	0	0	0	0	0	0	0	0	0	0	0.85	0	0	0	0	0	0
gene001757	c107440.graph_c0	0	0	0	0	0	0	0	0	0	0	0	0	0	0	0	0.29	0	0	0	0	0	0.33	0	1.24	0	0.47	0	0	0	0.3
gene001758	c107441.graph_c0	0	0	0.59	0	0	0.15	0.15	0	0	0.15	0	0	0	0	0	0	0	0.4	0	0.08	0	0	0.31	0	0	0	0	0	0	0
gene001759	c107442.graph_c0	0	0	0	0	0	0	0	0	0	0	0	0	0	0	1.4	0	0	0	0	0.3	0	0	0	0	0	0	0	0	0	0
gene001760	c107443.graph_c0	1.14	0	0	0	0	0	0	0	0	0	0	0	0	0	0	0	0	0	1.57	0	0	0	0	0	0	0	0	0	0	0
gene001761	c107444.graph_c0	0.14	0.15	0	0	0	0	0	0	0	0	0	0	0	0	0	0	0.47	0.13	0	0.13	0	0.4	0	0.25	0	0	0	0	0.67	0
gene001762	c107445.graph_c0	0.15	0	0	0	0	0	0	0	0	0	0	0	0	1.66	0	0	0	0	0	0	0	0	0	0	0	0	0	0.14	0	0
gene001763	c107447.graph_c0	0	0.34	0	0	0	0	0	0	0	0	0	0	0	0	0	0	0	0	0	0	0	0	0	0	0	0	0	0	0	1.88
gene001764	c107448.graph_c0	0	0.15	0	0	0.26	0	0.53	0	0	0	0	0	0	0	0	0.12	0	0	0	0	0	0	0.13	0	0	0.13	0.13	0	0	0
gene001765	c107449.graph_c0	0	0	0	0	0	0	0	0	0	0	0	0	0	0	0	0	0	0	0	0.98	0	0.36	0	0	0	0	0	0	0	0
gene001766	c107458.graph_c0	0	0	0	0	0	0.6	0	0	0	0	0	0	0	0	0	0	0.59	0.33	0.6	0.63	0	0	0	0	0.32	0	0	0	0	0.31
gene001767	c107459.graph_c0	0	0	0	0	0	0	0	0	0	0	0	0	0	0	1.3	0	0	0	0	0	0	0	0	0	0	0.87	0	0	0	0
gene001768	c107461.graph_c0	0	0	0	0	0	0	0	0	0	0.79	0	0	0	0	0	0	0.35	0	0	0	0	0	0	0.19	0	0	0.19	0	0	0.19
gene001769	c107462.graph_c0	0	0	0	0	0.52	0	0	0	0	0.54	0	0	0	0	0	0	0	0	0	0	0	0	0	0	0	0	0	0	0	0
gene001770	c107464.graph_c0	0	0	0	0	0	0	0	0	0	0	0	0	0	0	0	0	0	0	0.24	0	0	0	0	0	1.01	1.31	0	0	0	0
gene001771	c107472.graph_c0	0	0	0	0	1.03	0	0	0	0	0.54	1.14	0	0	0	0	0	0	0	0	0	0	0	0	0	0	0	0	0	0	0
gene001772	c107484.graph_c0	0	0	0	0	0	0	0	0	0	0	0	0	0	0	0	0	0	0	0	0	0	0	0	0	0.89	1.08	0.49	0	0	0
gene001773	c107485.graph_c0	0	0	0	0	0	1.17	0.15	0	0	0	0	0	0	0	0	0	0	0	0	0	0	0	0.16	0	0	0	0	0	0	0.15
gene001774	c107490.graph_c0	0.44	0	0.38	0	0	0	0	0	0	0.61	0	0	0	0	0	0	0	0	0	0	0	0	0	0	0	0	0	0	0	0.57
gene001775	c107494.graph_c0	0	0	0	0	0	0	0	0	0	0	0	0	0	0	0	0	0	0	0	0	0	0	0	0	1.14	0	0.29	0	0.88	0
gene001776	c107501.graph_c0	0	0	0	0	0	0	0	0	0	0	0	0	0	0	0	0	0	0	0	0	0.82	0.29	0	0	0	0	0	0	0	0
gene001777	c107503.graph_c0	0	0	0	0	0.61	0	0	0	0	0	0	1.08	0	0	0	0	0.19	0	0	0	0	0	0.21	0.42	0	0	0	0.21	0	0.2
gene001778	c107508.graph_c0	0	0	0	0	0.17	0	0.33	0	0.18	0	0	0	0	0	0	0	0	0	0.32	0	0	0	0.51	0	0	0	0	0	0	0
gene001779	c107509.graph_c0	0	0	0	0	0	0	0	0	0	0	0	0	0.82	0	0	0	0	0	0	0	0	0	0	0	0	0	0	0	0	0
gene001780	c107514.graph_c0	0	0	0	0	0	0	0	0	0	0	2.63	0	0	0	0	0	0	0	0	0	0	0	0	0	0	0	0	0	0	0
gene001781	c107515.graph_c0	0	0	0	0	0	0	1.76	0	1.63	0	0	0	0	0	0	0	0	0	0	0	0	0	0	0	0	0	0	0	0	0
gene001782	c107520.graph_c0	0	1.22	0	0	0	0	0	0	0	0	0	0	0	0	0	0	0	0.89	0	0	0	0	0	0	0	0	0	0	0	0
gene001783	c107523.graph_c0	0	0	0	0	0	0	0	0	0	0.85	0	0	0	0	0	0	0	0	0	0	0	0	0	0	0	0	0	0	0	0
gene001784	c107524.graph_c0	0	0	0	0	0	0.17	0	0	0	0	0	0	0	0	0	0	0	0	0	0	0	0	0	0	0	0	0	0	0	0
gene001785	c107528.graph_c0	0	0	0	0	0	0	0	0	0	0.4	0.85	0.61	0	0	0	0	0	0	0	0	0	0	0	0	0	0	0	0	0	0
gene001786	c107529.graph_c0	0	0	0	0	0	0	0	0	0	0	0	1.56	0	0	0	0	0	0	0	0	0	0	0	0	0	0	0	0	0	0
gene001787	c107532.graph_c0	0	0	0	0	0	0	0	0	0	0	0	0	0	0	0	0	0	0	0	0	0	0	0.69	0	0	0	0	0	0	0.22
gene001788	c107536.graph_c0	0	0	0	0	0	0	0	0	0	0	0	0	1.21	1.34	0	0	0	0	0	0	0	0	0	0	0	0	0	0	0	0
gene001789	c107537.graph_c0	1.1	0.49	0	0	0	0	0	0	0	0	0	0	0	0	0	0	0	0	0	0	0	0	0	0	0	0	0	0	0	0
gene001790	c107541.graph_c0	0	0	0	0	0	0	0	0	0	0	0	0	0	0	1.91	0	0	0	0	0	0	0	0	0	0	0	0	0	0	0
gene001791	c107561.graph_c0	0	0	0	0	0	0	0	2.05	0	0	0	0	0	0	0	0	0	0	0	0	0	0	0	0	0	0	0	0	0	0
gene001792	c107567.graph_c0	0	0	0	0	0	0	0	0	0	0	0	0	0	2.61	0	0	0	0	0	0	0	0	0	0	0	0	0	0	0	0
gene001793	c107572.graph_c0	0.2	0	0.18	0	0	0	0	0	0	0	0.8	0	0	0	0	0	0	0	0	0	0	0	0	0.56	0	0.19	0	0	0.19	0
gene001794	c107580.graph_c0	0.98	0	0.17	0	0	0	0	0	0	0	0	0	0	0	0	0	0	0	0	0	0	0	0	0	0	0	0	0	0	0
gene001795	c107582.graph_c0	0	0	0	0	0	0	0	0	0	0	0	0	0	0	0	0	0	0	0	0	0	0	0	0	0	0	0	0	0	0
gene001796	c107630.graph_c0	0	0	0	0	0	0	0	0	0	0	0	0	0.8	0	0	0	0	0	0	0	0	0	0	0	0	0	0	0	0	0
gene001797	c107632.graph_c0	0.2	0	0.52	0	0	0	0	0	0	0.92	0	0	0	0	0	0	0.67	0	0	0	0	0	0.18	0	0	0	0	0	0	0.18
gene001798	c107648.graph_c0	0.63	0.65	0.56	0	0	0	0	0	0	0	0	0	0	0	0	0	0	0	0	0	0	0	0	0	0	0	0	0	0	0
gene001799	c107684.graph_c0	0	0	0.33	0	0	0	0.17	0	0	0	0	0.35	0	0	0	0	0	0	0.32	0	0.17	0.72	0	0.17	0	0	0	0	0	0
gene001800	c107688.graph_c0	0.67	0	0	0.43	0	0	0	0	0	0	0	0	0	0	0	0.19	0	0.21	0.58	0	0	0	0	0	0	0	0	0	0	0
gene001801	c107699.graph_c0	0	0	0.97	0	0	0	0	0	0	0	0	0	0	0.58	0.87	0.47	1.4	0	0	0	0	0	0	0	0.25	0	0	0	0	0.24
gene001802	c107723.graph_c0	0	0	0	0	0	0	0	0	0	0	0	0	0	0	0	0	0	0	0.55	0	0	0	0	0	0	0	0	0	0	0
gene001803	c107725.graph_c0	0	0	0	0	0	0	0	0	0	0	0	0	0	0	2.4	0	0	0	0	0	0	0	0	0	0	0	0	0	0	0
gene001804	c107733.graph_c0	0	0	0	0	0	0.32	0	0	0	0	0	0.53	0	0	0	0	0.47	0	0.16	0	0	0	0	0	0.67	0	0	0	0	0
gene001805	c107734.graph_c0	0	0	0	0	0	0	0	0	0	0	0.52	0	0	0	0	0	0	0	0	0.49	0	0	0.12	0	0	0	0	0	0	0
gene001806	c107744.graph_c0	0	0	0	0.7	0	0	0	0	0	0	0	0	0	0	0	0	0	0	0	0.48	0	0	0.16	0	0.16	0.33	0	0.49	0	0
gene001807	c107760.graph_c0	0.12	0.12	0	0.12	0	0	0	0	0	0	0	0	0	0	0	0.2	0.91	0.23	0	0	0.11	0	0	0	0	0	0	0	0.46	0
gene001808	c107764.graph_c0	0	0.44	0	0.17	0.08	0.59	0	0	0	0	0	0	0	0	0	0	0.35	0	0.07	0.08	0.15	0	0	0	0.15	0	0	0	0	0.08
gene001809	c107771.graph_c0	0	0	0	0	0	0	0	0	0	0	0	0	0	0	0	0	0	0	0	0	0	0	0	0	0	0	0	0	0	0
gene001810	c107783.graph_c0	0	0	0	0	0	0	0	0	0	0	0.52	0.5	0	0	0	0	0	0	0	0	0	0	0	0	0.63	0.49	0	0	0	0
gene001811	c10779.graph_c0	0	0	0	0	0	0	0	0	0	0	0	0	0	0	0	0	0	0	0	0	0	0.54	0	0	0	0	0	0	0	0
gene001812	c107799.graph_c0	0	0	0	0	0	0	0	0	0	0.28	0	0	0	1.46	0	0	0.09	0	0	0	0	0	0	0	0	0	0	0	0	0
gene001813	c107813.graph_c0	0	0	0	0	0	0	0	0	0	0.17	0.53	0.17	0	0	0	0	0	0	0	0	0	0	0	0	0	0	0.33	0	0	0
gene001814	c107816.graph_c0	0.43	0	0.37	0.11	0	0.19	0	0.39	0.73	0	0	0	0	0	0	0.09	0	0	0	0.19	0	0	0	0	0	0	0	0.1	0	0
gene001815	c107823.graph_c0	0	0	0	0	0	0	0	0.59	0	0	0	0	0	0	0	0	0	0	0	0	0	0	0	0	0	0	0.86	0	0.87	0
gene001816	c107825.graph_c0	0	0	0	0	0	0	0	0	0	0	0	0	0	0	0.23	0.37	0	0	0	0	0	0	0	0	0	0	1.2	0	0	0
gene001817	c107826.graph_c0	0	0	0	0	1.98	0	0	0	0	0	0	0	0	0	0	0	0	0	0	0	0	0	0	0	0	0	0	0	0	1.2
gene001818	c107831.graph_c0	0	0	0	0	0	0	0	0.95	0	0	0	0	0	4.2	0	0	0	0	0	0	0	0	0	0	0	0	0	0	0	0
gene001819	c107835.graph_c0	0	0	0	0	0.83	0	0	0	0	0.17	0	2.06	0	0	0	0	0	0	0	0	0	0	0	0	0	0	0	0	0	0
gene001820	c107837.graph_c0	0	0	0	0	0	0.65	0	0	0	0	0.15	0	0	0	0	0	0	0.14	0	0	0	0	0	0.14	0	0	0.14	0	0	0
gene001821	c107845.graph_c0	0	0	0	0	0	0	0	0	0	0	0	0	0	0	0	0	0	0	0	0	0	0	0	0	0	0	0	0	0	0
gene001822	c107861.graph_c0	0	0	0	0	0	0	0	0	0	0	0	0.37	0	0	0	0	0	0.18	0	0	0	0.19	0	0	0	0	1.43	0	0	0
gene001823	c107884.graph_c0	0	0	0	0	0	0	0	0	0	0	0	0	0	0	0	0	0	0	0	0	0	0	1.32	0	0	0	0	0	0	0
gene001824	c107912.graph_c0	0	0	0	0	0	0.56	0	0	0.98	0	0	0	0	0	0	0	0	0.62	0	0	0	0	0	0	0	0	0	0	0	0
gene001825	c107917.graph_c0	0	0	0	0	0	0	0	0	0	0.6	0	0	0	0	2.3	0	0	0	0	0	0	0	0	0	0	0	0	0	0	0
gene001826	c107929.graph_c0	0	0	0	0	0	0	0	0	0.18	0	0	0	0	0	0	0	0	0.18	0.16	0	0	0.36	0	0.17	0	0	0	0	0	0
gene001827	c107936.graph_c0	0	0	0	0	0	0	0	0	0.55	0	0	0	0	0	0	0	0	0.26	0	0	0	0	0	0.52	0	0	0	0	0	0
gene001828	c107958.graph_c0	0	0	0	0	0	0	0	0	0	0	1.65	1.62	0	0	0	0	0	0	0	0	0	0	0	0	0	0	0	0	0.61	0
gene001829	c107977.graph_c0	0	0	0.18	0	0	0	0.36	1.3	0	0	0	0	0	0	0	0.17	0	0	0	0	0	0	0	0	0	0	0	0.37	0	0
gene001830	c107989.graph_c0	0	0	0	0	0	0	0	0	0	0	0	0	0	0	0	0	0	0	0	0	0	0	0	0	0	0	0	0	0	0
gene001831	c107998.graph_c0	0	0	0	0	0	0	0	0	0	0	0	0	0	0	0	0	0	0	0	0	0	0	0	0	0	0	0	0	0	0
gene001832	c108011.graph_c0	0	0	0	0	0	0	0	0	0	0	0	0	0.91	0	1.5	0	0	0	0	0	0	0	0	0	0	0	0	0	0	0
gene001833	c108016.graph_c0	0	0	0	0	0	0	0	0	0	0	0	0	0	0	3.22	0	0	0	0	0	0	0	0	0	0	0	0	0	0	0
gene001834	c108021.graph_c0	0	0	0	0	0	0	0	0	0	0	0	0	0	0	0	0.22	0	0	0	0.24	0	0	0	0	0	0.49	0	0	0	0
gene001835	c108026.graph_c0	0	0	0	0	0	0	0	0	0	0	0	0	0	0	0	0.53	0	0	1.35	0.28	0.29	0	0.3	0.3	0	0	0	0	0	0
gene001836	c108031.graph_c0	0	0	0	0	0	0	0	0	0	0	0	0	0	0	0	0	0	0	0	0	0	0	0	0	0	0	0	0	0	1.85
gene001837	c108046.graph_c0	0	0	0.12	0	0	0.12	0	0.26	0	0.26	0.83	0	0.44	0	0	0	0	0	0	0.26	0	0	0	0	0	0	0	0	0	0
gene001838	c108051.graph_c0	0	0	0	0	0	0	0	0	0	0	0	0	0	0	0	0	0	0	1.87	0	0	0	0	0	0	0	0	0	0	0
gene001839	c108053.graph_c0	0	0	0	0	0	0	0	0	0	0	0	0	0.94	0	0	0	0	0	0	0	0	0	0	0	0	0	0	0	0	0
gene001840	c108061.graph_c0	0	0	0	0	0	0	0	0	0	0	0	0	1.32	0	0	0	0	0	0	0	0	0	0	0	0	0	0.58	0	0	0
gene001841	c108063.graph_c0	0	0	0	0	0	0	0	0	0	0	0	0	0	0	0	0	0	0	0	0	0	0	0	0	0	0	0	0	0	0
gene001842	c108087.graph_c0	0.13	0.14	0	0	0	0	0	0	0	0	0	0	0	0	0	0	0.11	0	0	0	0.12	0.38	0	0	0.23	0.12	0	0	0	0
gene001843	c108105.graph_c0	0	0	0	0	0	0	0	0	0	0	0	0.68	0	0.9	0	0	0	0	0	0	0	0	0	0	0	0	0	0	0	0
gene001844	c108117.graph_c0	0	0	0	0	0	0	0	0.98	0.99	0	0	0	0	0	0.3	0	0	0	0	0	0	0	0	0	0	0	0	0	0	0
gene001845	c108126.graph_c0	0	0	0	0	0	0	0	0	0	0	0	0	0	0	0	0	0	0	2.82	0	0	0	0	0	0	0	0	0	0	0
gene001846	c108148.graph_c0	0	0	0	0	0	0	0	0	0	0	0	0	0	0	0	0	0	0	0	0	0	0	0	0	0	0	0	0	0	0
gene001847	c108169.graph_c0	0	0	0	0	0	0.39	0	0.64	0	0	0	0.44	0	0	0	0	0	0.43	0.2	0	0.21	0	0	0	0	0	0	0	0	0
gene001848	c108172.graph_c0	0	0	0	0	0.91	0	0	0	0	0	0	0.73	0	0	0	0	0	0	0	0	0	0	0	0	0	0	0	0	0	0
gene001849	c108176.graph_c0	0	0	0	0	0	0.29	0	0	0	0	0	0	0	0	0	0	0	0	0	0	0	0.66	0	0	0	0	0	0	0	0
gene001850	c108179.graph_c0	0	0	0	0	0.88	0	0	0	0	0	0	0	0	0	0	0.27	0	0	0	0	0	0	0	0.31	0	0	0	0	0	0
gene001851	c108184.graph_c0	0.35	0	0	0	0	0	0	0	0	0.67	0	0	0	0	0	0	0	0	0	0	0	0	0	0	0	0	0	0	0	0
gene001852	c108196.graph_c0	0	0	0	0	0.34	0	0.66	0	0	0	0	0	0	0	0	0.1	0.1	0	0	0.45	0	0	0	0	0.22	0	0	0	0	0
gene001853	c108200.graph_c0	0	0	0	0	0	0.18	1.29	0	0	0	0.4	0.39	0	0	0	0	0	0	0	0	0	0	0	0	0	0	0	0	0	0
gene001854	c108203.graph_c0	0	0	0	0	0.84	0	0	0	0	0	0	0	0	0	0	0	0	0	0	0	0	0	0	0	0	0	0	0	0	0
gene001855	c108206.graph_c0	0	0	0.13	0	0.26	0	1.29	0	0	0	0	0.53	0	0	0	0	0	0	0	0	0	0	0	0	0	0	0	0	0	0
gene001856	c108224.graph_c0	0	0	0	0	0	0	0	0	0	0.39	0	0	0.43	0	0	0	0	0	0	0	0	0	0	0	0	0	0	0	0	0.92
gene001857	c108231.graph_c0	0	0	0	0	0	0	0	0	0	0	0	0	0	0	0	0	0	0	0	0	0	0	0	0	0	0	0	0	0	0
gene001858	c108236.graph_c0	0	0	0	0	0	0	0	0	0	0	0	0	0	0	0	0	0	0	0	0	0	0	0	0	0	0	0	0	0	0
gene001859	c108237.graph_c0	0	0	0	0	0	0	0	0	0	0	0	0	0	0	0	0	0	0	0	0	0	0	0	0	0	0	0	0	0	0
gene001860	c108241.graph_c0	0	0	0	0	0	0	0	0	0	0	0	0	0	0	0	0	0	0	0	0	0	0	0	0	0	0	0	0	0	0
gene001861	c108250.graph_c0	0	0	0	0	0	0	1.66	0	0	0	0	0	0	0	0	0	0	0	0	0	0	0	0	0	0	0	0	0	0	0
gene001862	c108253.graph_c0	0	0.62	0	0	0	0	0	0	0	0.14	0	0.28	0	0	0	0	0	0	0	0	0	0	0.28	0	0	0	0.95	0	0	0.13
gene001863	c108256.graph_c0	0	0	0	0	0	0	0.95	1.77	0	0	0	0	0	0	0	0	0	0	0	0	0	0	0	0	0	0	0	0	0	0
gene001864	c108260.graph_c0	0	0	0	0	0	0	0	0	0	0	0	0	0	0	0	0	0.38	0	0.13	0	0.13	0.43	0.82	0	0.4	0	0.27	0	0	0
gene001865	c108263.graph_c0	0	0	0	0	0	0	0	0	0	0	0	0	0	0	0.54	0	0	0	0	0	0	0	0	0	0	0	2.15	0	0	0
gene001866	c108273.graph_c0	0	0	0	0	0	0	0.92	0	0	0	0	0	0	0	0	0	0	0	0	0	0	0	0	0	0	0	0	0	0	0
gene001867	c108283.graph_c0	0	0	0	0	0	0	0	0	0	0	0	0	0	0	0	0	0	0	0	0	0	0	0	0	0	0	0	0	0	0
gene001868	c108288.graph_c0	0	0	0	0	0	0	0	1.03	0	0.86	0	0	0	0	0	0	0	0	0.8	0	0	0	0	0	0	0	0	0	0	0
gene001869	c108298.graph_c0	0	0	0	0	0	0	0.26	0	0	0	0	0	2.13	0	0	0	0	0	0	0	0	0	0	0	0	0	0	0	0	0
gene001870	c108306.graph_c0	0	0	0	0	0	0	0	0	0	0	0	0	1.16	0	0	0	0	0	0	0	0	0	0	0	0	0	0	0	0	0
gene001871	c108315.graph_c0	0.41	0	0	0	0	0	0	0	0	0	0	0	0	0	0	0	0	0	0.18	0	0	0.99	0	0.56	0	0	0	0	0	0
gene001872	c108330.graph_c0	0.46	0	0	0	0	0.13	0	0	0	1.4	0	0	0	0	0	0	0	0	0	0	0	0	0	0	0	0	0	0	0	0.13
gene001873	c108344.graph_c0	0	0	0	0	0	0	0	1.99	0	0	0	0	0	0	0	0	0	0	0	0	0	0	0	0	0	0	0	0	0	0
gene001874	c108349.graph_c0	0	0	0	0	0.65	0.08	0	0	0.52	0	0	0	0	0	0	0	0.15	0	0	0	0	0	0	0	0	0	0	0	0	0
gene001875	c108360.graph_c0	0	0.21	0	0	0	0	0	0	0	0	0.4	0	0	0	0	0.17	0.17	0	0.7	0	0.36	0.39	0	0.19	0	0	0	0	0.19	0.71
gene001876	c108369.graph_c0	0	0	0	0	0	0	0	0	0	0	0	0	0	0	0	1.05	0.35	0.19	0	0	0	0	0	0	0	0	0	0	0.19	0.54
gene001877	c108372.graph_c0	0	0	0	0	0	0	0.19	0.39	1.65	0	0.21	0.6	0	0	0	0	0	0	0	0	0	0	0	0	0	0	0	0	0	0
gene001878	c108384.graph_c0	0	0	0.4	0	0	0	0	0.31	0	0	0.55	0.21	0	0	0	0.1	0	0	0.1	0	0	0.22	0	0	0	0	0	0	0	0
gene001879	c108388.graph_c0	0	0	0	0	0	0	0	0	0.94	0.22	1.19	1.62	0	0	0	0	0	0	0	0	0	0	0	0	0	0	0	0	0	0
gene001880	c108396.graph_c0	0	0	0	0	0	0	0	0	0	0	0	0	0	0	0	0.3	1.22	0	0	0	0	0	0	0.69	0	0	0	0	1	0
gene001881	c108408.graph_c0	0	0	0	0	0	0	0	0	0	0	0	0	0	0	0	0.65	0.32	0.85	0.11	0	0	0	0	0	0	0	0	0	0.37	0.57
gene001882	c108415.graph_c0	0	0	0	0	0	0	0	0	0	0.11	0	0.23	0	0	0	0	0	0	0	0.23	0	0.12	0	0.11	0.55	0.46	0	0	0	0
gene001883	c108431.graph_c0	0	0	0	0	0	0.1	0	0.53	0	0	0.11	0	0	0	0	0.3	0.1	0	0	0	0	0.23	0	0	0	0	0	0	0	0
gene001884	c108439.graph_c0	0	0	0	0.62	1.54	0	0	0	0	0	0	0	0	0	0	0	0	0	0	0	0.58	0	0	0	0	0	0	0	0	0
gene001885	c108441.graph_c0	0	0.19	0	0.35	0	0	0	0	0	0	0	0	0	0	0	0	0.3	0	0	0	0	0.52	0	0	0.32	0.33	0.66	0	0	0
gene001886	c108448.graph_c0	0	0	0	0	0	0	0	1.01	0	0	0.81	0	0	0	0	0	0	0	0	0	0	0	0	0.76	0.97	0	0	0	0	0
gene001887	c108469.graph_c0	0	0	0	0	0	0.35	0	0	0	0	0	0	0	0	0	0.34	0	0	0.46	0	0	0	0.61	0.24	0	0.12	0	0.12	0	0.47
gene001888	c108478.graph_c0	0.45	0	0.2	0	0	0	0	0	0	0	0	0	0.93	0	0	0	0	0	0	0	0	0	0	0	0	0	0	0	0	0.2
gene001889	c108481.graph_c0	0	0	0	0	0	0	0	0	0	0	0	0	1.66	0	0	0	0	0	0	0	0	0	0	0	0	0	0	0	0	0
gene001890	c108483.graph_c0	0	0	0	0	0	0	0	0	0	0	0	0	1.07	0	1.38	0	0	0	0	0	0	0	0	0	0	0	0	0	0	0
gene001891	c108489.graph_c0	0	0	0	0	0	0	0	0	0	0	0	0	1.02	0	2.99	0	0	0	0	0	0	0	0	0	0	0	0	0	0	0
gene001892	c108500.graph_c0	0	0	0	0	0	0	0	0	0	0	0	0	0	0	0	0	0	0.3	0	0	0	0	0	0	0	0.3	0	0.59	0	0
gene001893	c108508.graph_c0	0	0	0	0	0	0	0	0	0	0	0	0	1.82	0	0	0	0	0	0	0	0	0	0	0	0	0	0	0	0	0
gene001894	c108514.graph_c0	0	0	0	0	0	0	0	0	0	0	0	0	0	0	0	0	0	0	0	0	0	0	0	0	0	0	0	0	0	0
gene001895	c108516.graph_c0	0	0	0	0	0	0	0	0	1.66	0	0	0.27	0	0	0	0	0	0	0	0	0	0	0	0	0	0	0	0	0	0
gene001896	c108533.graph_c0	0	0	0	0	0	0	0	0	0	0	0	0	0	0	0	0	0.28	0	0	0	0.45	0	0	0.3	0	0	0	0	0	0.15
gene001897	c108570.graph_c0	0	0	0	0	1.55	0	0	0	0	0	0	0	0	0	2.15	0	0	0	0	0	0	0	0	0	0	0	0	0	0	0
gene001898	c108572.graph_c0	0	0	0	0	0	0	0.28	0	0	0	0	0	0	0	0	0	0	0	0	0	0	0	0	0	0	0	0	0	0	0
gene001899	c108574.graph_c0	0	0	0	0	0	0	0	0	0	0	0	0	0	0	2.87	0	0	0	0	0	0	0	0	0	0	0	0	0	0	0
gene001900	c108586.graph_c0	0.29	0.88	0.12	0.14	0	0	0.76	0.13	0	0	0	0	0	0	0	0	0	0	0	0	0	0	0	0	0	0	0	0	0	0
gene001901	c108597.graph_c0	0	0	0	0	0	0	0	0	0	0	0	0	0	0	0	0	0	0	0	0	0	0	0	0	0	0	0	0	0	0
gene001902	c108603.graph_c0	0	0.28	0.24	0	0.5	0	0	1.81	0	0	0	0	0	0	0	0	0	0	0	0	0	0	0	0	0	0	0	0	0	0
gene001903	c108604.graph_c0	0	0	0	0	0	0	0	0	0	0	0	0	0	0	1.96	0	0	0	0	0	0	0	0	0	0	0	0	0	0	0
gene001904	c108612.graph_c0	0	0	0	0	0	0	0	0	0	0	0	0	0	0	0	0	0	0	2.06	0	0	0	0	0	0	0	0	0	0	0
gene001905	c108615.graph_c0	0	0	0	0	0	0	0	0	0.31	0	0	0	0	0	0	0	0.53	0	0	0	0	0	1.19	0	0	0	0	0	0	0
gene001906	c108632.graph_c0	0	0.15	0.26	0	0	0	0	0	0	0	0	0	0	0	0	0	0	0.57	0	0.14	0.14	0	0	0	0	0.28	0	0	0.43	0
gene001907	c108648.graph_c0	0	0.21	0	0	0	0	0	0	0	0	0	0	0	0	0	0	0.17	0	0.17	0.18	0.18	0	0.74	0	0	0	0	0	0.38	0.18
gene001908	c108662.graph_c0	0	0	0	0	0	0	0	1.06	0	0.71	0	0	0	0	0	0	0	0	0	0	0	0	0	0	0	0	0	0	0	0
gene001909	c108663.graph_c0	0	0	0	0	0	0	0	0	0	0	0	0	0	0	0	0	0	0.23	0.64	0	0	0.48	0.7	0	0	0	0	0	0.23	0.66
gene001910	c108664.graph_c0	0	0	0.24	0	0	0	0	0	0	0	0	0	0	0	0	0	0	0	0	0.24	0	0.52	0.5	0	0.72	0	0	0	0	0
gene001911	c108683.graph_c0	0	0	0	0	0	0	0	0	0	0	0	0	0	0	2.98	0	0	0	0	0	0	0	0	0	0	0	0	0	0	0
gene001912	c108685.graph_c0	0	0	0	0	0	0	0	0	0	0	0	0	0	0	0	0	0	0	0	0	0	0	0	0	0	0	0	0	0	0
gene001913	c108691.graph_c0	0	0	0	0	0	0	0.15	0	0	0.15	0	0.31	0	0	0	0	0	0	0	0	0	0	0	0.9	0.29	0.31	0	0	0	0
gene001914	c108693.graph_c0	0	0	0	0.43	0	0	0	0.41	0	0	0	0	0	0.9	1.16	0	0	0	0	0	0	0	0	0	0	0	0	0	0	0
gene001915	c108695.graph_c0	0	0	0	0	0	0.2	0	0	0	0	0	0	0	0	0	0.2	0	0	0	0	0	0	0	0	0.21	0.66	0	0	0	0.21
gene001916	c108696.graph_c0	0	0	0	0	0	0	0	0	0	0	0	2.03	0	0	0	0	0	0	0	0	0	0	0	0	0	0	0.27	0	0	0
gene001917	c108700.graph_c0	1.41	0	0	0	0.21	0	0	0	0	0	0	0	0	0	0	0	0.39	0	0	0	0	0	0	0	0	0	0	0	0	0.21
gene001918	c108703.graph_c0	0	0	0.29	0.16	0	0.86	0	0	0	0	0	0	0	0	0	0.28	0	0	0	0	0.3	0	0	0	0	0	0.15	0	0	0
gene001919	c108706.graph_c0	0.3	0.61	0	0	0	0	0	0.13	0	0	0	0	0	0	1.1	0	0	0	0	0	0.27	0.42	0.14	0	0	0	0	0.13	0	0
gene001920	c108721.graph_c0	0	0	0	0	0	0	0.77	0	0	0.63	0.66	0	0	0	0	0	0	0	0	0	0	0	0	0	0	0	0	0	0	0
gene001921	c108723.graph_c0	0	0	0	0	0	0	0	0	0	0	0	0	0	0	0	0	0	0	0	0	0	0	0	0	0	0	0	0	0	0
gene001922	c108727.graph_c0	0	1.1	0.62	0	0	0	0	0.11	0	0	0	0	0	0	0	0	0	0.11	0	0	0	0	0	0	0	0	0	0	0	0
gene001923	c108753.graph_c0	0	0	0	0	0	0	0	0	0	0	0	0	1.17	2	0	0	0	0	0	0	0	0	0	0	0	0	0	0.25	0	0
gene001924	c108755.graph_c0	0	0	0.49	0	0	0	0	0	0	0	0	0	0	0	0	0	0	0	0	0	0	0	0	0	0	0	1.02	0	0	0
gene001925	c108759.graph_c0	0	0	0	0	0	0	0	0	0	0	0	0	0.45	0	0	0	0	0	0	0	0	0	0	0	0	0	0	0	0	0
gene001926	c108763.graph_c0	0	0	0	0	0	0	0	0	0	0	0	0	0.67	1.99	0	0	0	0	0	0	0	0	0	0	0	0	0	0	0	0
gene001927	c108765.graph_c0	0	0	0.28	0	0	0	0	0	0	0.31	0	0	0	0	0	0	0	0	0	0.87	0	0	0.3	0	0	0	0	0	0	0
gene001928	c108772.graph_c0	0	0.25	0	0	0	0	0	0	0	0	0	0.44	0	0	0	0.82	0.1	0.46	0	0	0	0.23	0	0.11	0	0	0	0	0.23	0
gene001929	c108773.graph_c0	0	0.22	0	0	0	0	0.19	0	0	0	0	0	0	0	0	0	0	0	0.18	0	0.19	0	0	0	0	0	0	0	0	0.74
gene001930	c108785.graph_c0	0.21	0.11	0.35	0	0	0	0	0	0	0.18	0.68	0.18	0	0	0	0	0	0	0	0	0	0.1	0	0	0	0	0	0	0	0
gene001931	c108798.graph_c0	0	0	0	0	0.47	0	0	0	0	0	0	0	0	0	0	0	0	0	0	0	0	0.76	0.24	0	0.23	0	0	0	0	0.23
gene001932	c108804.graph_c0	0	0	0	0	0	0	0	0	0	0	0	0	0	0	0	0	0	0	0	0	0	0	0	0	0	0	0	0	0	0
gene001933	c108810.graph_c0	0	0	0	0	0.09	0	0	0	0	0	0	0	0	0.72	0	0	0	0	0	0	0	0	0.09	0.18	0	0	0	0	0	0
gene001934	c108820.graph_c0	0	0	0	0	0	0	0	0	0	0	0	0	0	0	0	0	0	0	0	0	0	0	0	0	0	0	0	0	0	0
gene001935	c108823.graph_c0	0	0	0	0	0	0	0.28	0	0	0.43	0	0	0	0	0	0	0	0	0	0	0	0	0.14	0	0	0	0.71	0	0	0
gene001936	c108835.graph_c0	0.28	0	0	0	0.12	0	0	0	0	0	0	0.25	0	0	0	0	0	0	0	0	0	0	0	0	0.24	0.13	0.62	0	0	0.24
gene001937	c108836.graph_c0	0	0	0	0	0	0	0	0	0	0	0	0	0	0	0	0	0.34	0	0.69	0.18	0	0	0	0	0	0	0	0	0.38	0
gene001938	c108841.graph_c0	0	0	0	0.33	0	0	0	0.16	0	0	0.33	0	0	0	0	0	0	0	0.44	0	1.24	0	0	0	0	0	0	0	0	0
gene001939	c108858.graph_c0	0	0	0	0	0	0	0	0.16	0	0	0	0	0	1.26	0	0	0	0	0	0	0	0	0	0	0	0	0	0	0	0
gene001940	c108868.graph_c0	0	0	0	0	0	0	0	1.42	0	0	0	0	0	0	0	0	0	0	0	0	0	0	0	0	1.14	0	0	0	0	0
gene001941	c108869.graph_c0	0	0.59	0.99	0	0	0	0	0	0	0.7	0	0	0	0	0	0	0	0	0	0	0	0	0	0	0	0	0	0	0	0
gene001942	c108880.graph_c0	0	0	0	0	0	0	0.17	0	0	0	0.95	0.18	0	0	0	0	0	0	0	0.7	0	0	0	0.18	0.17	0.54	0	0	0	0
gene001943	c108885.graph_c0	0	0	0	0	0	0	0	0	0	0	0	0	0	0	0	0.19	0	0	0	0	0	0	0	0	0	0	0	0	0	0
gene001944	c108895.graph_c0	0	0.27	0	0	0.7	0	0	0	0	0	0.26	0	0	0	0	0.22	0	0	0	0	0	0	0	0	0	0	0	0	0.97	0
gene001945	c108896.graph_c0	0.18	0	0.96	0	0	0.16	0	0	0	0	0	0	0	0	0	0	0	0	0	0.17	0	0	0.51	0	0	0	0	0	0	0
gene001946	c108900.graph_c0	0	0	0	0	0	0	0	0	0	0	0	0	0	0	0	0	0	0	0	0	0	0	1.8	0	0	0.2	0	0.2	0.2	0
gene001947	c108901.graph_c0	0	0	0	0	0	0	0	0	0	0	1.31	0	0	0	0	0	0	0	0	0	0	0	0	0	0	0	0.72	0	0	0
gene001948	c108903.graph_c0	0	0	0	0	0	0	0	0	0	0	1.91	0	0	0	0	0	0	0	0	0	0	0	0	0	1.14	0	0	0	0	0
gene001949	c108906.graph_c0	0	0	0	0	0	0	0	0	0	0	0	0.97	0	0	0	0	0	0.71	0	0.23	0	0	0	0	0.23	0.23	0.23	0	0	0
gene001950	c108908.graph_c0	0	0	0	0	0	0	0	0	0	0	0	0	0	0	0	0	0	0	0	0	1.01	0	0	0	0	0	0	0	0	0.74
gene001951	c108910.graph_c0	0	0	0	0	0.16	0	0	0	0	0	0	0	0	0	0	0	0	0	0.6	0	0.31	0.17	0	0.16	0.77	0	0.63	0	0	0
gene001952	c108913.graph_c0	0	0	0	0	0	0	0.64	0	0.93	0	0	0	0	0	0.75	0	0	0	0	0.21	0.43	0	0	0	0	0	0	0	0	0
gene001953	c108914.graph_c0	0	0	0	0	0	0	0	0	0	0	0	0	0	0	0	0	0	0	0	0	0	0	0	0	0	0	0	0	0	0
gene001954	c108917.graph_c0	0	0	0	0	0	0	0	0	0	0.18	0	0	0	0	0	1.15	0	0	0	0	0.35	0	0	0	0	0.36	0	0	0	0
gene001955	c108947.graph_c0	0	0	0	0	0	0	0	0	0	0	1.28	0	0	0	0	0	0	0	0	0	0	0	0	0	0	0.54	0	0	0	0
gene001956	c108954.graph_c0	0	0	0	0	0	0	0	0	0	0	0.94	0	0	1.71	0	0	0	0	0	0	0	0	0	0	0	0.22	0	0	0	0
gene001957	c108959.graph_c0	0	0	0	0	0	0	0	0	0	0	0	0	0	0	0	0	0	0	0	0	0	0	0	0	0	0	0	0	0	0
gene001958	c108960.graph_c0	0	0	0	0	0	0.59	0	0	0	0	0	0	0	1.66	0	0	0.19	0	0	0	0	0	0	0	0.21	0	0	0	0.43	0
gene001959	c108964.graph_c0	0	0	0	0	0	0.16	0.51	0	0	0.52	0	0	0	0	0	0	0	0	0	0	0	0	0	0	0.33	0.17	0	0.17	0	0.16
gene001960	c108965.graph_c0	0.3	0.31	0	0	0	0	0	0	0	0	0	0	0	0	0	0	0	0	0.52	0	0	0.29	0	0.85	0	0	0	0	0	0
gene001961	c108967.graph_c0	0	0	0	0	0	0	0	0	0	0.69	0	0	0	0	0	0	0	0	0.31	0	0	0.35	0.34	0	0	0	0	0	0	1.26
gene001962	c108973.graph_c0	0	0	0	0	0.33	0	0	0	0	0	1.86	0	0	0	0	0	0	0	0.62	0	0	0	0	0	0	0	0	0	0	0
gene001963	c108980.graph_c0	0	0	0	0	0	0	0	0	0	0	0	0	0	0	0	0	0	0	3.07	0	0	0	0	0	0	0	0	0	0	0
gene001964	c108985.graph_c0	0	0.55	0	0	0	0.12	0	0.12	0.39	0	0	0	0	0	0	0.56	0	0	0	0	0	0.13	0	0	0	0	0	0	0	0
gene001965	c108988.graph_c0	0.74	0	0	0	0	0	0.83	0	0	0.34	0.36	0	0	0	0	0	0	0	0	0	0.17	0	0	0	0	0	0	0	0	0
gene001966	c108989.graph_c0	0	0	0	0	0	0	0	0	0	0	0	0	0	0	0	0	0	0	0	0	0	0	0	0	1.85	0.96	0	0	0	0
gene001967	c108995.graph_c0	0.12	0	0.2	0.34	0.1	0	0	0	0	0.62	0.55	0.21	0	0	0	0	0	0	0	0	0	0	0	0	0	0	0	0	0	0
gene001968	c108999.graph_c0	0	0	0	0	0	0	0	0	0	0.86	0	0.67	0	0	0	0	0	0	0	0	0	0	0	0	0	0	0	0	0	0
gene001969	c109000.graph_c0	0	0	0.62	0	0	0	0	0	0	0	0	0	0	0	0	0	0	0	0	0	0	0	0.33	0.67	0	0	0	0	0	0
gene001970	c109014.graph_c0	0	0	0	0	0	0	0	0	0	0.36	0	0	0	0	0	0	0.32	0	0	0	0	0	0	0	1.02	0	0	0	0	0
gene001971	c109016.graph_c0	0	0	0	0	0.16	0	0	0	0	0	0	0	0	0	0	0	0.14	0	0	0	0.62	0.49	0	0	0.15	0	0	0.31	0	0
gene001972	c109023.graph_c0	0	0	0	0	0	0	0	1.32	0	0	0	0	1.87	0	0	0	0	0	0	0	0	0	0	0	0	0	0	0	0	0
gene001973	c109025.graph_c0	0	0	0	0.18	0	0	0	0	0	0	0	0	0	0	0	0	0	0	0	0.49	0.16	0	0	0	0	0	0	0.16	0	0
gene001974	c109058.graph_c0	0	0	0	0	0	0	2.61	0	0	0	0	0	0	0	0.66	0	0	0	0	0	0	0	0	0	0	0	0	0	0	0
gene001975	c109064.graph_c0	0	1.05	0	0.33	0	0	0	0	0	1.63	0	0	0	0	0	0	0	0	0	0.3	0	0	0.32	0.32	0	0	0	0	0	0
gene001976	c109069.graph_c0	0	0	0	0	0	0	0	0	0	0	0	0	0	0	0	0	0	0	0	0	0	0.1	0	0	0	0	0	0	0	0
gene001977	c109072.graph_c0	0	0	0	0	0.26	0.37	0	0.65	0.14	0	0	0.53	0	0	0	0	0	0	0.12	0	0	0	0.26	0	0	0.39	0	0	0	0
gene001978	c109080.graph_c0	0.11	0.11	0	0	0	0	0	0	0	0	0	0.9	0	0	0	0	0	0	0	0	0	0	0	0	0.1	0.3	0.49	0	0	0
gene001979	c109100.graph_c0	0	0	0	0	0.13	0	0	0	0	0.53	0	0.67	0	0	0	0	0	0	0	0	0	0	0	0	0	0	0	0	0	0
gene001980	c109104.graph_c0	0	0	0	0	0	0	0	0	0	0	0	0.21	0	0	0	0	0.1	0	0.4	0.1	0	0	0.63	0	0	0	0	0	0	0
gene001981	c109106.graph_c0	0	0.18	0	0.67	0	0	0	0	0	0	0	0	0	0	0	0	0.29	0	0	0.16	0	0	0	0	0	0.48	0	0.16	0	0
gene001982	c109115.graph_c0	0	0	0	0	0	0	0	0	0	0	0	0	0	0	0	0	0	0	0	0	0	0	0	0	0.66	2.75	0	0	0	0
gene001983	c109140.graph_c0	0	0.15	0	0	0	0.13	0	0.13	0	0	0	0	0	1.18	0	0	0	0	0	0	0.13	0	0	0	0	0.4	0.13	0	0	0
gene001984	c109146.graph_c0	0	0	0	0	0	0	0	2.45	0	0	0	0	0	0	0	0	0	0	0	0	0	0	0	0	0	0	0	0	0	0
gene001985	c109154.graph_c0	0.4	0	0	0	0	0	0	0	0	0.37	0	0.38	0	0	0	0.34	0	0.19	0.34	0	0	0.38	0	0.36	0.18	0.74	0.54	0	0.38	0
gene001986	c109155.graph_c0	0	0	0	0	0.25	0	0	0	0	0.79	0.28	0	0	0	0	0	0	0	0.72	0	0	0	0	0	0	0	0	0	0	0
gene001987	c109159.graph_c0	0	0.1	0	0.1	0	0	0	0	0	0	0	0	0	0	0	0	0	0.09	0.09	0.18	0.27	0.09	0.09	0	0	0	0	0	0.19	0.61
gene001988	c109161.graph_c0	0	0	0	0	0	0	0.56	0	0	0	0.76	0	0	0	0	0	0	0	0	0	0	0.3	0	0	0	0	0	0	0.3	0
gene001989	c109170.graph_c0	0.89	0	0	0	0	0	0	0	0	0	0	0.88	0.63	0	0	0	0	0	0	0.53	0	0.29	0	0	0	0	0	0	0	0
gene001990	c109174.graph_c0	0	0	0.54	0	0	0	0	0	0	0	0	0	0	0	0	0	0	0	0	0	0	0	0	0	0	0	0	0	0	0
gene001991	c109180.graph_c0	0	0	0	0	0	0	0	0	0	0	0	0	0	0	0	0	0.09	0	0	0.1	0	0	0.1	0	0.29	0.71	0	0.1	0	0.29
gene001992	c109182.graph_c0	0	0	0	0	0	0	0.13	0	0	0	0	0	0	0	0.62	0	0	0	0	0	0	0	0	0	0	0	0	0	0	0
gene001993	c109185.graph_c0	0	0	0	0	0.25	0	0	0	0	0	0	0	0	0	0	0.23	0	0.78	0.36	0	0	0.13	0	0	0	0	0	0	0	0
gene001994	c109193.graph_c0	0	0	0	0	0	0	0	0	0	0.4	0	0.54	0	0	0	0	0	0.27	0	0	0	0	0	0	0	0	0.39	0	0	0
gene001995	c109203.graph_c0	0.67	0	0	0.33	0	0	0	0	0	0	0	0	0	0	0	0	0	0	0	0	0	0	0	0	0	0	0	0	0	0
gene001996	c109204.graph_c0	0	0	0	0	0	0	0	0	0	0	0	0	0	0	0	0.72	1.67	0	0	0	0	0	0	0	0	0	0	0	0	0
gene001997	c109210.graph_c0	0	0	0	0	0	0	0	0	0	0	0	0	0	0	0	0	0	0	0	0	0	0	0.18	0	0	0.55	0	0	0	0
[truncated: 35,978 more rows]

## Sheet: TableS6-2
Table S6-2 Physiological index under different cold treatments.
physiological index	Lanjian No.1															Lanjian No.3
	NA_1a	NA_2	NA_3	CS_1b	CS_2	CS_3	CA_1c	CA_2	CA_3	FA_1d	FA_2	FA_3	DA_1e	DA_2	DA_3	NA_1	NA_2	NA_3	CS_1	CS_2	CS_3	CA_1	CA_2	CA_3	FA_1	FA_2	FA_3	DA_1	DA_2	DA_3
MDA	36.547	32.205	35.1455	67.4594	61.8659	50.104	46.1542	47.4513	44.4075	42.1655	36.6809	45.1564	52.6789	49.4564	33.6139	59.6795	62.1564	68.3868	94.7087	91.2465	87.8334	75.1565	56.8877	96.148	59.6726	52.7536	57.4564	51.3187	67.5981	59.1547
SOD	88.1564	89.4654	106.057	45.6456	42.9145	47.2525	157.456	155.962	159.659	220.072	191.026	212.135	245.215	272.666	255.452	110.456	127.816	109.465	168.456	164.456	159.465	222.165	232.165	223.165	241.569	228.579	235.165	173.714	183.154	181.247
CAT	21.5352	20.0015	20.5421	22.935	19.4564	18.4654	18.4165	15.1012	19.4565	18.1431	19.1566	15.4565	15.29	16.431	15.342	16.4565	17.4655	19.4656	29.4038	28.6995	28.4654	37.4658	39.3604	38.4565	19.5465	14.7019	13.5468	21.5461	20.0525	22.156
SS	28.4437	21.5058	26.9695	55.8706	51.1748	48	69	57.4506	43.5698	31.7259	23.7246	47.2277	40.2364	49.4038	36.1656	83.7854	83.175	84.5325	72.956	77.6769	77.4568	41.4565	57.4651	62.2167	34.7109	56.75	49.451	29.0902	44.2951	35.8311
Note: a non-domesticated controls.
b cold stimulus.
c chilling acclimation.
d frosty acclimation.
e de-acclimation.

## Sheet: TableS6-3
Table S6-3 The key co-expression network information of green–yellow modules.
fromNode	toNode	weight	direction	fromAltName	toAltName
gene007128	gene007207	0.19676	undirected	NA	NA
gene007128	gene007418	0.208057	undirected	NA	NA
gene007128	gene007798	0.20387	undirected	NA	NA
gene007128	gene010215	0.209429	undirected	NA	NA
gene007128	gene010593	0.203858	undirected	NA	NA
gene007128	gene013343	0.227544	undirected	NA	NA
gene007128	gene014487	0.221959	undirected	NA	NA
gene007128	gene014553	0.202704	undirected	NA	NA
gene007128	gene014686	0.213538	undirected	NA	NA
gene007128	gene015034	0.224872	undirected	NA	NA
gene007128	gene015181	0.198	undirected	NA	NA
gene007128	gene015292	0.223386	undirected	NA	NA
gene007128	gene016978	0.190011	undirected	NA	NA
gene007128	gene017340	0.207206	undirected	NA	NA
gene007128	gene017369	0.170745	undirected	NA	NA
gene007128	gene018691	0.169782	undirected	NA	NA
gene007128	gene019407	0.197656	undirected	NA	NA
gene007128	gene019429	0.197992	undirected	NA	NA
gene007128	gene019729	0.19115	undirected	NA	NA
gene007128	gene019795	0.214543	undirected	NA	NA
gene007128	gene019820	0.212561	undirected	NA	NA
gene007128	gene019983	0.202113	undirected	NA	NA
gene007128	gene020032	0.139872	undirected	NA	NA
gene007128	gene020360	0.202396	undirected	NA	NA
gene007128	gene020371	0.201647	undirected	NA	NA
gene007128	gene020477	0.200493	undirected	NA	NA
gene007128	gene020532	0.193839	undirected	NA	NA
gene007128	gene020796	0.19187	undirected	NA	NA
gene007128	gene021010	0.227252	undirected	NA	NA
gene007128	gene021374	0.206412	undirected	NA	NA
gene007128	gene021419	0.186078	undirected	NA	NA
gene007128	gene021474	0.206793	undirected	NA	NA
gene007128	gene021625	0.206518	undirected	NA	NA
gene007128	gene021855	0.213678	undirected	NA	NA
gene007128	gene022110	0.192601	undirected	NA	NA
gene007128	gene022222	0.1867	undirected	NA	NA
gene007128	gene022301	0.171485	undirected	NA	NA
gene007128	gene022363	0.190526	undirected	NA	NA
gene007128	gene022428	0.214767	undirected	NA	NA
gene007128	gene022665	0.167241	undirected	NA	NA
gene007128	gene023029	0.209844	undirected	NA	NA
gene007128	gene023210	0.176783	undirected	NA	NA
gene007128	gene023443	0.0585132	undirected	NA	NA
gene007128	gene023480	0.216445	undirected	NA	NA
gene007128	gene024312	0.210521	undirected	NA	NA
gene007128	gene024587	0.16755	undirected	NA	NA
gene007128	gene024588	0.219907	undirected	NA	NA
gene007128	gene025279	0.222997	undirected	NA	NA
gene007128	gene025288	0.183738	undirected	NA	NA
gene007128	gene025513	0.213057	undirected	NA	NA
gene007128	gene025599	0.206287	undirected	NA	NA
gene007128	gene025864	0.0559163	undirected	NA	NA
gene007128	gene025997	0.210912	undirected	NA	NA
gene007128	gene026312	0.209986	undirected	NA	NA
gene007128	gene026375	0.188204	undirected	NA	NA
gene007128	gene026417	0.225576	undirected	NA	NA
gene007128	gene026892	0.181801	undirected	NA	NA
gene007128	gene026977	0.228231	undirected	NA	NA
gene007128	gene027005	0.200078	undirected	NA	NA
gene007128	gene027020	0.211783	undirected	NA	NA
gene007128	gene027200	0.207634	undirected	NA	NA
gene007128	gene027217	0.215169	undirected	NA	NA
gene007128	gene027406	0.192518	undirected	NA	NA
gene007128	gene027429	0.212387	undirected	NA	NA
gene007128	gene027432	0.223301	undirected	NA	NA
gene007128	gene027537	0.170455	undirected	NA	NA
gene007128	gene027882	0.213251	undirected	NA	NA
gene007128	gene027947	0.232781	undirected	NA	NA
gene007128	gene027948	0.217901	undirected	NA	NA
gene007128	gene028034	0.183759	undirected	NA	NA
gene007128	gene028048	0.206068	undirected	NA	NA
gene007128	gene028324	0.231653	undirected	NA	NA
gene007128	gene028554	0.173308	undirected	NA	NA
gene007128	gene028672	0.195846	undirected	NA	NA
gene007128	gene028814	0.225105	undirected	NA	NA
gene007128	gene028884	0.200873	undirected	NA	NA
gene007128	gene029014	0.190983	undirected	NA	NA
gene007128	gene029100	0.220785	undirected	NA	NA
gene007128	gene029446	0.226937	undirected	NA	NA
gene007128	gene029481	0.204667	undirected	NA	NA
gene007128	gene029800	0.203157	undirected	NA	NA
gene007128	gene029860	0.24551	undirected	NA	NA
gene007128	gene030148	0.216301	undirected	NA	NA
gene007128	gene030275	0.194212	undirected	NA	NA
gene007128	gene030398	0.169114	undirected	NA	NA
gene007128	gene030546	0.19963	undirected	NA	NA
gene007128	gene030636	0.220827	undirected	NA	NA
gene007128	gene030723	0.176402	undirected	NA	NA
gene007128	gene030948	0.173263	undirected	NA	NA
gene007128	gene031062	0.223795	undirected	NA	NA
gene007128	gene031196	0.212006	undirected	NA	NA
gene007128	gene031318	0.119405	undirected	NA	NA
gene007128	gene031352	0.197834	undirected	NA	NA
gene007128	gene031418	0.235886	undirected	NA	NA
gene007128	gene031631	0.182751	undirected	NA	NA
gene007128	gene031886	0.193367	undirected	NA	NA
gene007128	gene032267	0.22676	undirected	NA	NA
gene007128	gene032472	0.209862	undirected	NA	NA
gene007128	gene032520	0.220764	undirected	NA	NA
gene007128	gene032556	0.193009	undirected	NA	NA
gene007128	gene032891	0.196741	undirected	NA	NA
gene007128	gene032908	0.202982	undirected	NA	NA
gene007128	gene033133	0.241484	undirected	NA	NA
gene007128	gene033236	0.210609	undirected	NA	NA
gene007128	gene033349	0.208203	undirected	NA	NA
gene007128	gene033712	0.190495	undirected	NA	NA
gene007128	gene033998	0.22634	undirected	NA	NA
gene007128	gene034243	0.224972	undirected	NA	NA
gene007128	gene034291	0.214665	undirected	NA	NA
gene007128	gene034353	0.177898	undirected	NA	NA
gene007128	gene034522	0.191617	undirected	NA	NA
gene007128	gene034604	0.165638	undirected	NA	NA
gene007128	gene034668	0.180343	undirected	NA	NA
gene007128	gene034688	0.171114	undirected	NA	NA
gene007128	gene034690	0.196591	undirected	NA	NA
gene007128	gene034814	0.185462	undirected	NA	NA
gene007128	gene034940	0.24021	undirected	NA	NA
gene007128	gene035051	0.200863	undirected	NA	NA
gene007128	gene035228	0.206955	undirected	NA	NA
gene007128	gene035302	0.204995	undirected	NA	NA
gene007128	gene035392	0.205262	undirected	NA	NA
gene007128	gene035478	0.17902	undirected	NA	NA
gene007128	gene035510	0.194097	undirected	NA	NA
gene007128	gene035587	0.238812	undirected	NA	NA
gene007128	gene035628	0.172505	undirected	NA	NA
gene007128	gene035668	0.218318	undirected	NA	NA
gene007128	gene036159	0.206512	undirected	NA	NA
gene007128	gene036341	0.227132	undirected	NA	NA
gene007128	gene036463	0.199667	undirected	NA	NA
gene007128	gene036553	0.1841	undirected	NA	NA
gene007207	gene007418	0.191228	undirected	NA	NA
gene007207	gene007798	0.216109	undirected	NA	NA
gene007207	gene010215	0.121039	undirected	NA	NA
gene007207	gene010593	0.07335	undirected	NA	NA
gene007207	gene013343	0.177901	undirected	NA	NA
gene007207	gene014487	0.197164	undirected	NA	NA
gene007207	gene014553	0.0713458	undirected	NA	NA
gene007207	gene014686	0.207156	undirected	NA	NA
gene007207	gene015034	0.121766	undirected	NA	NA
gene007207	gene015181	0.202916	undirected	NA	NA
gene007207	gene015292	0.135257	undirected	NA	NA
gene007207	gene016978	0.147548	undirected	NA	NA
gene007207	gene017340	0.164716	undirected	NA	NA
gene007207	gene017369	0.0978064	undirected	NA	NA
gene007207	gene018691	0.0987414	undirected	NA	NA
gene007207	gene019407	0.064645	undirected	NA	NA
gene007207	gene019429	0.158107	undirected	NA	NA
gene007207	gene019729	0.122996	undirected	NA	NA
gene007207	gene019795	0.193458	undirected	NA	NA
gene007207	gene019820	0.145012	undirected	NA	NA
gene007207	gene019983	0.143243	undirected	NA	NA
gene007207	gene020032	0.0330509	undirected	NA	NA
gene007207	gene020360	0.207676	undirected	NA	NA
gene007207	gene020371	0.116145	undirected	NA	NA
gene007207	gene020477	0.0671575	undirected	NA	NA
gene007207	gene020532	0.0483483	undirected	NA	NA
gene007207	gene020796	0.175489	undirected	NA	NA
gene007207	gene021010	0.0842444	undirected	NA	NA
gene007207	gene021374	0.0571435	undirected	NA	NA
gene007207	gene021419	0.106065	undirected	NA	NA
gene007207	gene021474	0.168719	undirected	NA	NA
gene007207	gene021625	0.192645	undirected	NA	NA
gene007207	gene021855	0.0790181	undirected	NA	NA
gene007207	gene022110	0.159328	undirected	NA	NA
gene007207	gene022222	0.168817	undirected	NA	NA
gene007207	gene022301	0.0638313	undirected	NA	NA
gene007207	gene022363	0.17267	undirected	NA	NA
gene007207	gene022428	0.191047	undirected	NA	NA
gene007207	gene022665	0.0512207	undirected	NA	NA
gene007207	gene023029	0.240078	undirected	NA	NA
gene007207	gene023210	0.0988455	undirected	NA	NA
gene007207	gene023480	0.158138	undirected	NA	NA
gene007207	gene024312	0.191853	undirected	NA	NA
gene007207	gene024587	0.0857304	undirected	NA	NA
gene007207	gene024588	0.100265	undirected	NA	NA
gene007207	gene025279	0.199071	undirected	NA	NA
gene007207	gene025288	0.157984	undirected	NA	NA
gene007207	gene025513	0.0969286	undirected	NA	NA
gene007207	gene025599	0.193698	undirected	NA	NA
gene007207	gene025997	0.195046	undirected	NA	NA
gene007207	gene026312	0.161114	undirected	NA	NA
gene007207	gene026375	0.148143	undirected	NA	NA
gene007207	gene026417	0.100669	undirected	NA	NA
gene007207	gene026892	0.0739392	undirected	NA	NA
gene007207	gene026977	0.174022	undirected	NA	NA
gene007207	gene027005	0.133218	undirected	NA	NA
gene007207	gene027020	0.223197	undirected	NA	NA
gene007207	gene027200	0.146841	undirected	NA	NA
gene007207	gene027217	0.168004	undirected	NA	NA
gene007207	gene027406	0.0726277	undirected	NA	NA
gene007207	gene027429	0.141819	undirected	NA	NA
gene007207	gene027432	0.137643	undirected	NA	NA
gene007207	gene027537	0.177761	undirected	NA	NA
gene007207	gene027882	0.120237	undirected	NA	NA
gene007207	gene027947	0.194002	undirected	NA	NA
gene007207	gene027948	0.173666	undirected	NA	NA
gene007207	gene028034	0.101437	undirected	NA	NA
gene007207	gene028048	0.140893	undirected	NA	NA
gene007207	gene028324	0.193935	undirected	NA	NA
gene007207	gene028554	0.199326	undirected	NA	NA
gene007207	gene028672	0.146378	undirected	NA	NA
gene007207	gene028814	0.177764	undirected	NA	NA
gene007207	gene028884	0.085627	undirected	NA	NA
gene007207	gene029014	0.0914334	undirected	NA	NA
gene007207	gene029100	0.21471	undirected	NA	NA
gene007207	gene029446	0.197362	undirected	NA	NA
gene007207	gene029481	0.180745	undirected	NA	NA
gene007207	gene029800	0.107844	undirected	NA	NA
gene007207	gene029860	0.123301	undirected	NA	NA
gene007207	gene030148	0.181377	undirected	NA	NA
gene007207	gene030275	0.118947	undirected	NA	NA
gene007207	gene030398	0.0269293	undirected	NA	NA
gene007207	gene030546	0.125349	undirected	NA	NA
gene007207	gene030636	0.133391	undirected	NA	NA
gene007207	gene030723	0.143534	undirected	NA	NA
gene007207	gene030948	0.0835633	undirected	NA	NA
gene007207	gene031062	0.195471	undirected	NA	NA
gene007207	gene031196	0.185859	undirected	NA	NA
gene007207	gene031318	0.0248893	undirected	NA	NA
gene007207	gene031352	0.0771884	undirected	NA	NA
gene007207	gene031418	0.197337	undirected	NA	NA
gene007207	gene031631	0.117652	undirected	NA	NA
gene007207	gene031886	0.122704	undirected	NA	NA
gene007207	gene032267	0.144845	undirected	NA	NA
gene007207	gene032472	0.101703	undirected	NA	NA
gene007207	gene032520	0.178464	undirected	NA	NA
gene007207	gene032556	0.130933	undirected	NA	NA
gene007207	gene032891	0.135384	undirected	NA	NA
gene007207	gene032908	0.0833278	undirected	NA	NA
gene007207	gene033133	0.173944	undirected	NA	NA
gene007207	gene033236	0.0685387	undirected	NA	NA
gene007207	gene033349	0.134482	undirected	NA	NA
gene007207	gene033712	0.0881945	undirected	NA	NA
gene007207	gene033998	0.163094	undirected	NA	NA
gene007207	gene034243	0.180281	undirected	NA	NA
gene007207	gene034291	0.137577	undirected	NA	NA
gene007207	gene034353	0.121051	undirected	NA	NA
gene007207	gene034522	0.190196	undirected	NA	NA
gene007207	gene034604	0.0817979	undirected	NA	NA
gene007207	gene034668	0.118162	undirected	NA	NA
gene007207	gene034688	0.167653	undirected	NA	NA
gene007207	gene034690	0.046664	undirected	NA	NA
gene007207	gene034814	0.12636	undirected	NA	NA
gene007207	gene034940	0.209035	undirected	NA	NA
gene007207	gene035051	0.214387	undirected	NA	NA
gene007207	gene035228	0.183845	undirected	NA	NA
gene007207	gene035302	0.167558	undirected	NA	NA
gene007207	gene035392	0.165725	undirected	NA	NA
gene007207	gene035478	0.0273	undirected	NA	NA
gene007207	gene035510	0.100364	undirected	NA	NA
gene007207	gene035587	0.182218	undirected	NA	NA
gene007207	gene035628	0.112683	undirected	NA	NA
gene007207	gene035668	0.178043	undirected	NA	NA
gene007207	gene036159	0.170851	undirected	NA	NA
gene007207	gene036341	0.166169	undirected	NA	NA
gene007207	gene036463	0.09567	undirected	NA	NA
gene007207	gene036553	0.139467	undirected	NA	NA
gene007418	gene007798	0.20567	undirected	NA	NA
gene007418	gene010215	0.16097	undirected	NA	NA
gene007418	gene010593	0.175997	undirected	NA	NA
gene007418	gene013343	0.188682	undirected	NA	NA
gene007418	gene014487	0.244721	undirected	NA	NA
gene007418	gene014553	0.145118	undirected	NA	NA
gene007418	gene014686	0.188296	undirected	NA	NA
gene007418	gene015034	0.181938	undirected	NA	NA
gene007418	gene015181	0.215972	undirected	NA	NA
gene007418	gene015292	0.18479	undirected	NA	NA
gene007418	gene016978	0.162139	undirected	NA	NA
gene007418	gene017340	0.179934	undirected	NA	NA
gene007418	gene017369	0.19487	undirected	NA	NA
gene007418	gene018691	0.173787	undirected	NA	NA
gene007418	gene019407	0.147303	undirected	NA	NA
gene007418	gene019429	0.160531	undirected	NA	NA
gene007418	gene019729	0.114153	undirected	NA	NA
gene007418	gene019795	0.187533	undirected	NA	NA
gene007418	gene019820	0.173249	undirected	NA	NA
gene007418	gene019983	0.168459	undirected	NA	NA
gene007418	gene020032	0.14162	undirected	NA	NA
gene007418	gene020360	0.200332	undirected	NA	NA
gene007418	gene020371	0.172483	undirected	NA	NA
gene007418	gene020477	0.169282	undirected	NA	NA
gene007418	gene020532	0.143357	undirected	NA	NA
gene007418	gene020796	0.15898	undirected	NA	NA
gene007418	gene021010	0.19891	undirected	NA	NA
gene007418	gene021374	0.204184	undirected	NA	NA
gene007418	gene021419	0.195175	undirected	NA	NA
gene007418	gene021474	0.21791	undirected	NA	NA
gene007418	gene021625	0.212478	undirected	NA	NA
gene007418	gene021855	0.14659	undirected	NA	NA
gene007418	gene022110	0.176999	undirected	NA	NA
gene007418	gene022222	0.156832	undirected	NA	NA
gene007418	gene022301	0.195078	undirected	NA	NA
gene007418	gene022363	0.197876	undirected	NA	NA
gene007418	gene022428	0.216528	undirected	NA	NA
gene007418	gene022665	0.159966	undirected	NA	NA
gene007418	gene023029	0.243944	undirected	NA	NA
gene007418	gene023210	0.184737	undirected	NA	NA
gene007418	gene023443	0.0568434	undirected	NA	NA
gene007418	gene023480	0.160656	undirected	NA	NA
gene007418	gene024312	0.162506	undirected	NA	NA
gene007418	gene024587	0.14007	undirected	NA	NA
gene007418	gene024588	0.171775	undirected	NA	NA
gene007418	gene025279	0.186992	undirected	NA	NA
gene007418	gene025288	0.195793	undirected	NA	NA
gene007418	gene025513	0.190046	undirected	NA	NA
gene007418	gene025599	0.19089	undirected	NA	NA
gene007418	gene025864	0.078004	undirected	NA	NA
gene007418	gene025997	0.239297	undirected	NA	NA
gene007418	gene026312	0.208756	undirected	NA	NA
gene007418	gene026375	0.190484	undirected	NA	NA
gene007418	gene026417	0.190337	undirected	NA	NA
gene007418	gene026892	0.114226	undirected	NA	NA
gene007418	gene026977	0.188513	undirected	NA	NA
gene007418	gene027005	0.176703	undirected	NA	NA
gene007418	gene027020	0.209931	undirected	NA	NA
gene007418	gene027200	0.162939	undirected	NA	NA
gene007418	gene027217	0.188559	undirected	NA	NA
gene007418	gene027406	0.15816	undirected	NA	NA
gene007418	gene027429	0.181659	undirected	NA	NA
gene007418	gene027432	0.213865	undirected	NA	NA
gene007418	gene027537	0.185276	undirected	NA	NA
gene007418	gene027882	0.141233	undirected	NA	NA
gene007418	gene027947	0.185605	undirected	NA	NA
gene007418	gene027948	0.167512	undirected	NA	NA
gene007418	gene028034	0.122153	undirected	NA	NA
gene007418	gene028048	0.171962	undirected	NA	NA
gene007418	gene028324	0.201605	undirected	NA	NA
gene007418	gene028554	0.186284	undirected	NA	NA
gene007418	gene028672	0.16678	undirected	NA	NA
gene007418	gene028814	0.195248	undirected	NA	NA
gene007418	gene028884	0.140648	undirected	NA	NA
gene007418	gene029014	0.177311	undirected	NA	NA
gene007418	gene029100	0.224539	undirected	NA	NA
gene007418	gene029446	0.240573	undirected	NA	NA
gene007418	gene029481	0.221019	undirected	NA	NA
gene007418	gene029800	0.162528	undirected	NA	NA
gene007418	gene029860	0.177435	undirected	NA	NA
gene007418	gene030148	0.182208	undirected	NA	NA
gene007418	gene030275	0.186374	undirected	NA	NA
gene007418	gene030398	0.144994	undirected	NA	NA
gene007418	gene030546	0.157757	undirected	NA	NA
gene007418	gene030636	0.148942	undirected	NA	NA
gene007418	gene030723	0.177937	undirected	NA	NA
gene007418	gene030948	0.162998	undirected	NA	NA
gene007418	gene031062	0.218091	undirected	NA	NA
gene007418	gene031196	0.233285	undirected	NA	NA
gene007418	gene031318	0.152425	undirected	NA	NA
gene007418	gene031352	0.188229	undirected	NA	NA
gene007418	gene031418	0.223758	undirected	NA	NA
gene007418	gene031631	0.171835	undirected	NA	NA
gene007418	gene031886	0.159299	undirected	NA	NA
gene007418	gene032267	0.174522	undirected	NA	NA
gene007418	gene032472	0.160978	undirected	NA	NA
gene007418	gene032520	0.208557	undirected	NA	NA
gene007418	gene032556	0.122009	undirected	NA	NA
gene007418	gene032891	0.172219	undirected	NA	NA
gene007418	gene032908	0.148823	undirected	NA	NA
gene007418	gene033133	0.189654	undirected	NA	NA
gene007418	gene033236	0.164253	undirected	NA	NA
gene007418	gene033349	0.16735	undirected	NA	NA
gene007418	gene033712	0.166781	undirected	NA	NA
gene007418	gene033998	0.178951	undirected	NA	NA
gene007418	gene034243	0.200925	undirected	NA	NA
gene007418	gene034291	0.150303	undirected	NA	NA
gene007418	gene034353	0.16508	undirected	NA	NA
gene007418	gene034522	0.242775	undirected	NA	NA
gene007418	gene034604	0.185465	undirected	NA	NA
gene007418	gene034668	0.178006	undirected	NA	NA
gene007418	gene034688	0.18931	undirected	NA	NA
gene007418	gene034690	0.184563	undirected	NA	NA
gene007418	gene034814	0.156558	undirected	NA	NA
gene007418	gene034940	0.264968	undirected	NA	NA
gene007418	gene035051	0.241071	undirected	NA	NA
gene007418	gene035228	0.196423	undirected	NA	NA
gene007418	gene035302	0.185959	undirected	NA	NA
gene007418	gene035392	0.20198	undirected	NA	NA
gene007418	gene035478	0.179037	undirected	NA	NA
gene007418	gene035510	0.171469	undirected	NA	NA
gene007418	gene035587	0.210305	undirected	NA	NA
gene007418	gene035628	0.128569	undirected	NA	NA
gene007418	gene035668	0.193552	undirected	NA	NA
gene007418	gene036159	0.197331	undirected	NA	NA
gene007418	gene036341	0.166416	undirected	NA	NA
gene007418	gene036463	0.177934	undirected	NA	NA
gene007418	gene036553	0.195737	undirected	NA	NA
gene007798	gene010215	0.169688	undirected	NA	NA
gene007798	gene010593	0.191546	undirected	NA	NA
gene007798	gene013343	0.194585	undirected	NA	NA
gene007798	gene014487	0.216315	undirected	NA	NA
gene007798	gene014553	0.167679	undirected	NA	NA
gene007798	gene014686	0.199722	undirected	NA	NA
gene007798	gene015034	0.194265	undirected	NA	NA
gene007798	gene015181	0.206897	undirected	NA	NA
gene007798	gene015292	0.184177	undirected	NA	NA
gene007798	gene016978	0.197246	undirected	NA	NA
gene007798	gene017340	0.19408	undirected	NA	NA
gene007798	gene017369	0.181254	undirected	NA	NA
gene007798	gene018691	0.186839	undirected	NA	NA
gene007798	gene019407	0.163659	undirected	NA	NA
gene007798	gene019429	0.185699	undirected	NA	NA
gene007798	gene019729	0.170194	undirected	NA	NA
gene007798	gene019795	0.216828	undirected	NA	NA
gene007798	gene019820	0.191575	undirected	NA	NA
gene007798	gene019983	0.166813	undirected	NA	NA
gene007798	gene020032	0.117468	undirected	NA	NA
gene007798	gene020360	0.212311	undirected	NA	NA
gene007798	gene020371	0.203809	undirected	NA	NA
gene007798	gene020477	0.224438	undirected	NA	NA
gene007798	gene020532	0.155727	undirected	NA	NA
gene007798	gene020796	0.204001	undirected	NA	NA
gene007798	gene021010	0.215903	undirected	NA	NA
gene007798	gene021374	0.164191	undirected	NA	NA
gene007798	gene021419	0.198755	undirected	NA	NA
gene007798	gene021474	0.203294	undirected	NA	NA
gene007798	gene021625	0.210863	undirected	NA	NA
gene007798	gene021855	0.173748	undirected	NA	NA
gene007798	gene022110	0.177497	undirected	NA	NA
gene007798	gene022222	0.198186	undirected	NA	NA
gene007798	gene022301	0.180462	undirected	NA	NA
gene007798	gene022363	0.193102	undirected	NA	NA
gene007798	gene022428	0.197039	undirected	NA	NA
gene007798	gene022665	0.16549	undirected	NA	NA
gene007798	gene023029	0.237934	undirected	NA	NA
gene007798	gene023210	0.174268	undirected	NA	NA
gene007798	gene023443	0.060035	undirected	NA	NA
gene007798	gene023480	0.185143	undirected	NA	NA
gene007798	gene024312	0.210901	undirected	NA	NA
gene007798	gene024587	0.178389	undirected	NA	NA
gene007798	gene024588	0.227341	undirected	NA	NA
gene007798	gene025279	0.204556	undirected	NA	NA
gene007798	gene025288	0.208948	undirected	NA	NA
gene007798	gene025513	0.181152	undirected	NA	NA
gene007798	gene025599	0.214384	undirected	NA	NA
gene007798	gene025864	0.0500631	undirected	NA	NA
gene007798	gene025997	0.212408	undirected	NA	NA
gene007798	gene026312	0.197198	undirected	NA	NA
gene007798	gene026375	0.200217	undirected	NA	NA
gene007798	gene026417	0.170899	undirected	NA	NA
gene007798	gene026892	0.128497	undirected	NA	NA
gene007798	gene026977	0.201449	undirected	NA	NA
gene007798	gene027005	0.198958	undirected	NA	NA
gene007798	gene027020	0.212951	undirected	NA	NA
gene007798	gene027200	0.173927	undirected	NA	NA
gene007798	gene027217	0.215218	undirected	NA	NA
gene007798	gene027406	0.176787	undirected	NA	NA
gene007798	gene027429	0.189842	undirected	NA	NA
gene007798	gene027432	0.205777	undirected	NA	NA
gene007798	gene027537	0.189336	undirected	NA	NA
gene007798	gene027882	0.176837	undirected	NA	NA
gene007798	gene027947	0.212803	undirected	NA	NA
gene007798	gene027948	0.194071	undirected	NA	NA
gene007798	gene028034	0.153701	undirected	NA	NA
gene007798	gene028048	0.182318	undirected	NA	NA
gene007798	gene028324	0.208784	undirected	NA	NA
gene007798	gene028554	0.20281	undirected	NA	NA
gene007798	gene028672	0.189968	undirected	NA	NA
gene007798	gene028814	0.181133	undirected	NA	NA
gene007798	gene028884	0.142577	undirected	NA	NA
gene007798	gene029014	0.220059	undirected	NA	NA
gene007798	gene029100	0.223477	undirected	NA	NA
gene007798	gene029446	0.221318	undirected	NA	NA
gene007798	gene029481	0.208481	undirected	NA	NA
gene007798	gene029800	0.162731	undirected	NA	NA
gene007798	gene029860	0.1848	undirected	NA	NA
gene007798	gene030148	0.21966	undirected	NA	NA
gene007798	gene030275	0.186483	undirected	NA	NA
gene007798	gene030398	0.128276	undirected	NA	NA
gene007798	gene030546	0.158025	undirected	NA	NA
gene007798	gene030636	0.185211	undirected	NA	NA
gene007798	gene030723	0.196707	undirected	NA	NA
gene007798	gene030948	0.183677	undirected	NA	NA
gene007798	gene031062	0.212859	undirected	NA	NA
gene007798	gene031196	0.208241	undirected	NA	NA
gene007798	gene031318	0.110279	undirected	NA	NA
gene007798	gene031352	0.178828	undirected	NA	NA
gene007798	gene031418	0.232741	undirected	NA	NA
gene007798	gene031631	0.175298	undirected	NA	NA
gene007798	gene031886	0.177229	undirected	NA	NA
gene007798	gene032267	0.18905	undirected	NA	NA
gene007798	gene032472	0.170372	undirected	NA	NA
gene007798	gene032520	0.2035	undirected	NA	NA
gene007798	gene032556	0.176353	undirected	NA	NA
gene007798	gene032891	0.184998	undirected	NA	NA
gene007798	gene032908	0.180027	undirected	NA	NA
gene007798	gene033133	0.211341	undirected	NA	NA
gene007798	gene033236	0.176547	undirected	NA	NA
gene007798	gene033349	0.175449	undirected	NA	NA
gene007798	gene033712	0.188406	undirected	NA	NA
gene007798	gene033998	0.206828	undirected	NA	NA
gene007798	gene034243	0.225982	undirected	NA	NA
gene007798	gene034291	0.169332	undirected	NA	NA
gene007798	gene034353	0.187956	undirected	NA	NA
gene007798	gene034522	0.205814	undirected	NA	NA
gene007798	gene034604	0.176554	undirected	NA	NA
gene007798	gene034668	0.19064	undirected	NA	NA
gene007798	gene034688	0.191333	undirected	NA	NA
gene007798	gene034690	0.157338	undirected	NA	NA
gene007798	gene034814	0.186255	undirected	NA	NA
gene007798	gene034940	0.263902	undirected	NA	NA
gene007798	gene035051	0.213114	undirected	NA	NA
gene007798	gene035228	0.207106	undirected	NA	NA
gene007798	gene035302	0.189977	undirected	NA	NA
gene007798	gene035392	0.187245	undirected	NA	NA
gene007798	gene035478	0.129113	undirected	NA	NA
gene007798	gene035510	0.178536	undirected	NA	NA
gene007798	gene035587	0.212601	undirected	NA	NA
gene007798	gene035628	0.19366	undirected	NA	NA
gene007798	gene035668	0.199452	undirected	NA	NA
gene007798	gene036159	0.211367	undirected	NA	NA
gene007798	gene036341	0.183429	undirected	NA	NA
gene007798	gene036463	0.173676	undirected	NA	NA
gene007798	gene036553	0.202597	undirected	NA	NA
gene010215	gene010593	0.157767	undirected	NA	NA
gene010215	gene013343	0.17679	undirected	NA	NA
gene010215	gene014487	0.239164	undirected	NA	NA
gene010215	gene014553	0.149323	undirected	NA	NA
gene010215	gene014686	0.165814	undirected	NA	NA
gene010215	gene015034	0.161935	undirected	NA	NA
gene010215	gene015181	0.182045	undirected	NA	NA
gene010215	gene015292	0.167767	undirected	NA	NA
gene010215	gene016978	0.132949	undirected	NA	NA
gene010215	gene017340	0.170314	undirected	NA	NA
gene010215	gene017369	0.132272	undirected	NA	NA
gene010215	gene018691	0.122358	undirected	NA	NA
gene010215	gene019407	0.177186	undirected	NA	NA
gene010215	gene019429	0.160901	undirected	NA	NA
gene010215	gene019729	0.116368	undirected	NA	NA
gene010215	gene019795	0.147074	undirected	NA	NA
gene010215	gene019820	0.177074	undirected	NA	NA
gene010215	gene019983	0.167617	undirected	NA	NA
gene010215	gene020032	0.118851	undirected	NA	NA
gene010215	gene020360	0.143909	undirected	NA	NA
gene010215	gene020371	0.125234	undirected	NA	NA
gene010215	gene020477	0.0987463	undirected	NA	NA
gene010215	gene020532	0.141001	undirected	NA	NA
gene010215	gene020796	0.112111	undirected	NA	NA
gene010215	gene021010	0.141055	undirected	NA	NA
gene010215	gene021374	0.194049	undirected	NA	NA
gene010215	gene021419	0.126195	undirected	NA	NA
gene010215	gene021474	0.203447	undirected	NA	NA
gene010215	gene021625	0.208057	undirected	NA	NA
gene010215	gene021855	0.157754	undirected	NA	NA
gene010215	gene022110	0.136077	undirected	NA	NA
gene010215	gene022222	0.10938	undirected	NA	NA
gene010215	gene022301	0.13127	undirected	NA	NA
gene010215	gene022363	0.157516	undirected	NA	NA
gene010215	gene022428	0.219292	undirected	NA	NA
gene010215	gene022665	0.124361	undirected	NA	NA
gene010215	gene023029	0.20956	undirected	NA	NA
gene010215	gene023210	0.160652	undirected	NA	NA
gene010215	gene023443	0.0278984	undirected	NA	NA
gene010215	gene023480	0.171222	undirected	NA	NA
gene010215	gene024312	0.131742	undirected	NA	NA
gene010215	gene024587	0.0934723	undirected	NA	NA
gene010215	gene024588	0.120299	undirected	NA	NA
gene010215	gene025279	0.168254	undirected	NA	NA
gene010215	gene025288	0.118036	undirected	NA	NA
gene010215	gene025513	0.169743	undirected	NA	NA
gene010215	gene025599	0.144633	undirected	NA	NA
gene010215	gene025864	0.0633586	undirected	NA	NA
gene010215	gene025997	0.224137	undirected	NA	NA
gene010215	gene026312	0.236816	undirected	NA	NA
gene010215	gene026375	0.175865	undirected	NA	NA
gene010215	gene026417	0.209168	undirected	NA	NA
gene010215	gene026892	0.132096	undirected	NA	NA
gene010215	gene026977	0.179222	undirected	NA	NA
gene010215	gene027005	0.135507	undirected	NA	NA
gene010215	gene027020	0.190789	undirected	NA	NA
gene010215	gene027200	0.192693	undirected	NA	NA
gene010215	gene027217	0.144081	undirected	NA	NA
gene010215	gene027406	0.147228	undirected	NA	NA
gene010215	gene027429	0.142766	undirected	NA	NA
gene010215	gene027432	0.181406	undirected	NA	NA
gene010215	gene027537	0.1446	undirected	NA	NA
gene010215	gene027882	0.144727	undirected	NA	NA
gene010215	gene027947	0.157955	undirected	NA	NA
gene010215	gene027948	0.140653	undirected	NA	NA
gene010215	gene028034	0.146407	undirected	NA	NA
gene010215	gene028048	0.209286	undirected	NA	NA
gene010215	gene028324	0.174719	undirected	NA	NA
gene010215	gene028554	0.117404	undirected	NA	NA
gene010215	gene028672	0.117634	undirected	NA	NA
gene010215	gene028814	0.212037	undirected	NA	NA
gene010215	gene028884	0.161035	undirected	NA	NA
gene010215	gene029014	0.101541	undirected	NA	NA
gene010215	gene029100	0.212469	undirected	NA	NA
gene010215	gene029446	0.247634	undirected	NA	NA
gene010215	gene029481	0.207793	undirected	NA	NA
gene010215	gene029800	0.168849	undirected	NA	NA
gene010215	gene029860	0.190265	undirected	NA	NA
gene010215	gene030148	0.140884	undirected	NA	NA
gene010215	gene030275	0.195689	undirected	NA	NA
gene010215	gene030398	0.135835	undirected	NA	NA
gene010215	gene030546	0.166338	undirected	NA	NA
gene010215	gene030636	0.150615	undirected	NA	NA
gene010215	gene030723	0.125382	undirected	NA	NA
gene010215	gene030948	0.105346	undirected	NA	NA
gene010215	gene031062	0.233536	undirected	NA	NA
gene010215	gene031196	0.22239	undirected	NA	NA
gene010215	gene031318	0.117304	undirected	NA	NA
gene010215	gene031352	0.117336	undirected	NA	NA
gene010215	gene031418	0.236752	undirected	NA	NA
gene010215	gene031631	0.142344	undirected	NA	NA
gene010215	gene031886	0.143551	undirected	NA	NA
gene010215	gene032267	0.157212	undirected	NA	NA
gene010215	gene032472	0.168256	undirected	NA	NA
gene010215	gene032520	0.177919	undirected	NA	NA
gene010215	gene032556	0.113083	undirected	NA	NA
gene010215	gene032891	0.158478	undirected	NA	NA
gene010215	gene032908	0.1489	undirected	NA	NA
gene010215	gene033133	0.163809	undirected	NA	NA
gene010215	gene033236	0.17761	undirected	NA	NA
gene010215	gene033349	0.156863	undirected	NA	NA
gene010215	gene033712	0.142084	undirected	NA	NA
gene010215	gene033998	0.158987	undirected	NA	NA
gene010215	gene034243	0.197582	undirected	NA	NA
gene010215	gene034291	0.144496	undirected	NA	NA
gene010215	gene034353	0.139633	undirected	NA	NA
gene010215	gene034522	0.204899	undirected	NA	NA
gene010215	gene034604	0.119727	undirected	NA	NA
gene010215	gene034668	0.108155	undirected	NA	NA
gene010215	gene034688	0.137412	undirected	NA	NA
gene010215	gene034690	0.137105	undirected	NA	NA
gene010215	gene034814	0.134375	undirected	NA	NA
gene010215	gene034940	0.24303	undirected	NA	NA
gene010215	gene035051	0.204951	undirected	NA	NA
gene010215	gene035228	0.14286	undirected	NA	NA
gene010215	gene035302	0.168678	undirected	NA	NA
gene010215	gene035392	0.181414	undirected	NA	NA
gene010215	gene035478	0.14409	undirected	NA	NA
gene010215	gene035510	0.148898	undirected	NA	NA
gene010215	gene035587	0.183349	undirected	NA	NA
gene010215	gene035628	0.0980619	undirected	NA	NA
gene010215	gene035668	0.175582	undirected	NA	NA
gene010215	gene036159	0.154417	undirected	NA	NA
gene010215	gene036341	0.177382	undirected	NA	NA
gene010215	gene036463	0.189126	undirected	NA	NA
gene010215	gene036553	0.170822	undirected	NA	NA
gene010593	gene013343	0.158643	undirected	NA	NA
gene010593	gene014487	0.235777	undirected	NA	NA
gene010593	gene014553	0.0891573	undirected	NA	NA
gene010593	gene014686	0.16649	undirected	NA	NA
gene010593	gene015034	0.124751	undirected	NA	NA
gene010593	gene015181	0.192913	undirected	NA	NA
gene010593	gene015292	0.130857	undirected	NA	NA
gene010593	gene016978	0.0940072	undirected	NA	NA
gene010593	gene017340	0.163744	undirected	NA	NA
gene010593	gene017369	0.0964326	undirected	NA	NA
gene010593	gene018691	0.0846502	undirected	NA	NA
gene010593	gene019407	0.101431	undirected	NA	NA
gene010593	gene019429	0.153085	undirected	NA	NA
gene010593	gene019729	0.118047	undirected	NA	NA
gene010593	gene019795	0.163639	undirected	NA	NA
gene010593	gene019820	0.172271	undirected	NA	NA
gene010593	gene019983	0.15014	undirected	NA	NA
gene010593	gene020032	0.0490496	undirected	NA	NA
gene010593	gene020360	0.164712	undirected	NA	NA
gene010593	gene020371	0.0803534	undirected	NA	NA
gene010593	gene020477	0.075697	undirected	NA	NA
gene010593	gene020532	0.0895584	undirected	NA	NA
gene010593	gene020796	0.120009	undirected	NA	NA
gene010593	gene021010	0.0932083	undirected	NA	NA
gene010593	gene021374	0.0959412	undirected	NA	NA
gene010593	gene021419	0.0870066	undirected	NA	NA
gene010593	gene021474	0.225836	undirected	NA	NA
gene010593	gene021625	0.214988	undirected	NA	NA
gene010593	gene021855	0.0757847	undirected	NA	NA
gene010593	gene022110	0.151986	undirected	NA	NA
gene010593	gene022222	0.122029	undirected	NA	NA
gene010593	gene022301	0.0794706	undirected	NA	NA
gene010593	gene022363	0.12638	undirected	NA	NA
gene010593	gene022428	0.206922	undirected	NA	NA
gene010593	gene022665	0.0743668	undirected	NA	NA
gene010593	gene023029	0.219762	undirected	NA	NA
gene010593	gene023210	0.117008	undirected	NA	NA
gene010593	gene023443	0.0364047	undirected	NA	NA
gene010593	gene023480	0.151432	undirected	NA	NA
gene010593	gene024312	0.137485	undirected	NA	NA
gene010593	gene024587	0.0643037	undirected	NA	NA
gene010593	gene024588	0.080992	undirected	NA	NA
gene010593	gene025279	0.16946	undirected	NA	NA
gene010593	gene025288	0.0877637	undirected	NA	NA
gene010593	gene025513	0.116038	undirected	NA	NA
gene010593	gene025599	0.138287	undirected	NA	NA
gene010593	gene025864	0.0542263	undirected	NA	NA
gene010593	gene025997	0.231694	undirected	NA	NA
gene010593	gene026312	0.214061	undirected	NA	NA
gene010593	gene026375	0.211476	undirected	NA	NA
gene010593	gene026417	0.099056	undirected	NA	NA
gene010593	gene026892	0.111123	undirected	NA	NA
gene010593	gene026977	0.172238	undirected	NA	NA
gene010593	gene027005	0.126525	undirected	NA	NA
gene010593	gene027020	0.197319	undirected	NA	NA
gene010593	gene027200	0.170136	undirected	NA	NA
gene010593	gene027217	0.113802	undirected	NA	NA
gene010593	gene027406	0.126776	undirected	NA	NA
gene010593	gene027429	0.107797	undirected	NA	NA
gene010593	gene027432	0.0989787	undirected	NA	NA
gene010593	gene027537	0.178698	undirected	NA	NA
gene010593	gene027882	0.131691	undirected	NA	NA
gene010593	gene027947	0.152786	undirected	NA	NA
gene010593	gene027948	0.129952	undirected	NA	NA
gene010593	gene028034	0.134507	undirected	NA	NA
gene010593	gene028048	0.182553	undirected	NA	NA
gene010593	gene028324	0.161578	undirected	NA	NA
gene010593	gene028554	0.135203	undirected	NA	NA
gene010593	gene028672	0.133709	undirected	NA	NA
gene010593	gene028814	0.191388	undirected	NA	NA
gene010593	gene028884	0.0989584	undirected	NA	NA
gene010593	gene029014	0.0743627	undirected	NA	NA
gene010593	gene029100	0.218979	undirected	NA	NA
gene010593	gene029446	0.227547	undirected	NA	NA
gene010593	gene029481	0.209797	undirected	NA	NA
gene010593	gene029800	0.158172	undirected	NA	NA
gene010593	gene029860	0.0939759	undirected	NA	NA
gene010593	gene030148	0.129362	undirected	NA	NA
gene010593	gene030275	0.193833	undirected	NA	NA
gene010593	gene030398	0.0946445	undirected	NA	NA
gene010593	gene030546	0.149826	undirected	NA	NA
gene010593	gene030636	0.0851723	undirected	NA	NA
gene010593	gene030723	0.122528	undirected	NA	NA
gene010593	gene030948	0.077805	undirected	NA	NA
gene010593	gene031062	0.219809	undirected	NA	NA
gene010593	gene031196	0.227568	undirected	NA	NA
gene010593	gene031318	0.0468035	undirected	NA	NA
gene010593	gene031352	0.0757912	undirected	NA	NA
gene010593	gene031418	0.226701	undirected	NA	NA
gene010593	gene031631	0.0955673	undirected	NA	NA
gene010593	gene031886	0.128139	undirected	NA	NA
gene010593	gene032267	0.14295	undirected	NA	NA
gene010593	gene032472	0.108569	undirected	NA	NA
gene010593	gene032520	0.156558	undirected	NA	NA
gene010593	gene032556	0.11575	undirected	NA	NA
gene010593	gene032891	0.177144	undirected	NA	NA
gene010593	gene032908	0.124539	undirected	NA	NA
gene010593	gene033133	0.129379	undirected	NA	NA
gene010593	gene033236	0.0829737	undirected	NA	NA
gene010593	gene033349	0.113103	undirected	NA	NA
gene010593	gene033712	0.114827	undirected	NA	NA
gene010593	gene033998	0.129399	undirected	NA	NA
gene010593	gene034243	0.203985	undirected	NA	NA
gene010593	gene034291	0.143813	undirected	NA	NA
gene010593	gene034353	0.14316	undirected	NA	NA
gene010593	gene034522	0.214542	undirected	NA	NA
gene010593	gene034604	0.086613	undirected	NA	NA
gene010593	gene034668	0.0770173	undirected	NA	NA
gene010593	gene034688	0.158011	undirected	NA	NA
gene010593	gene034690	0.0799207	undirected	NA	NA
gene010593	gene034814	0.162698	undirected	NA	NA
gene010593	gene034940	0.25671	undirected	NA	NA
gene010593	gene035051	0.216417	undirected	NA	NA
gene010593	gene035228	0.160348	undirected	NA	NA
gene010593	gene035302	0.173596	undirected	NA	NA
gene010593	gene035392	0.185252	undirected	NA	NA
gene010593	gene035478	0.0660382	undirected	NA	NA
gene010593	gene035510	0.103417	undirected	NA	NA
gene010593	gene035587	0.138618	undirected	NA	NA
gene010593	gene035628	0.0664365	undirected	NA	NA
gene010593	gene035668	0.176996	undirected	NA	NA
gene010593	gene036159	0.128169	undirected	NA	NA
gene010593	gene036341	0.150822	undirected	NA	NA
gene010593	gene036463	0.110701	undirected	NA	NA
gene010593	gene036553	0.200392	undirected	NA	NA
gene013343	gene014487	0.248806	undirected	NA	NA
gene013343	gene014553	0.158981	undirected	NA	NA
gene013343	gene014686	0.192739	undirected	NA	NA
gene013343	gene015034	0.178018	undirected	NA	NA
gene013343	gene015181	0.201377	undirected	NA	NA
gene013343	gene015292	0.176095	undirected	NA	NA
gene013343	gene016978	0.170245	undirected	NA	NA
gene013343	gene017340	0.174249	undirected	NA	NA
gene013343	gene017369	0.156045	undirected	NA	NA
gene013343	gene018691	0.135189	undirected	NA	NA
gene013343	gene019407	0.157486	undirected	NA	NA
gene013343	gene019429	0.166064	undirected	NA	NA
gene013343	gene019729	0.131202	undirected	NA	NA
gene013343	gene019795	0.171484	undirected	NA	NA
gene013343	gene019820	0.183466	undirected	NA	NA
gene013343	gene019983	0.179635	undirected	NA	NA
gene013343	gene020032	0.147569	undirected	NA	NA
gene013343	gene020360	0.178249	undirected	NA	NA
gene013343	gene020371	0.166681	undirected	NA	NA
gene013343	gene020477	0.151875	undirected	NA	NA
gene013343	gene020532	0.140398	undirected	NA	NA
gene013343	gene020796	0.140456	undirected	NA	NA
gene013343	gene021010	0.181277	undirected	NA	NA
gene013343	gene021374	0.206917	undirected	NA	NA
gene013343	gene021419	0.187895	undirected	NA	NA
gene013343	gene021474	0.227965	undirected	NA	NA
gene013343	gene021625	0.223683	undirected	NA	NA
gene013343	gene021855	0.154552	undirected	NA	NA
gene013343	gene022110	0.154475	undirected	NA	NA
gene013343	gene022222	0.144246	undirected	NA	NA
gene013343	gene022301	0.151311	undirected	NA	NA
gene013343	gene022363	0.180884	undirected	NA	NA
gene013343	gene022428	0.232348	undirected	NA	NA
gene013343	gene022665	0.153441	undirected	NA	NA
gene013343	gene023029	0.229785	undirected	NA	NA
gene013343	gene023210	0.156632	undirected	NA	NA
gene013343	gene023443	0.0540126	undirected	NA	NA
gene013343	gene023480	0.175446	undirected	NA	NA
gene013343	gene024312	0.152936	undirected	NA	NA
gene013343	gene024587	0.160676	undirected	NA	NA
gene013343	gene024588	0.169217	undirected	NA	NA
gene013343	gene025279	0.199512	undirected	NA	NA
gene013343	gene025288	0.16987	undirected	NA	NA
gene013343	gene025513	0.188879	undirected	NA	NA
gene013343	gene025599	0.168266	undirected	NA	NA
gene013343	gene025864	0.0687	undirected	NA	NA
gene013343	gene025997	0.235037	undirected	NA	NA
gene013343	gene026312	0.228239	undirected	NA	NA
gene013343	gene026375	0.193059	undirected	NA	NA
gene013343	gene026417	0.21336	undirected	NA	NA
gene013343	gene026892	0.118501	undirected	NA	NA
gene013343	gene026977	0.194081	undirected	NA	NA
gene013343	gene027005	0.161259	undirected	NA	NA
gene013343	gene027020	0.218706	undirected	NA	NA
gene013343	gene027200	0.194318	undirected	NA	NA
gene013343	gene027217	0.185117	undirected	NA	NA
gene013343	gene027406	0.146595	undirected	NA	NA
gene013343	gene027429	0.161285	undirected	NA	NA
gene013343	gene027432	0.189094	undirected	NA	NA
gene013343	gene027537	0.183769	undirected	NA	NA
gene013343	gene027882	0.147777	undirected	NA	NA
gene013343	gene027947	0.180967	undirected	NA	NA
gene013343	gene027948	0.164505	undirected	NA	NA
gene013343	gene028034	0.141698	undirected	NA	NA
gene013343	gene028048	0.193705	undirected	NA	NA
gene013343	gene028324	0.200881	undirected	NA	NA
gene013343	gene028554	0.144219	undirected	NA	NA
gene013343	gene028672	0.137657	undirected	NA	NA
gene013343	gene028814	0.226403	undirected	NA	NA
gene013343	gene028884	0.13949	undirected	NA	NA
gene013343	gene029014	0.154885	undirected	NA	NA
gene013343	gene029100	0.230468	undirected	NA	NA
gene013343	gene029446	0.242622	undirected	NA	NA
gene013343	gene029481	0.213254	undirected	NA	NA
gene013343	gene029800	0.168646	undirected	NA	NA
gene013343	gene029860	0.215099	undirected	NA	NA
gene013343	gene030148	0.166367	undirected	NA	NA
gene013343	gene030275	0.19017	undirected	NA	NA
gene013343	gene030398	0.173609	undirected	NA	NA
gene013343	gene030546	0.161706	undirected	NA	NA
gene013343	gene030636	0.168449	undirected	NA	NA
gene013343	gene030723	0.13742	undirected	NA	NA
gene013343	gene030948	0.16655	undirected	NA	NA
gene013343	gene031062	0.24089	undirected	NA	NA
gene013343	gene031196	0.22585	undirected	NA	NA
gene013343	gene031318	0.122357	undirected	NA	NA
gene013343	gene031352	0.155253	undirected	NA	NA
gene013343	gene031418	0.239627	undirected	NA	NA
gene013343	gene031631	0.179015	undirected	NA	NA
gene013343	gene031886	0.137083	undirected	NA	NA
gene013343	gene032267	0.171107	undirected	NA	NA
gene013343	gene032472	0.183448	undirected	NA	NA
gene013343	gene032520	0.199814	undirected	NA	NA
gene013343	gene032556	0.127566	undirected	NA	NA
gene013343	gene032891	0.182188	undirected	NA	NA
gene013343	gene032908	0.146628	undirected	NA	NA
gene013343	gene033133	0.190063	undirected	NA	NA
gene013343	gene033236	0.16784	undirected	NA	NA
gene013343	gene033349	0.171949	undirected	NA	NA
gene013343	gene033712	0.142766	undirected	NA	NA
gene013343	gene033998	0.184035	undirected	NA	NA
gene013343	gene034243	0.206612	undirected	NA	NA
gene013343	gene034291	0.169087	undirected	NA	NA
gene013343	gene034353	0.1351	undirected	NA	NA
gene013343	gene034522	0.212065	undirected	NA	NA
gene013343	gene034604	0.166963	undirected	NA	NA
gene013343	gene034668	0.150442	undirected	NA	NA
gene013343	gene034688	0.156406	undirected	NA	NA
gene013343	gene034690	0.154666	undirected	NA	NA
gene013343	gene034814	0.147739	undirected	NA	NA
gene013343	gene034940	0.23743	undirected	NA	NA
gene013343	gene035051	0.221176	undirected	NA	NA
gene013343	gene035228	0.171162	undirected	NA	NA
gene013343	gene035302	0.185031	undirected	NA	NA
gene013343	gene035392	0.190842	undirected	NA	NA
gene013343	gene035478	0.18517	undirected	NA	NA
gene013343	gene035510	0.155131	undirected	NA	NA
gene013343	gene035587	0.206968	undirected	NA	NA
gene013343	gene035628	0.121494	undirected	NA	NA
gene013343	gene035668	0.195155	undirected	NA	NA
gene013343	gene036159	0.162815	undirected	NA	NA
gene013343	gene036341	0.188578	undirected	NA	NA
gene013343	gene036463	0.183141	undirected	NA	NA
gene013343	gene036553	0.177658	undirected	NA	NA
gene014487	gene014553	0.214291	undirected	NA	NA
gene014487	gene014686	0.225615	undirected	NA	NA
gene014487	gene015034	0.251226	undirected	NA	NA
gene014487	gene015181	0.208034	undirected	NA	NA
gene014487	gene015292	0.243547	undirected	NA	NA
gene014487	gene016978	0.199712	undirected	NA	NA
gene014487	gene017340	0.238507	undirected	NA	NA
gene014487	gene017369	0.211349	undirected	NA	NA
gene014487	gene018691	0.207847	undirected	NA	NA
gene014487	gene019407	0.223614	undirected	NA	NA
gene014487	gene019429	0.220176	undirected	NA	NA
gene014487	gene019729	0.185675	undirected	NA	NA
gene014487	gene019795	0.23507	undirected	NA	NA
gene014487	gene019820	0.241045	undirected	NA	NA
gene014487	gene019983	0.203294	undirected	NA	NA
gene014487	gene020032	0.151132	undirected	NA	NA
gene014487	gene020360	0.228908	undirected	NA	NA
gene014487	gene020371	0.217515	undirected	NA	NA
gene014487	gene020477	0.197006	undirected	NA	NA
gene014487	gene020532	0.210844	undirected	NA	NA
gene014487	gene020796	0.196917	undirected	NA	NA
gene014487	gene021010	0.236373	undirected	NA	NA
gene014487	gene021374	0.250493	undirected	NA	NA
gene014487	gene021419	0.211149	undirected	NA	NA
gene014487	gene021474	0.22565	undirected	NA	NA
gene014487	gene021625	0.22258	undirected	NA	NA
gene014487	gene021855	0.230569	undirected	NA	NA
gene014487	gene022110	0.20012	undirected	NA	NA
gene014487	gene022222	0.189318	undirected	NA	NA
gene014487	gene022301	0.211745	undirected	NA	NA
gene014487	gene022363	0.229125	undirected	NA	NA
gene014487	gene022428	0.239212	undirected	NA	NA
gene014487	gene022665	0.203473	undirected	NA	NA
gene014487	gene023029	0.229189	undirected	NA	NA
gene014487	gene023210	0.22223	undirected	NA	NA
gene014487	gene023443	0.067052	undirected	NA	NA
gene014487	gene023480	0.233057	undirected	NA	NA
gene014487	gene024312	0.219146	undirected	NA	NA
gene014487	gene024587	0.158427	undirected	NA	NA
gene014487	gene024588	0.215448	undirected	NA	NA
gene014487	gene025279	0.249874	undirected	NA	NA
gene014487	gene025288	0.203761	undirected	NA	NA
gene014487	gene025513	0.2496	undirected	NA	NA
gene014487	gene025599	0.232186	undirected	NA	NA
gene014487	gene025864	0.0815937	undirected	NA	NA
gene014487	gene025997	0.239003	undirected	NA	NA
gene014487	gene026312	0.22996	undirected	NA	NA
gene014487	gene026375	0.198517	undirected	NA	NA
gene014487	gene026417	0.265925	undirected	NA	NA
gene014487	gene026892	0.192334	undirected	NA	NA
gene014487	gene026977	0.256081	undirected	NA	NA
gene014487	gene027005	0.225858	undirected	NA	NA
gene014487	gene027020	0.216327	undirected	NA	NA
gene014487	gene027200	0.195499	undirected	NA	NA
gene014487	gene027217	0.232354	undirected	NA	NA
gene014487	gene027406	0.223007	undirected	NA	NA
gene014487	gene027429	0.225956	undirected	NA	NA
gene014487	gene027432	0.256062	undirected	NA	NA
gene014487	gene027537	0.205875	undirected	NA	NA
gene014487	gene027882	0.220047	undirected	NA	NA
gene014487	gene027947	0.246377	undirected	NA	NA
gene014487	gene027948	0.219478	undirected	NA	NA
gene014487	gene028034	0.190158	undirected	NA	NA
gene014487	gene028048	0.20496	undirected	NA	NA
gene014487	gene028324	0.255306	undirected	NA	NA
gene014487	gene028554	0.196933	undirected	NA	NA
gene014487	gene028672	0.206658	undirected	NA	NA
gene014487	gene028814	0.237484	undirected	NA	NA
gene014487	gene028884	0.220019	undirected	NA	NA
gene014487	gene029014	0.198161	undirected	NA	NA
gene014487	gene029100	0.221412	undirected	NA	NA
gene014487	gene029446	0.244826	undirected	NA	NA
gene014487	gene029481	0.224394	undirected	NA	NA
gene014487	gene029800	0.219951	undirected	NA	NA
gene014487	gene029860	0.25716	undirected	NA	NA
gene014487	gene030148	0.232652	undirected	NA	NA
gene014487	gene030275	0.203336	undirected	NA	NA
gene014487	gene030398	0.189506	undirected	NA	NA
gene014487	gene030546	0.215332	undirected	NA	NA
gene014487	gene030636	0.221423	undirected	NA	NA
gene014487	gene030723	0.202046	undirected	NA	NA
gene014487	gene030948	0.189502	undirected	NA	NA
gene014487	gene031062	0.231917	undirected	NA	NA
gene014487	gene031196	0.241312	undirected	NA	NA
gene014487	gene031318	0.152258	undirected	NA	NA
gene014487	gene031352	0.207113	undirected	NA	NA
gene014487	gene031418	0.243815	undirected	NA	NA
gene014487	gene031631	0.216547	undirected	NA	NA
gene014487	gene031886	0.224386	undirected	NA	NA
gene014487	gene032267	0.241886	undirected	NA	NA
gene014487	gene032472	0.223338	undirected	NA	NA
gene014487	gene032520	0.25921	undirected	NA	NA
gene014487	gene032556	0.188862	undirected	NA	NA
gene014487	gene032891	0.224952	undirected	NA	NA
gene014487	gene032908	0.222423	undirected	NA	NA
gene014487	gene033133	0.252487	undirected	NA	NA
gene014487	gene033236	0.243277	undirected	NA	NA
gene014487	gene033349	0.2182	undirected	NA	NA
gene014487	gene033712	0.223586	undirected	NA	NA
gene014487	gene033998	0.240829	undirected	NA	NA
gene014487	gene034243	0.213864	undirected	NA	NA
gene014487	gene034291	0.21596	undirected	NA	NA
gene014487	gene034353	0.213775	undirected	NA	NA
gene014487	gene034522	0.228774	undirected	NA	NA
gene014487	gene034604	0.19829	undirected	NA	NA
gene014487	gene034668	0.191369	undirected	NA	NA
gene014487	gene034688	0.210399	undirected	NA	NA
gene014487	gene034690	0.229796	undirected	NA	NA
gene014487	gene034814	0.207458	undirected	NA	NA
gene014487	gene034940	0.259028	undirected	NA	NA
gene014487	gene035051	0.22569	undirected	NA	NA
gene014487	gene035228	0.23654	undirected	NA	NA
gene014487	gene035302	0.229762	undirected	NA	NA
gene014487	gene035392	0.235463	undirected	NA	NA
gene014487	gene035478	0.200944	undirected	NA	NA
gene014487	gene035510	0.231588	undirected	NA	NA
gene014487	gene035587	0.265207	undirected	NA	NA
gene014487	gene035628	0.171502	undirected	NA	NA
gene014487	gene035668	0.24849	undirected	NA	NA
gene014487	gene036159	0.240503	undirected	NA	NA
gene014487	gene036341	0.243036	undirected	NA	NA
gene014487	gene036463	0.238253	undirected	NA	NA
gene014487	gene036553	0.19708	undirected	NA	NA
gene014553	gene014686	0.155873	undirected	NA	NA
gene014553	gene015034	0.1247	undirected	NA	NA
gene014553	gene015181	0.163364	undirected	NA	NA
gene014553	gene015292	0.115604	undirected	NA	NA
gene014553	gene016978	0.10602	undirected	NA	NA
gene014553	gene017340	0.160711	undirected	NA	NA
gene014553	gene017369	0.0745401	undirected	NA	NA
gene014553	gene018691	0.078485	undirected	NA	NA
gene014553	gene019407	0.104254	undirected	NA	NA
gene014553	gene019429	0.160724	undirected	NA	NA
gene014553	gene019729	0.130799	undirected	NA	NA
gene014553	gene019795	0.136572	undirected	NA	NA
gene014553	gene019820	0.162003	undirected	NA	NA
gene014553	gene019983	0.166798	undirected	NA	NA
gene014553	gene020032	0.054053	undirected	NA	NA
gene014553	gene020360	0.135065	undirected	NA	NA
gene014553	gene020371	0.105173	undirected	NA	NA
gene014553	gene020477	0.0722416	undirected	NA	NA
gene014553	gene020532	0.113736	undirected	NA	NA
gene014553	gene020796	0.105245	undirected	NA	NA
gene014553	gene021010	0.0879673	undirected	NA	NA
gene014553	gene021374	0.0857316	undirected	NA	NA
gene014553	gene021419	0.0927294	undirected	NA	NA
gene014553	gene021474	0.218152	undirected	NA	NA
gene014553	gene021625	0.206233	undirected	NA	NA
gene014553	gene021855	0.0915713	undirected	NA	NA
gene014553	gene022110	0.126582	undirected	NA	NA
gene014553	gene022222	0.113621	undirected	NA	NA
gene014553	gene022301	0.097696	undirected	NA	NA
gene014553	gene022363	0.125987	undirected	NA	NA
gene014553	gene022428	0.200779	undirected	NA	NA
gene014553	gene022665	0.081565	undirected	NA	NA
gene014553	gene023029	0.205855	undirected	NA	NA
gene014553	gene023210	0.100621	undirected	NA	NA
gene014553	gene023443	0.0242837	undirected	NA	NA
gene014553	gene023480	0.153353	undirected	NA	NA
gene014553	gene024312	0.133683	undirected	NA	NA
gene014553	gene024587	0.0931711	undirected	NA	NA
gene014553	gene024588	0.0896372	undirected	NA	NA
gene014553	gene025279	0.1669	undirected	NA	NA
gene014553	gene025288	0.0902641	undirected	NA	NA
gene014553	gene025513	0.0979113	undirected	NA	NA
gene014553	gene025599	0.138401	undirected	NA	NA
gene014553	gene025864	0.025037	undirected	NA	NA
gene014553	gene025997	0.200573	undirected	NA	NA
gene014553	gene026312	0.218168	undirected	NA	NA
gene014553	gene026375	0.183029	undirected	NA	NA
gene014553	gene026417	0.102186	undirected	NA	NA
gene014553	gene026892	0.117366	undirected	NA	NA
gene014553	gene026977	0.154372	undirected	NA	NA
gene014553	gene027005	0.115738	undirected	NA	NA
gene014553	gene027020	0.184919	undirected	NA	NA
gene014553	gene027200	0.183617	undirected	NA	NA
gene014553	gene027217	0.119323	undirected	NA	NA
gene014553	gene027406	0.119789	undirected	NA	NA
gene014553	gene027429	0.101084	undirected	NA	NA
gene014553	gene027432	0.0919039	undirected	NA	NA
gene014553	gene027537	0.160765	undirected	NA	NA
gene014553	gene027882	0.13753	undirected	NA	NA
gene014553	gene027947	0.141297	undirected	NA	NA
gene014553	gene027948	0.121702	undirected	NA	NA
gene014553	gene028034	0.15323	undirected	NA	NA
gene014553	gene028048	0.18468	undirected	NA	NA
gene014553	gene028324	0.153261	undirected	NA	NA
gene014553	gene028554	0.108381	undirected	NA	NA
gene014553	gene028672	0.114281	undirected	NA	NA
gene014553	gene028814	0.194806	undirected	NA	NA
gene014553	gene028884	0.0991361	undirected	NA	NA
gene014553	gene029014	0.0812029	undirected	NA	NA
gene014553	gene029100	0.195136	undirected	NA	NA
gene014553	gene029446	0.209087	undirected	NA	NA
gene014553	gene029481	0.18968	undirected	NA	NA
gene014553	gene029800	0.149801	undirected	NA	NA
gene014553	gene029860	0.113696	undirected	NA	NA
gene014553	gene030148	0.125012	undirected	NA	NA
gene014553	gene030275	0.212496	undirected	NA	NA
gene014553	gene030398	0.0824739	undirected	NA	NA
gene014553	gene030546	0.148345	undirected	NA	NA
gene014553	gene030636	0.10166	undirected	NA	NA
gene014553	gene030723	0.0902184	undirected	NA	NA
gene014553	gene030948	0.098107	undirected	NA	NA
gene014553	gene031062	0.216278	undirected	NA	NA
gene014553	gene031196	0.196883	undirected	NA	NA
gene014553	gene031318	0.053479	undirected	NA	NA
gene014553	gene031352	0.0787803	undirected	NA	NA
gene014553	gene031418	0.234585	undirected	NA	NA
gene014553	gene031631	0.103942	undirected	NA	NA
gene014553	gene031886	0.122377	undirected	NA	NA
gene014553	gene032267	0.155524	undirected	NA	NA
gene014553	gene032472	0.122189	undirected	NA	NA
gene014553	gene032520	0.146478	undirected	NA	NA
gene014553	gene032556	0.13118	undirected	NA	NA
gene014553	gene032891	0.15826	undirected	NA	NA
gene014553	gene032908	0.0978689	undirected	NA	NA
gene014553	gene033133	0.135496	undirected	NA	NA
gene014553	gene033236	0.100275	undirected	NA	NA
gene014553	gene033349	0.106326	undirected	NA	NA
gene014553	gene033712	0.103465	undirected	NA	NA
gene014553	gene033998	0.13433	undirected	NA	NA
gene014553	gene034243	0.181823	undirected	NA	NA
gene014553	gene034291	0.142311	undirected	NA	NA
gene014553	gene034353	0.111925	undirected	NA	NA
gene014553	gene034522	0.18154	undirected	NA	NA
gene014553	gene034604	0.10683	undirected	NA	NA
gene014553	gene034668	0.0666992	undirected	NA	NA
gene014553	gene034688	0.129797	undirected	NA	NA
gene014553	gene034690	0.0796961	undirected	NA	NA
gene014553	gene034814	0.123127	undirected	NA	NA
gene014553	gene034940	0.219104	undirected	NA	NA
gene014553	gene035051	0.17975	undirected	NA	NA
gene014553	gene035228	0.138781	undirected	NA	NA
gene014553	gene035302	0.174425	undirected	NA	NA
gene014553	gene035392	0.159292	undirected	NA	NA
gene014553	gene035478	0.0663264	undirected	NA	NA
gene014553	gene035510	0.0888796	undirected	NA	NA
gene014553	gene035587	0.126465	undirected	NA	NA
gene014553	gene035628	0.0762167	undirected	NA	NA
gene014553	gene035668	0.14693	undirected	NA	NA
gene014553	gene036159	0.109794	undirected	NA	NA
gene014553	gene036341	0.148733	undirected	NA	NA
gene014553	gene036463	0.115836	undirected	NA	NA
gene014553	gene036553	0.174616	undirected	NA	NA
gene014686	gene015034	0.193235	undirected	NA	NA
gene014686	gene015181	0.21359	undirected	NA	NA
gene014686	gene015292	0.184907	undirected	NA	NA
gene014686	gene016978	0.17384	undirected	NA	NA
gene014686	gene017340	0.184486	undirected	NA	NA
gene014686	gene017369	0.164362	undirected	NA	NA
gene014686	gene018691	0.182741	undirected	NA	NA
gene014686	gene019407	0.144972	undirected	NA	NA
gene014686	gene019429	0.180598	undirected	NA	NA
gene014686	gene019729	0.165349	undirected	NA	NA
gene014686	gene019795	0.191088	undirected	NA	NA
gene014686	gene019820	0.171618	undirected	NA	NA
gene014686	gene019983	0.174689	undirected	NA	NA
gene014686	gene020032	0.146355	undirected	NA	NA
gene014686	gene020360	0.186223	undirected	NA	NA
gene014686	gene020371	0.198158	undirected	NA	NA
gene014686	gene020477	0.210235	undirected	NA	NA
gene014686	gene020532	0.129803	undirected	NA	NA
gene014686	gene020796	0.184519	undirected	NA	NA
gene014686	gene021010	0.205124	undirected	NA	NA
gene014686	gene021374	0.177344	undirected	NA	NA
gene014686	gene021419	0.189	undirected	NA	NA
gene014686	gene021474	0.194081	undirected	NA	NA
gene014686	gene021625	0.207279	undirected	NA	NA
gene014686	gene021855	0.186126	undirected	NA	NA
gene014686	gene022110	0.169929	undirected	NA	NA
gene014686	gene022222	0.172094	undirected	NA	NA
gene014686	gene022301	0.167886	undirected	NA	NA
gene014686	gene022363	0.182101	undirected	NA	NA
gene014686	gene022428	0.219221	undirected	NA	NA
gene014686	gene022665	0.181631	undirected	NA	NA
gene014686	gene023029	0.241812	undirected	NA	NA
gene014686	gene023210	0.156504	undirected	NA	NA
gene014686	gene023443	0.0600439	undirected	NA	NA
gene014686	gene023480	0.187616	undirected	NA	NA
gene014686	gene024312	0.197894	undirected	NA	NA
gene014686	gene024587	0.163862	undirected	NA	NA
gene014686	gene024588	0.214801	undirected	NA	NA
gene014686	gene025279	0.204303	undirected	NA	NA
gene014686	gene025288	0.184952	undirected	NA	NA
gene014686	gene025513	0.180466	undirected	NA	NA
gene014686	gene025599	0.198185	undirected	NA	NA
gene014686	gene025864	0.0349702	undirected	NA	NA
gene014686	gene025997	0.210629	undirected	NA	NA
gene014686	gene026312	0.209142	undirected	NA	NA
gene014686	gene026375	0.185026	undirected	NA	NA
gene014686	gene026417	0.19326	undirected	NA	NA
gene014686	gene026892	0.132976	undirected	NA	NA
gene014686	gene026977	0.193801	undirected	NA	NA
gene014686	gene027005	0.190143	undirected	NA	NA
gene014686	gene027020	0.221587	undirected	NA	NA
gene014686	gene027200	0.19503	undirected	NA	NA
gene014686	gene027217	0.199703	undirected	NA	NA
gene014686	gene027406	0.14618	undirected	NA	NA
gene014686	gene027429	0.194821	undirected	NA	NA
gene014686	gene027432	0.204281	undirected	NA	NA
gene014686	gene027537	0.161581	undirected	NA	NA
gene014686	gene027882	0.175193	undirected	NA	NA
gene014686	gene027947	0.205932	undirected	NA	NA
gene014686	gene027948	0.189445	undirected	NA	NA
gene014686	gene028034	0.15117	undirected	NA	NA
gene014686	gene028048	0.19681	undirected	NA	NA
gene014686	gene028324	0.199655	undirected	NA	NA
gene014686	gene028554	0.172445	undirected	NA	NA
gene014686	gene028672	0.17234	undirected	NA	NA
gene014686	gene028814	0.195665	undirected	NA	NA
gene014686	gene028884	0.158616	undirected	NA	NA
gene014686	gene029014	0.207996	undirected	NA	NA
gene014686	gene029100	0.224553	undirected	NA	NA
gene014686	gene029446	0.234643	undirected	NA	NA
gene014686	gene029481	0.211992	undirected	NA	NA
gene014686	gene029800	0.156284	undirected	NA	NA
gene014686	gene029860	0.204349	undirected	NA	NA
gene014686	gene030148	0.203439	undirected	NA	NA
gene014686	gene030275	0.171308	undirected	NA	NA
gene014686	gene030398	0.117877	undirected	NA	NA
gene014686	gene030546	0.168771	undirected	NA	NA
gene014686	gene030636	0.200528	undirected	NA	NA
gene014686	gene030723	0.165382	undirected	NA	NA
gene014686	gene030948	0.177904	undirected	NA	NA
gene014686	gene031062	0.224836	undirected	NA	NA
gene014686	gene031196	0.206823	undirected	NA	NA
gene014686	gene031318	0.134723	undirected	NA	NA
gene014686	gene031352	0.178025	undirected	NA	NA
gene014686	gene031418	0.243594	undirected	NA	NA
gene014686	gene031631	0.180366	undirected	NA	NA
gene014686	gene031886	0.18356	undirected	NA	NA
gene014686	gene032267	0.189042	undirected	NA	NA
gene014686	gene032472	0.158608	undirected	NA	NA
gene014686	gene032520	0.197266	undirected	NA	NA
gene014686	gene032556	0.17068	undirected	NA	NA
gene014686	gene032891	0.164002	undirected	NA	NA
gene014686	gene032908	0.159466	undirected	NA	NA
gene014686	gene033133	0.206886	undirected	NA	NA
gene014686	gene033236	0.178198	undirected	NA	NA
gene014686	gene033349	0.17638	undirected	NA	NA
gene014686	gene033712	0.161698	undirected	NA	NA
gene014686	gene033998	0.19844	undirected	NA	NA
gene014686	gene034243	0.227728	undirected	NA	NA
gene014686	gene034291	0.170395	undirected	NA	NA
gene014686	gene034353	0.168259	undirected	NA	NA
gene014686	gene034522	0.202845	undirected	NA	NA
gene014686	gene034604	0.15419	undirected	NA	NA
gene014686	gene034668	0.17923	undirected	NA	NA
gene014686	gene034688	0.178184	undirected	NA	NA
gene014686	gene034690	0.173622	undirected	NA	NA
gene014686	gene034814	0.160958	undirected	NA	NA
gene014686	gene034940	0.252317	undirected	NA	NA
gene014686	gene035051	0.209879	undirected	NA	NA
gene014686	gene035228	0.194599	undirected	NA	NA
gene014686	gene035302	0.188549	undirected	NA	NA
gene014686	gene035392	0.193062	undirected	NA	NA
gene014686	gene035478	0.17506	undirected	NA	NA
gene014686	gene035510	0.191451	undirected	NA	NA
gene014686	gene035587	0.211605	undirected	NA	NA
gene014686	gene035628	0.175997	undirected	NA	NA
gene014686	gene035668	0.186611	undirected	NA	NA
gene014686	gene036159	0.203505	undirected	NA	NA
gene014686	gene036341	0.193083	undirected	NA	NA
gene014686	gene036463	0.159665	undirected	NA	NA
gene014686	gene036553	0.183838	undirected	NA	NA
gene015034	gene015181	0.198574	undirected	NA	NA
gene015034	gene015292	0.145846	undirected	NA	NA
gene015034	gene016978	0.120906	undirected	NA	NA
gene015034	gene017340	0.192824	undirected	NA	NA
gene015034	gene017369	0.110931	undirected	NA	NA
gene015034	gene018691	0.124022	undirected	NA	NA
gene015034	gene019407	0.11466	undirected	NA	NA
gene015034	gene019429	0.189241	undirected	NA	NA
gene015034	gene019729	0.143948	undirected	NA	NA
gene015034	gene019795	0.168642	undirected	NA	NA
gene015034	gene019820	0.170017	undirected	NA	NA
gene015034	gene019983	0.168338	undirected	NA	NA
gene015034	gene020032	0.0870218	undirected	NA	NA
gene015034	gene020360	0.165191	undirected	NA	NA
gene015034	gene020371	0.153555	undirected	NA	NA
gene015034	gene020477	0.141946	undirected	NA	NA
gene015034	gene020532	0.115381	undirected	NA	NA
gene015034	gene020796	0.133039	undirected	NA	NA
gene015034	gene021010	0.147186	undirected	NA	NA
gene015034	gene021374	0.135158	undirected	NA	NA
gene015034	gene021419	0.150771	undirected	NA	NA
gene015034	gene021474	0.220611	undirected	NA	NA
gene015034	gene021625	0.219041	undirected	NA	NA
gene015034	gene021855	0.139137	undirected	NA	NA
gene015034	gene022110	0.165271	undirected	NA	NA
gene015034	gene022222	0.128682	undirected	NA	NA
gene015034	gene022301	0.134836	undirected	NA	NA
gene015034	gene022363	0.145181	undirected	NA	NA
gene015034	gene022428	0.242967	undirected	NA	NA
gene015034	gene022665	0.134452	undirected	NA	NA
gene015034	gene023029	0.243232	undirected	NA	NA
gene015034	gene023210	0.107074	undirected	NA	NA
gene015034	gene023443	0.056503	undirected	NA	NA
gene015034	gene023480	0.183277	undirected	NA	NA
gene015034	gene024312	0.167104	undirected	NA	NA
gene015034	gene024587	0.118383	undirected	NA	NA
gene015034	gene024588	0.148507	undirected	NA	NA
gene015034	gene025279	0.208853	undirected	NA	NA
gene015034	gene025288	0.132226	undirected	NA	NA
gene015034	gene025513	0.140838	undirected	NA	NA
gene015034	gene025599	0.165533	undirected	NA	NA
gene015034	gene025864	0.039677	undirected	NA	NA
gene015034	gene025997	0.22872	undirected	NA	NA
gene015034	gene026312	0.237723	undirected	NA	NA
gene015034	gene026375	0.191068	undirected	NA	NA
gene015034	gene026417	0.154071	undirected	NA	NA
gene015034	gene026892	0.140063	undirected	NA	NA
gene015034	gene026977	0.187492	undirected	NA	NA
gene015034	gene027005	0.146673	undirected	NA	NA
gene015034	gene027020	0.215223	undirected	NA	NA
gene015034	gene027200	0.20438	undirected	NA	NA
gene015034	gene027217	0.150204	undirected	NA	NA
gene015034	gene027406	0.117136	undirected	NA	NA
gene015034	gene027429	0.129847	undirected	NA	NA
gene015034	gene027432	0.13927	undirected	NA	NA
gene015034	gene027537	0.177439	undirected	NA	NA
gene015034	gene027882	0.160214	undirected	NA	NA
gene015034	gene027947	0.179465	undirected	NA	NA
gene015034	gene027948	0.15012	undirected	NA	NA
gene015034	gene028034	0.163445	undirected	NA	NA
gene015034	gene028048	0.201429	undirected	NA	NA
gene015034	gene028324	0.180976	undirected	NA	NA
gene015034	gene028554	0.132455	undirected	NA	NA
gene015034	gene028672	0.148087	undirected	NA	NA
gene015034	gene028814	0.216368	undirected	NA	NA
gene015034	gene028884	0.128305	undirected	NA	NA
gene015034	gene029014	0.144169	undirected	NA	NA
gene015034	gene029100	0.218255	undirected	NA	NA
gene015034	gene029446	0.241058	undirected	NA	NA
gene015034	gene029481	0.21759	undirected	NA	NA
gene015034	gene029800	0.165022	undirected	NA	NA
gene015034	gene029860	0.159423	undirected	NA	NA
gene015034	gene030148	0.157061	undirected	NA	NA
gene015034	gene030275	0.182194	undirected	NA	NA
gene015034	gene030398	0.118953	undirected	NA	NA
gene015034	gene030546	0.191709	undirected	NA	NA
gene015034	gene030636	0.139632	undirected	NA	NA
gene015034	gene030723	0.108042	undirected	NA	NA
gene015034	gene030948	0.148425	undirected	NA	NA
gene015034	gene031062	0.241155	undirected	NA	NA
gene015034	gene031196	0.228958	undirected	NA	NA
gene015034	gene031318	0.08545	undirected	NA	NA
gene015034	gene031352	0.130216	undirected	NA	NA
gene015034	gene031418	0.256742	undirected	NA	NA
gene015034	gene031631	0.145433	undirected	NA	NA
gene015034	gene031886	0.164913	undirected	NA	NA
gene015034	gene032267	0.178406	undirected	NA	NA
gene015034	gene032472	0.125733	undirected	NA	NA
gene015034	gene032520	0.178514	undirected	NA	NA
gene015034	gene032556	0.149519	undirected	NA	NA
gene015034	gene032891	0.170346	undirected	NA	NA
gene015034	gene032908	0.117745	undirected	NA	NA
gene015034	gene033133	0.161859	undirected	NA	NA
gene015034	gene033236	0.132485	undirected	NA	NA
gene015034	gene033349	0.119224	undirected	NA	NA
gene015034	gene033712	0.124694	undirected	NA	NA
gene015034	gene033998	0.15712	undirected	NA	NA
gene015034	gene034243	0.195864	undirected	NA	NA
gene015034	gene034291	0.169251	undirected	NA	NA
gene015034	gene034353	0.13559	undirected	NA	NA
gene015034	gene034522	0.21141	undirected	NA	NA
gene015034	gene034604	0.139899	undirected	NA	NA
gene015034	gene034668	0.115026	undirected	NA	NA
gene015034	gene034688	0.173384	undirected	NA	NA
gene015034	gene034690	0.148913	undirected	NA	NA
gene015034	gene034814	0.145424	undirected	NA	NA
gene015034	gene034940	0.246188	undirected	NA	NA
gene015034	gene035051	0.208116	undirected	NA	NA
gene015034	gene035228	0.18413	undirected	NA	NA
gene015034	gene035302	0.215999	undirected	NA	NA
gene015034	gene035392	0.208547	undirected	NA	NA
gene015034	gene035478	0.119187	undirected	NA	NA
gene015034	gene035510	0.134411	undirected	NA	NA
gene015034	gene035587	0.159265	undirected	NA	NA
gene015034	gene035628	0.104991	undirected	NA	NA
gene015034	gene035668	0.175835	undirected	NA	NA
gene015034	gene036159	0.145538	undirected	NA	NA
gene015034	gene036341	0.179418	undirected	NA	NA
gene015034	gene036463	0.1277	undirected	NA	NA
gene015034	gene036553	0.180417	undirected	NA	NA
gene015181	gene015292	0.215211	undirected	NA	NA
gene015181	gene016978	0.168359	undirected	NA	NA
gene015181	gene017340	0.190058	undirected	NA	NA
gene015181	gene017369	0.199783	undirected	NA	NA
gene015181	gene018691	0.189401	undirected	NA	NA
gene015181	gene019407	0.158438	undirected	NA	NA
gene015181	gene019429	0.176076	undirected	NA	NA
gene015181	gene019729	0.170975	undirected	NA	NA
gene015181	gene019795	0.212673	undirected	NA	NA
gene015181	gene019820	0.187419	undirected	NA	NA
gene015181	gene019983	0.196109	undirected	NA	NA
gene015181	gene020032	0.154804	undirected	NA	NA
gene015181	gene020360	0.210127	undirected	NA	NA
gene015181	gene020371	0.182203	undirected	NA	NA
gene015181	gene020477	0.197195	undirected	NA	NA
gene015181	gene020532	0.15292	undirected	NA	NA
gene015181	gene020796	0.20687	undirected	NA	NA
gene015181	gene021010	0.222542	undirected	NA	NA
gene015181	gene021374	0.200574	undirected	NA	NA
gene015181	gene021419	0.173572	undirected	NA	NA
gene015181	gene021474	0.189186	undirected	NA	NA
gene015181	gene021625	0.191909	undirected	NA	NA
gene015181	gene021855	0.179707	undirected	NA	NA
gene015181	gene022110	0.211307	undirected	NA	NA
gene015181	gene022222	0.194562	undirected	NA	NA
gene015181	gene022301	0.179495	undirected	NA	NA
gene015181	gene022363	0.179899	undirected	NA	NA
gene015181	gene022428	0.194809	undirected	NA	NA
gene015181	gene022665	0.165932	undirected	NA	NA
gene015181	gene023029	0.213146	undirected	NA	NA
gene015181	gene023210	0.184895	undirected	NA	NA
gene015181	gene023443	0.061452	undirected	NA	NA
gene015181	gene023480	0.190891	undirected	NA	NA
gene015181	gene024312	0.203615	undirected	NA	NA
gene015181	gene024587	0.14354	undirected	NA	NA
gene015181	gene024588	0.197826	undirected	NA	NA
gene015181	gene025279	0.201372	undirected	NA	NA
gene015181	gene025288	0.190208	undirected	NA	NA
gene015181	gene025513	0.19915	undirected	NA	NA
gene015181	gene025599	0.201828	undirected	NA	NA
gene015181	gene025864	0.0561212	undirected	NA	NA
gene015181	gene025997	0.202303	undirected	NA	NA
gene015181	gene026312	0.181033	undirected	NA	NA
gene015181	gene026375	0.185575	undirected	NA	NA
gene015181	gene026417	0.185904	undirected	NA	NA
gene015181	gene026892	0.150093	undirected	NA	NA
gene015181	gene026977	0.208969	undirected	NA	NA
gene015181	gene027005	0.198522	undirected	NA	NA
gene015181	gene027020	0.20741	undirected	NA	NA
gene015181	gene027200	0.176885	undirected	NA	NA
gene015181	gene027217	0.194111	undirected	NA	NA
gene015181	gene027406	0.169557	undirected	NA	NA
gene015181	gene027429	0.225719	undirected	NA	NA
gene015181	gene027432	0.220082	undirected	NA	NA
gene015181	gene027537	0.169473	undirected	NA	NA
gene015181	gene027882	0.187443	undirected	NA	NA
gene015181	gene027947	0.214871	undirected	NA	NA
gene015181	gene027948	0.212413	undirected	NA	NA
gene015181	gene028034	0.151339	undirected	NA	NA
gene015181	gene028048	0.177656	undirected	NA	NA
gene015181	gene028324	0.209532	undirected	NA	NA
gene015181	gene028554	0.202321	undirected	NA	NA
gene015181	gene028672	0.210019	undirected	NA	NA
gene015181	gene028814	0.192204	undirected	NA	NA
gene015181	gene028884	0.171299	undirected	NA	NA
gene015181	gene029014	0.19244	undirected	NA	NA
gene015181	gene029100	0.219411	undirected	NA	NA
gene015181	gene029446	0.216891	undirected	NA	NA
gene015181	gene029481	0.201783	undirected	NA	NA
gene015181	gene029800	0.190082	undirected	NA	NA
gene015181	gene029860	0.187298	undirected	NA	NA
gene015181	gene030148	0.205172	undirected	NA	NA
gene015181	gene030275	0.174189	undirected	NA	NA
gene015181	gene030398	0.133641	undirected	NA	NA
gene015181	gene030546	0.179733	undirected	NA	NA
gene015181	gene030636	0.182667	undirected	NA	NA
gene015181	gene030723	0.205674	undirected	NA	NA
gene015181	gene030948	0.155383	undirected	NA	NA
gene015181	gene031062	0.199762	undirected	NA	NA
gene015181	gene031196	0.198701	undirected	NA	NA
gene015181	gene031318	0.146081	undirected	NA	NA
gene015181	gene031352	0.215599	undirected	NA	NA
gene015181	gene031418	0.212377	undirected	NA	NA
gene015181	gene031631	0.162711	undirected	NA	NA
gene015181	gene031886	0.193471	undirected	NA	NA
gene015181	gene032267	0.202114	undirected	NA	NA
gene015181	gene032472	0.171222	undirected	NA	NA
gene015181	gene032520	0.1999	undirected	NA	NA
gene015181	gene032556	0.178092	undirected	NA	NA
gene015181	gene032891	0.189056	undirected	NA	NA
gene015181	gene032908	0.182405	undirected	NA	NA
gene015181	gene033133	0.210404	undirected	NA	NA
gene015181	gene033236	0.181849	undirected	NA	NA
gene015181	gene033349	0.206301	undirected	NA	NA
gene015181	gene033712	0.183337	undirected	NA	NA
gene015181	gene033998	0.199769	undirected	NA	NA
gene015181	gene034243	0.236353	undirected	NA	NA
gene015181	gene034291	0.197773	undirected	NA	NA
gene015181	gene034353	0.197427	undirected	NA	NA
gene015181	gene034522	0.201839	undirected	NA	NA
gene015181	gene034604	0.156081	undirected	NA	NA
gene015181	gene034668	0.209441	undirected	NA	NA
gene015181	gene034688	0.197025	undirected	NA	NA
gene015181	gene034690	0.193287	undirected	NA	NA
gene015181	gene034814	0.196315	undirected	NA	NA
gene015181	gene034940	0.248927	undirected	NA	NA
gene015181	gene035051	0.21094	undirected	NA	NA
gene015181	gene035228	0.217412	undirected	NA	NA
gene015181	gene035302	0.190851	undirected	NA	NA
gene015181	gene035392	0.204747	undirected	NA	NA
gene015181	gene035478	0.198785	undirected	NA	NA
gene015181	gene035510	0.197426	undirected	NA	NA
gene015181	gene035587	0.219361	undirected	NA	NA
gene015181	gene035628	0.172678	undirected	NA	NA
gene015181	gene035668	0.212146	undirected	NA	NA
gene015181	gene036159	0.216474	undirected	NA	NA
gene015181	gene036341	0.20107	undirected	NA	NA
gene015181	gene036463	0.163294	undirected	NA	NA
gene015181	gene036553	0.190949	undirected	NA	NA
gene015292	gene016978	0.111984	undirected	NA	NA
gene015292	gene017340	0.161532	undirected	NA	NA
gene015292	gene017369	0.130782	undirected	NA	NA
gene015292	gene018691	0.107127	undirected	NA	NA
gene015292	gene019407	0.121334	undirected	NA	NA
gene015292	gene019429	0.144219	undirected	NA	NA
gene015292	gene019729	0.116459	undirected	NA	NA
gene015292	gene019795	0.159117	undirected	NA	NA
gene015292	gene019820	0.16374	undirected	NA	NA
gene015292	gene019983	0.184391	undirected	NA	NA
gene015292	gene020032	0.139883	undirected	NA	NA
gene015292	gene020360	0.162586	undirected	NA	NA
gene015292	gene020371	0.117852	undirected	NA	NA
gene015292	gene020477	0.117986	undirected	NA	NA
gene015292	gene020532	0.109447	undirected	NA	NA
gene015292	gene020796	0.123893	undirected	NA	NA
gene015292	gene021010	0.155316	undirected	NA	NA
gene015292	gene021374	0.185223	undirected	NA	NA
gene015292	gene021419	0.129591	undirected	NA	NA
gene015292	gene021474	0.204535	undirected	NA	NA
gene015292	gene021625	0.204979	undirected	NA	NA
gene015292	gene021855	0.125197	undirected	NA	NA
gene015292	gene022110	0.179324	undirected	NA	NA
gene015292	gene022222	0.119966	undirected	NA	NA
gene015292	gene022301	0.126118	undirected	NA	NA
gene015292	gene022363	0.129701	undirected	NA	NA
gene015292	gene022428	0.214056	undirected	NA	NA
gene015292	gene022665	0.107464	undirected	NA	NA
gene015292	gene023029	0.210011	undirected	NA	NA
gene015292	gene023210	0.125828	undirected	NA	NA
gene015292	gene023443	0.0388663	undirected	NA	NA
gene015292	gene023480	0.164083	undirected	NA	NA
gene015292	gene024312	0.138704	undirected	NA	NA
gene015292	gene024587	0.0978007	undirected	NA	NA
gene015292	gene024588	0.124382	undirected	NA	NA
gene015292	gene025279	0.174386	undirected	NA	NA
gene015292	gene025288	0.124559	undirected	NA	NA
gene015292	gene025513	0.15207	undirected	NA	NA
gene015292	gene025599	0.138462	undirected	NA	NA
gene015292	gene025864	0.0608162	undirected	NA	NA
gene015292	gene025997	0.22655	undirected	NA	NA
gene015292	gene026312	0.209423	undirected	NA	NA
gene015292	gene026375	0.183584	undirected	NA	NA
gene015292	gene026417	0.165695	undirected	NA	NA
gene015292	gene026892	0.129581	undirected	NA	NA
gene015292	gene026977	0.185229	undirected	NA	NA
gene015292	gene027005	0.122996	undirected	NA	NA
gene015292	gene027020	0.211941	undirected	NA	NA
gene015292	gene027200	0.197151	undirected	NA	NA
gene015292	gene027217	0.133379	undirected	NA	NA
gene015292	gene027406	0.109342	undirected	NA	NA
gene015292	gene027429	0.152581	undirected	NA	NA
gene015292	gene027432	0.163666	undirected	NA	NA
gene015292	gene027537	0.142437	undirected	NA	NA
gene015292	gene027882	0.13935	undirected	NA	NA
gene015292	gene027947	0.16498	undirected	NA	NA
gene015292	gene027948	0.158078	undirected	NA	NA
gene015292	gene028034	0.123562	undirected	NA	NA
gene015292	gene028048	0.188337	undirected	NA	NA
gene015292	gene028324	0.175346	undirected	NA	NA
gene015292	gene028554	0.133952	undirected	NA	NA
gene015292	gene028672	0.148787	undirected	NA	NA
gene015292	gene028814	0.209557	undirected	NA	NA
gene015292	gene028884	0.133993	undirected	NA	NA
gene015292	gene029014	0.113987	undirected	NA	NA
gene015292	gene029100	0.234361	undirected	NA	NA
gene015292	gene029446	0.240609	undirected	NA	NA
gene015292	gene029481	0.211906	undirected	NA	NA
gene015292	gene029800	0.176046	undirected	NA	NA
gene015292	gene029860	0.159397	undirected	NA	NA
gene015292	gene030148	0.128526	undirected	NA	NA
gene015292	gene030275	0.179821	undirected	NA	NA
gene015292	gene030398	0.137645	undirected	NA	NA
gene015292	gene030546	0.171472	undirected	NA	NA
gene015292	gene030636	0.127142	undirected	NA	NA
gene015292	gene030723	0.11771	undirected	NA	NA
gene015292	gene030948	0.105709	undirected	NA	NA
gene015292	gene031062	0.226816	undirected	NA	NA
gene015292	gene031196	0.21752	undirected	NA	NA
gene015292	gene031318	0.122323	undirected	NA	NA
gene015292	gene031352	0.159864	undirected	NA	NA
gene015292	gene031418	0.220383	undirected	NA	NA
gene015292	gene031631	0.116519	undirected	NA	NA
gene015292	gene031886	0.138761	undirected	NA	NA
gene015292	gene032267	0.162673	undirected	NA	NA
gene015292	gene032472	0.13926	undirected	NA	NA
gene015292	gene032520	0.161247	undirected	NA	NA
gene015292	gene032556	0.118339	undirected	NA	NA
gene015292	gene032891	0.165494	undirected	NA	NA
gene015292	gene032908	0.121495	undirected	NA	NA
gene015292	gene033133	0.150431	undirected	NA	NA
gene015292	gene033236	0.129084	undirected	NA	NA
gene015292	gene033349	0.150737	undirected	NA	NA
gene015292	gene033712	0.118199	undirected	NA	NA
gene015292	gene033998	0.142216	undirected	NA	NA
gene015292	gene034243	0.220948	undirected	NA	NA
gene015292	gene034291	0.177972	undirected	NA	NA
gene015292	gene034353	0.131102	undirected	NA	NA
gene015292	gene034522	0.207835	undirected	NA	NA
gene015292	gene034604	0.118901	undirected	NA	NA
gene015292	gene034668	0.137054	undirected	NA	NA
gene015292	gene034688	0.146562	undirected	NA	NA
gene015292	gene034690	0.153591	undirected	NA	NA
gene015292	gene034814	0.144405	undirected	NA	NA
gene015292	gene034940	0.23908	undirected	NA	NA
gene015292	gene035051	0.220988	undirected	NA	NA
gene015292	gene035228	0.169564	undirected	NA	NA
gene015292	gene035302	0.170665	undirected	NA	NA
gene015292	gene035392	0.19026	undirected	NA	NA
gene015292	gene035478	0.187998	undirected	NA	NA
gene015292	gene035510	0.126203	undirected	NA	NA
gene015292	gene035587	0.165637	undirected	NA	NA
gene015292	gene035628	0.0858208	undirected	NA	NA
gene015292	gene035668	0.186562	undirected	NA	NA
gene015292	gene036159	0.13596	undirected	NA	NA
gene015292	gene036341	0.180154	undirected	NA	NA
gene015292	gene036463	0.132846	undirected	NA	NA
gene015292	gene036553	0.175054	undirected	NA	NA
gene016978	gene017340	0.163477	undirected	NA	NA
gene016978	gene017369	0.0875294	undirected	NA	NA
gene016978	gene018691	0.0902189	undirected	NA	NA
gene016978	gene019407	0.0965693	undirected	NA	NA
gene016978	gene019429	0.166919	undirected	NA	NA
gene016978	gene019729	0.135389	undirected	NA	NA
gene016978	gene019795	0.169443	undirected	NA	NA
gene016978	gene019820	0.166549	undirected	NA	NA
gene016978	gene019983	0.138919	undirected	NA	NA
gene016978	gene020032	0.0798471	undirected	NA	NA
gene016978	gene020360	0.174612	undirected	NA	NA
gene016978	gene020371	0.13386	undirected	NA	NA
gene016978	gene020477	0.137219	undirected	NA	NA
gene016978	gene020532	0.0809496	undirected	NA	NA
gene016978	gene020796	0.142073	undirected	NA	NA
gene016978	gene021010	0.117314	undirected	NA	NA
gene016978	gene021374	0.0903055	undirected	NA	NA
gene016978	gene021419	0.14962	undirected	NA	NA
gene016978	gene021474	0.204668	undirected	NA	NA
gene016978	gene021625	0.220345	undirected	NA	NA
gene016978	gene021855	0.090302	undirected	NA	NA
gene016978	gene022110	0.120058	undirected	NA	NA
gene016978	gene022222	0.15056	undirected	NA	NA
gene016978	gene022301	0.107527	undirected	NA	NA
gene016978	gene022363	0.156581	undirected	NA	NA
gene016978	gene022428	0.189313	undirected	NA	NA
gene016978	gene022665	0.0938487	undirected	NA	NA
gene016978	gene023029	0.230368	undirected	NA	NA
gene016978	gene023210	0.101663	undirected	NA	NA
gene016978	gene023443	0.029094	undirected	NA	NA
gene016978	gene023480	0.152403	undirected	NA	NA
gene016978	gene024312	0.16583	undirected	NA	NA
gene016978	gene024587	0.163179	undirected	NA	NA
gene016978	gene024588	0.147698	undirected	NA	NA
gene016978	gene025279	0.183036	undirected	NA	NA
gene016978	gene025288	0.139586	undirected	NA	NA
gene016978	gene025513	0.0920985	undirected	NA	NA
gene016978	gene025599	0.17239	undirected	NA	NA
gene016978	gene025864	0.0269703	undirected	NA	NA
gene016978	gene025997	0.201618	undirected	NA	NA
gene016978	gene026312	0.192819	undirected	NA	NA
gene016978	gene026375	0.18401	undirected	NA	NA
gene016978	gene026417	0.101247	undirected	NA	NA
gene016978	gene026892	0.0748697	undirected	NA	NA
gene016978	gene026977	0.162889	undirected	NA	NA
gene016978	gene027005	0.127677	undirected	NA	NA
gene016978	gene027020	0.201994	undirected	NA	NA
gene016978	gene027200	0.152111	undirected	NA	NA
gene016978	gene027217	0.154979	undirected	NA	NA
gene016978	gene027406	0.102042	undirected	NA	NA
gene016978	gene027429	0.104106	undirected	NA	NA
gene016978	gene027432	0.110726	undirected	NA	NA
gene016978	gene027537	0.201961	undirected	NA	NA
gene016978	gene027882	0.124797	undirected	NA	NA
gene016978	gene027947	0.16528	undirected	NA	NA
gene016978	gene027948	0.140829	undirected	NA	NA
gene016978	gene028034	0.132676	undirected	NA	NA
gene016978	gene028048	0.154694	undirected	NA	NA
gene016978	gene028324	0.175941	undirected	NA	NA
gene016978	gene028554	0.154128	undirected	NA	NA
gene016978	gene028672	0.122049	undirected	NA	NA
gene016978	gene028814	0.179747	undirected	NA	NA
gene016978	gene028884	0.0734553	undirected	NA	NA
gene016978	gene029014	0.140872	undirected	NA	NA
gene016978	gene029100	0.205665	undirected	NA	NA
gene016978	gene029446	0.194781	undirected	NA	NA
gene016978	gene029481	0.181248	undirected	NA	NA
gene016978	gene029800	0.113973	undirected	NA	NA
gene016978	gene029860	0.121412	undirected	NA	NA
gene016978	gene030148	0.159617	undirected	NA	NA
gene016978	gene030275	0.169307	undirected	NA	NA
gene016978	gene030398	0.085562	undirected	NA	NA
gene016978	gene030546	0.116676	undirected	NA	NA
gene016978	gene030636	0.116268	undirected	NA	NA
gene016978	gene030723	0.114975	undirected	NA	NA
gene016978	gene030948	0.141122	undirected	NA	NA
gene016978	gene031062	0.208535	undirected	NA	NA
gene016978	gene031196	0.19155	undirected	NA	NA
gene016978	gene031318	0.0638286	undirected	NA	NA
gene016978	gene031352	0.08529	undirected	NA	NA
gene016978	gene031418	0.223209	undirected	NA	NA
gene016978	gene031631	0.122448	undirected	NA	NA
gene016978	gene031886	0.111548	undirected	NA	NA
gene016978	gene032267	0.139864	undirected	NA	NA
gene016978	gene032472	0.120669	undirected	NA	NA
gene016978	gene032520	0.163643	undirected	NA	NA
gene016978	gene032556	0.133735	undirected	NA	NA
gene016978	gene032891	0.162196	undirected	NA	NA
gene016978	gene032908	0.0983009	undirected	NA	NA
gene016978	gene033133	0.148873	undirected	NA	NA
gene016978	gene033236	0.0932043	undirected	NA	NA
gene016978	gene033349	0.111705	undirected	NA	NA
gene016978	gene033712	0.103877	undirected	NA	NA
gene016978	gene033998	0.15751	undirected	NA	NA
gene016978	gene034243	0.178909	undirected	NA	NA
gene016978	gene034291	0.126347	undirected	NA	NA
gene016978	gene034353	0.123858	undirected	NA	NA
gene016978	gene034522	0.185381	undirected	NA	NA
gene016978	gene034604	0.132201	undirected	NA	NA
gene016978	gene034668	0.0998151	undirected	NA	NA
gene016978	gene034688	0.147783	undirected	NA	NA
gene016978	gene034690	0.0657185	undirected	NA	NA
gene016978	gene034814	0.131904	undirected	NA	NA
gene016978	gene034940	0.220073	undirected	NA	NA
gene016978	gene035051	0.193585	undirected	NA	NA
gene016978	gene035228	0.154098	undirected	NA	NA
gene016978	gene035302	0.169751	undirected	NA	NA
gene016978	gene035392	0.148335	undirected	NA	NA
gene016978	gene035478	0.0653683	undirected	NA	NA
gene016978	gene035510	0.0862812	undirected	NA	NA
gene016978	gene035587	0.147258	undirected	NA	NA
gene016978	gene035628	0.116153	undirected	NA	NA
gene016978	gene035668	0.158281	undirected	NA	NA
gene016978	gene036159	0.132959	undirected	NA	NA
gene016978	gene036341	0.146275	undirected	NA	NA
gene016978	gene036463	0.116542	undirected	NA	NA
gene016978	gene036553	0.165292	undirected	NA	NA
gene017340	gene017369	0.142757	undirected	NA	NA
gene017340	gene018691	0.179657	undirected	NA	NA
gene017340	gene019407	0.157196	undirected	NA	NA
gene017340	gene019429	0.202696	undirected	NA	NA
gene017340	gene019729	0.144693	undirected	NA	NA
gene017340	gene019795	0.177594	undirected	NA	NA
gene017340	gene019820	0.177839	undirected	NA	NA
gene017340	gene019983	0.157515	undirected	NA	NA
gene017340	gene020032	0.104798	undirected	NA	NA
gene017340	gene020360	0.168947	undirected	NA	NA
gene017340	gene020371	0.197764	undirected	NA	NA
gene017340	gene020477	0.178164	undirected	NA	NA
gene017340	gene020532	0.149269	undirected	NA	NA
gene017340	gene020796	0.147627	undirected	NA	NA
gene017340	gene021010	0.173408	undirected	NA	NA
gene017340	gene021374	0.158703	undirected	NA	NA
gene017340	gene021419	0.184976	undirected	NA	NA
gene017340	gene021474	0.202708	undirected	NA	NA
gene017340	gene021625	0.213629	undirected	NA	NA
gene017340	gene021855	0.192944	undirected	NA	NA
gene017340	gene022110	0.148424	undirected	NA	NA
gene017340	gene022222	0.135542	undirected	NA	NA
gene017340	gene022301	0.181695	undirected	NA	NA
gene017340	gene022363	0.19399	undirected	NA	NA
gene017340	gene022428	0.233075	undirected	NA	NA
gene017340	gene022665	0.170429	undirected	NA	NA
gene017340	gene023029	0.255442	undirected	NA	NA
gene017340	gene023210	0.158993	undirected	NA	NA
gene017340	gene023443	0.0434938	undirected	NA	NA
gene017340	gene023480	0.186319	undirected	NA	NA
gene017340	gene024312	0.183259	undirected	NA	NA
gene017340	gene024587	0.137291	undirected	NA	NA
gene017340	gene024588	0.190492	undirected	NA	NA
gene017340	gene025279	0.203688	undirected	NA	NA
gene017340	gene025288	0.168489	undirected	NA	NA
gene017340	gene025513	0.164719	undirected	NA	NA
gene017340	gene025599	0.198413	undirected	NA	NA
gene017340	gene025864	0.0380398	undirected	NA	NA
gene017340	gene025997	0.222983	undirected	NA	NA
gene017340	gene026312	0.237942	undirected	NA	NA
gene017340	gene026375	0.174808	undirected	NA	NA
gene017340	gene026417	0.19122	undirected	NA	NA
gene017340	gene026892	0.141244	undirected	NA	NA
gene017340	gene026977	0.188134	undirected	NA	NA
gene017340	gene027005	0.173227	undirected	NA	NA
gene017340	gene027020	0.204334	undirected	NA	NA
gene017340	gene027200	0.186554	undirected	NA	NA
gene017340	gene027217	0.193765	undirected	NA	NA
gene017340	gene027406	0.159247	undirected	NA	NA
gene017340	gene027429	0.158325	undirected	NA	NA
gene017340	gene027432	0.196589	undirected	NA	NA
gene017340	gene027537	0.168818	undirected	NA	NA
gene017340	gene027882	0.164615	undirected	NA	NA
gene017340	gene027947	0.185212	undirected	NA	NA
gene017340	gene027948	0.151689	undirected	NA	NA
gene017340	gene028034	0.166073	undirected	NA	NA
gene017340	gene028048	0.203854	undirected	NA	NA
gene017340	gene028324	0.186974	undirected	NA	NA
gene017340	gene028554	0.149977	undirected	NA	NA
gene017340	gene028672	0.143007	undirected	NA	NA
gene017340	gene028814	0.199497	undirected	NA	NA
gene017340	gene028884	0.15946	undirected	NA	NA
gene017340	gene029014	0.189808	undirected	NA	NA
gene017340	gene029100	0.205532	undirected	NA	NA
gene017340	gene029446	0.243718	undirected	NA	NA
gene017340	gene029481	0.215324	undirected	NA	NA
gene017340	gene029800	0.14864	undirected	NA	NA
gene017340	gene029860	0.19363	undirected	NA	NA
gene017340	gene030148	0.195938	undirected	NA	NA
gene017340	gene030275	0.186717	undirected	NA	NA
gene017340	gene030398	0.104218	undirected	NA	NA
gene017340	gene030546	0.183871	undirected	NA	NA
gene017340	gene030636	0.18757	undirected	NA	NA
gene017340	gene030723	0.143148	undirected	NA	NA
gene017340	gene030948	0.171898	undirected	NA	NA
gene017340	gene031062	0.232897	undirected	NA	NA
gene017340	gene031196	0.228961	undirected	NA	NA
gene017340	gene031318	0.122493	undirected	NA	NA
gene017340	gene031352	0.13835	undirected	NA	NA
gene017340	gene031418	0.259671	undirected	NA	NA
gene017340	gene031631	0.184949	undirected	NA	NA
gene017340	gene031886	0.186476	undirected	NA	NA
gene017340	gene032267	0.179006	undirected	NA	NA
gene017340	gene032472	0.15434	undirected	NA	NA
gene017340	gene032520	0.20025	undirected	NA	NA
gene017340	gene032556	0.154698	undirected	NA	NA
gene017340	gene032891	0.152589	undirected	NA	NA
gene017340	gene032908	0.148664	undirected	NA	NA
gene017340	gene033133	0.197017	undirected	NA	NA
gene017340	gene033236	0.192768	undirected	NA	NA
gene017340	gene033349	0.137191	undirected	NA	NA
gene017340	gene033712	0.171013	undirected	NA	NA
gene017340	gene033998	0.188705	undirected	NA	NA
gene017340	gene034243	0.186682	undirected	NA	NA
gene017340	gene034291	0.140487	undirected	NA	NA
gene017340	gene034353	0.160388	undirected	NA	NA
gene017340	gene034522	0.219442	undirected	NA	NA
gene017340	gene034604	0.162635	undirected	NA	NA
gene017340	gene034668	0.131867	undirected	NA	NA
gene017340	gene034688	0.179901	undirected	NA	NA
gene017340	gene034690	0.165833	undirected	NA	NA
gene017340	gene034814	0.139748	undirected	NA	NA
gene017340	gene034940	0.262087	undirected	NA	NA
gene017340	gene035051	0.207913	undirected	NA	NA
gene017340	gene035228	0.180884	undirected	NA	NA
gene017340	gene035302	0.209125	undirected	NA	NA
gene017340	gene035392	0.202595	undirected	NA	NA
gene017340	gene035478	0.117698	undirected	NA	NA
gene017340	gene035510	0.180322	undirected	NA	NA
gene017340	gene035587	0.19762	undirected	NA	NA
gene017340	gene035628	0.15135	undirected	NA	NA
gene017340	gene035668	0.174267	undirected	NA	NA
gene017340	gene036159	0.198005	undirected	NA	NA
gene017340	gene036341	0.178009	undirected	NA	NA
gene017340	gene036463	0.179614	undirected	NA	NA
gene017340	gene036553	0.180097	undirected	NA	NA
gene017369	gene018691	0.100495	undirected	NA	NA
gene017369	gene019407	0.0748702	undirected	NA	NA
gene017369	gene019429	0.125679	undirected	NA	NA
gene017369	gene019729	0.0919742	undirected	NA	NA
gene017369	gene019795	0.159227	undirected	NA	NA
gene017369	gene019820	0.144599	undirected	NA	NA
gene017369	gene019983	0.148207	undirected	NA	NA
gene017369	gene020032	0.0746827	undirected	NA	NA
gene017369	gene020360	0.181003	undirected	NA	NA
gene017369	gene020371	0.0856037	undirected	NA	NA
gene017369	gene020477	0.0844612	undirected	NA	NA
gene017369	gene020532	0.0729921	undirected	NA	NA
gene017369	gene020796	0.127452	undirected	NA	NA
gene017369	gene021010	0.103499	undirected	NA	NA
gene017369	gene021374	0.119432	undirected	NA	NA
gene017369	gene021419	0.10567	undirected	NA	NA
gene017369	gene021474	0.198212	undirected	NA	NA
gene017369	gene021625	0.179043	undirected	NA	NA
gene017369	gene021855	0.0673483	undirected	NA	NA
gene017369	gene022110	0.165269	undirected	NA	NA
gene017369	gene022222	0.129408	undirected	NA	NA
gene017369	gene022301	0.100447	undirected	NA	NA
gene017369	gene022363	0.135398	undirected	NA	NA
gene017369	gene022428	0.184946	undirected	NA	NA
gene017369	gene022665	0.096851	undirected	NA	NA
gene017369	gene023029	0.211134	undirected	NA	NA
gene017369	gene023210	0.135926	undirected	NA	NA
gene017369	gene023443	0.0501935	undirected	NA	NA
gene017369	gene023480	0.126443	undirected	NA	NA
gene017369	gene024312	0.125794	undirected	NA	NA
gene017369	gene024587	0.0711703	undirected	NA	NA
gene017369	gene024588	0.0811391	undirected	NA	NA
gene017369	gene025279	0.158709	undirected	NA	NA
gene017369	gene025288	0.108665	undirected	NA	NA
gene017369	gene025513	0.122501	undirected	NA	NA
gene017369	gene025599	0.14091	undirected	NA	NA
gene017369	gene025864	0.0638216	undirected	NA	NA
gene017369	gene025997	0.211878	undirected	NA	NA
gene017369	gene026312	0.167908	undirected	NA	NA
gene017369	gene026375	0.177368	undirected	NA	NA
gene017369	gene026417	0.0995229	undirected	NA	NA
gene017369	gene026892	0.087313	undirected	NA	NA
gene017369	gene026977	0.156422	undirected	NA	NA
gene017369	gene027005	0.131419	undirected	NA	NA
gene017369	gene027020	0.181675	undirected	NA	NA
gene017369	gene027200	0.125691	undirected	NA	NA
gene017369	gene027217	0.108792	undirected	NA	NA
gene017369	gene027406	0.109947	undirected	NA	NA
gene017369	gene027429	0.12415	undirected	NA	NA
gene017369	gene027432	0.106306	undirected	NA	NA
gene017369	gene027537	0.182671	undirected	NA	NA
gene017369	gene027882	0.108011	undirected	NA	NA
gene017369	gene027947	0.14176	undirected	NA	NA
gene017369	gene027948	0.124938	undirected	NA	NA
gene017369	gene028034	0.0950455	undirected	NA	NA
gene017369	gene028048	0.134758	undirected	NA	NA
gene017369	gene028324	0.155456	undirected	NA	NA
gene017369	gene028554	0.169934	undirected	NA	NA
gene017369	gene028672	0.140989	undirected	NA	NA
gene017369	gene028814	0.162134	undirected	NA	NA
gene017369	gene028884	0.0849239	undirected	NA	NA
gene017369	gene029014	0.0902315	undirected	NA	NA
gene017369	gene029100	0.192323	undirected	NA	NA
gene017369	gene029446	0.202975	undirected	NA	NA
gene017369	gene029481	0.192752	undirected	NA	NA
gene017369	gene029800	0.147648	undirected	NA	NA
gene017369	gene029860	0.0845437	undirected	NA	NA
gene017369	gene030148	0.120519	undirected	NA	NA
gene017369	gene030275	0.158021	undirected	NA	NA
gene017369	gene030398	0.0880152	undirected	NA	NA
gene017369	gene030546	0.125796	undirected	NA	NA
gene017369	gene030636	0.071133	undirected	NA	NA
gene017369	gene030723	0.149563	undirected	NA	NA
gene017369	gene030948	0.0895235	undirected	NA	NA
gene017369	gene031062	0.177188	undirected	NA	NA
gene017369	gene031196	0.200827	undirected	NA	NA
gene017369	gene031318	0.0798846	undirected	NA	NA
gene017369	gene031352	0.105061	undirected	NA	NA
gene017369	gene031418	0.17921	undirected	NA	NA
gene017369	gene031631	0.10044	undirected	NA	NA
gene017369	gene031886	0.124454	undirected	NA	NA
gene017369	gene032267	0.135301	undirected	NA	NA
gene017369	gene032472	0.0909201	undirected	NA	NA
gene017369	gene032520	0.158714	undirected	NA	NA
gene017369	gene032556	0.094334	undirected	NA	NA
gene017369	gene032891	0.165453	undirected	NA	NA
gene017369	gene032908	0.096715	undirected	NA	NA
gene017369	gene033133	0.119369	undirected	NA	NA
gene017369	gene033236	0.0841418	undirected	NA	NA
gene017369	gene033349	0.120764	undirected	NA	NA
gene017369	gene033712	0.102269	undirected	NA	NA
gene017369	gene033998	0.113088	undirected	NA	NA
gene017369	gene034243	0.180855	undirected	NA	NA
gene017369	gene034291	0.129949	undirected	NA	NA
gene017369	gene034353	0.145975	undirected	NA	NA
gene017369	gene034522	0.224869	undirected	NA	NA
gene017369	gene034604	0.101873	undirected	NA	NA
gene017369	gene034668	0.106717	undirected	NA	NA
gene017369	gene034688	0.186093	undirected	NA	NA
gene017369	gene034690	0.102466	undirected	NA	NA
gene017369	gene034814	0.153894	undirected	NA	NA
gene017369	gene034940	0.229729	undirected	NA	NA
gene017369	gene035051	0.221007	undirected	NA	NA
gene017369	gene035228	0.174556	undirected	NA	NA
gene017369	gene035302	0.154573	undirected	NA	NA
gene017369	gene035392	0.182214	undirected	NA	NA
gene017369	gene035478	0.113394	undirected	NA	NA
gene017369	gene035510	0.113555	undirected	NA	NA
gene017369	gene035587	0.139318	undirected	NA	NA
gene017369	gene035628	0.0649639	undirected	NA	NA
gene017369	gene035668	0.176262	undirected	NA	NA
gene017369	gene036159	0.14228	undirected	NA	NA
gene017369	gene036341	0.134094	undirected	NA	NA
gene017369	gene036463	0.0964583	undirected	NA	NA
gene017369	gene036553	0.184521	undirected	NA	NA
gene018691	gene019407	0.0643757	undirected	NA	NA
gene018691	gene019429	0.181498	undirected	NA	NA
gene018691	gene019729	0.122383	undirected	NA	NA
gene018691	gene019795	0.151591	undirected	NA	NA
gene018691	gene019820	0.133619	undirected	NA	NA
gene018691	gene019983	0.14172	undirected	NA	NA
gene018691	gene020032	0.056214	undirected	NA	NA
gene018691	gene020360	0.157699	undirected	NA	NA
gene018691	gene020371	0.120368	undirected	NA	NA
gene018691	gene020477	0.109345	undirected	NA	NA
gene018691	gene020532	0.0667979	undirected	NA	NA
gene018691	gene020796	0.13179	undirected	NA	NA
gene018691	gene021010	0.100649	undirected	NA	NA
gene018691	gene021374	0.0777354	undirected	NA	NA
gene018691	gene021419	0.113684	undirected	NA	NA
gene018691	gene021474	0.181139	undirected	NA	NA
gene018691	gene021625	0.179469	undirected	NA	NA
gene018691	gene021855	0.0906917	undirected	NA	NA
gene018691	gene022110	0.158829	undirected	NA	NA
gene018691	gene022222	0.1233	undirected	NA	NA
gene018691	gene022301	0.119895	undirected	NA	NA
gene018691	gene022363	0.142988	undirected	NA	NA
gene018691	gene022428	0.214744	undirected	NA	NA
gene018691	gene022665	0.128752	undirected	NA	NA
gene018691	gene023029	0.256045	undirected	NA	NA
gene018691	gene023210	0.10675	undirected	NA	NA
gene018691	gene023443	0.0463573	undirected	NA	NA
gene018691	gene023480	0.15359	undirected	NA	NA
gene018691	gene024312	0.160551	undirected	NA	NA
gene018691	gene024587	0.0810211	undirected	NA	NA
gene018691	gene024588	0.107194	undirected	NA	NA
gene018691	gene025279	0.187897	undirected	NA	NA
gene018691	gene025288	0.111047	undirected	NA	NA
gene018691	gene025513	0.099517	undirected	NA	NA
gene018691	gene025599	0.163849	undirected	NA	NA
gene018691	gene025997	0.195094	undirected	NA	NA
gene018691	gene026312	0.190724	undirected	NA	NA
gene018691	gene026375	0.159322	undirected	NA	NA
gene018691	gene026417	0.0944532	undirected	NA	NA
gene018691	gene026892	0.102183	undirected	NA	NA
[truncated: 6,488 more rows]

## Sheet: TableS6-4
Table S6-4 The key co-expression network information of green–yellow modules.
fromNode	toNode	weight	direction	fromAltName	toAltName
gene007602	gene007623	0.101282	undirected	NA	NA
gene007602	gene011410	0.0772948	undirected	NA	NA
gene007602	gene013583	0.104068	undirected	NA	NA
gene007602	gene014320	0.106646	undirected	NA	NA
gene007602	gene015207	0.0428912	undirected	NA	NA
gene007602	gene017127	0.104463	undirected	NA	NA
gene007602	gene017155	0.0831198	undirected	NA	NA
gene007602	gene018301	0.0608891	undirected	NA	NA
gene007602	gene019070	0.0459688	undirected	NA	NA
gene007602	gene019244	0.0270518	undirected	NA	NA
gene007602	gene019266	0.0904424	undirected	NA	NA
gene007602	gene019745	0.0316884	undirected	NA	NA
gene007602	gene020287	0.0483339	undirected	NA	NA
gene007602	gene020359	0.0219966	undirected	NA	NA
gene007602	gene020957	0.0714843	undirected	NA	NA
gene007602	gene021005	0.0748633	undirected	NA	NA
gene007602	gene021128	0.0597607	undirected	NA	NA
gene007602	gene021311	0.0593515	undirected	NA	NA
gene007602	gene021610	0.0440362	undirected	NA	NA
gene007602	gene022256	0.0590631	undirected	NA	NA
gene007602	gene022393	0.0210386	undirected	NA	NA
gene007602	gene023027	0.0630981	undirected	NA	NA
gene007602	gene023289	0.0774618	undirected	NA	NA
gene007602	gene023494	0.0704913	undirected	NA	NA
gene007602	gene023654	0.0849651	undirected	NA	NA
gene007602	gene023674	0.0230564	undirected	NA	NA
gene007602	gene023886	0.0799545	undirected	NA	NA
gene007602	gene025049	0.0840766	undirected	NA	NA
gene007602	gene025063	0.0984507	undirected	NA	NA
gene007602	gene025329	0.0381222	undirected	NA	NA
gene007602	gene025824	0.0867383	undirected	NA	NA
gene007602	gene025829	0.0484573	undirected	NA	NA
gene007602	gene025880	0.0739342	undirected	NA	NA
gene007602	gene025914	0.0990679	undirected	NA	NA
gene007602	gene025915	0.0695102	undirected	NA	NA
gene007602	gene026462	0.0722061	undirected	NA	NA
gene007602	gene026490	0.065318	undirected	NA	NA
gene007602	gene026577	0.0293533	undirected	NA	NA
gene007602	gene026580	0.0639136	undirected	NA	NA
gene007602	gene026673	0.0268199	undirected	NA	NA
gene007602	gene026770	0.0443032	undirected	NA	NA
gene007602	gene026800	0.064056	undirected	NA	NA
gene007602	gene026844	0.0723317	undirected	NA	NA
gene007602	gene027047	0.0891754	undirected	NA	NA
gene007602	gene027129	0.0919158	undirected	NA	NA
gene007602	gene027237	0.0412517	undirected	NA	NA
gene007602	gene027334	0.076588	undirected	NA	NA
gene007602	gene027363	0.0883492	undirected	NA	NA
gene007602	gene027568	0.0767641	undirected	NA	NA
gene007602	gene027822	0.0656425	undirected	NA	NA
gene007602	gene027878	0.10201	undirected	NA	NA
gene007602	gene028481	0.0311503	undirected	NA	NA
gene007602	gene028509	0.034526	undirected	NA	NA
gene007602	gene028686	0.0487935	undirected	NA	NA
gene007602	gene028890	0.0490632	undirected	NA	NA
gene007602	gene029016	0.0381501	undirected	NA	NA
gene007602	gene029184	0.0340186	undirected	NA	NA
gene007602	gene029497	0.0333983	undirected	NA	NA
gene007602	gene029828	0.0939904	undirected	NA	NA
gene007602	gene029928	0.0441664	undirected	NA	NA
gene007602	gene030231	0.0322012	undirected	NA	NA
gene007602	gene030260	0.0836741	undirected	NA	NA
gene007602	gene030363	0.0472704	undirected	NA	NA
gene007602	gene030450	0.0954843	undirected	NA	NA
gene007602	gene030701	0.0416981	undirected	NA	NA
gene007602	gene030777	0.106427	undirected	NA	NA
gene007602	gene031103	0.0219838	undirected	NA	NA
gene007602	gene031135	0.0330646	undirected	NA	NA
gene007602	gene031235	0.0835004	undirected	NA	NA
gene007602	gene031400	0.0503737	undirected	NA	NA
gene007602	gene031519	0.043607	undirected	NA	NA
gene007602	gene031556	0.0333228	undirected	NA	NA
gene007602	gene031781	0.0512828	undirected	NA	NA
gene007602	gene032052	0.0444637	undirected	NA	NA
gene007602	gene032067	0.0702206	undirected	NA	NA
gene007602	gene032203	0.124081	undirected	NA	NA
gene007602	gene032225	0.0766921	undirected	NA	NA
gene007602	gene032337	0.024571	undirected	NA	NA
gene007602	gene032443	0.0608849	undirected	NA	NA
gene007602	gene032455	0.123479	undirected	NA	NA
gene007602	gene032605	0.0871453	undirected	NA	NA
gene007602	gene032606	0.11967	undirected	NA	NA
gene007602	gene032768	0.0455968	undirected	NA	NA
gene007602	gene032847	0.114763	undirected	NA	NA
gene007602	gene032900	0.0264372	undirected	NA	NA
gene007602	gene032949	0.0763715	undirected	NA	NA
gene007602	gene033285	0.0512149	undirected	NA	NA
gene007602	gene033581	0.0816547	undirected	NA	NA
gene007602	gene033880	0.0646377	undirected	NA	NA
gene007602	gene034120	0.0794959	undirected	NA	NA
gene007602	gene034207	0.111487	undirected	NA	NA
gene007602	gene034216	0.115266	undirected	NA	NA
gene007602	gene034248	0.0875354	undirected	NA	NA
gene007602	gene034589	0.133276	undirected	NA	NA
gene007602	gene034608	0.0521204	undirected	NA	NA
gene007602	gene034797	0.0700256	undirected	NA	NA
gene007602	gene034901	0.112321	undirected	NA	NA
gene007602	gene034908	0.0712143	undirected	NA	NA
gene007602	gene034993	0.0363312	undirected	NA	NA
gene007602	gene035097	0.124263	undirected	NA	NA
gene007602	gene035309	0.129412	undirected	NA	NA
gene007602	gene035379	0.103802	undirected	NA	NA
gene007623	gene011410	0.120059	undirected	NA	NA
gene007623	gene012326	0.0567112	undirected	NA	NA
gene007623	gene013583	0.110786	undirected	NA	NA
gene007623	gene014320	0.0699497	undirected	NA	NA
gene007623	gene015207	0.0824831	undirected	NA	NA
gene007623	gene017127	0.130135	undirected	NA	NA
gene007623	gene017155	0.0858967	undirected	NA	NA
gene007623	gene018301	0.139297	undirected	NA	NA
gene007623	gene019070	0.0899993	undirected	NA	NA
gene007623	gene019244	0.0763992	undirected	NA	NA
gene007623	gene019266	0.130802	undirected	NA	NA
gene007623	gene019745	0.0709254	undirected	NA	NA
gene007623	gene020287	0.120101	undirected	NA	NA
gene007623	gene020359	0.0607991	undirected	NA	NA
gene007623	gene020957	0.121332	undirected	NA	NA
gene007623	gene021005	0.118354	undirected	NA	NA
gene007623	gene021128	0.100085	undirected	NA	NA
gene007623	gene021283	0.0848075	undirected	NA	NA
gene007623	gene021311	0.154825	undirected	NA	NA
gene007623	gene021610	0.0373954	undirected	NA	NA
gene007623	gene022256	0.113151	undirected	NA	NA
gene007623	gene022393	0.0593159	undirected	NA	NA
gene007623	gene023027	0.0863482	undirected	NA	NA
gene007623	gene023289	0.0720024	undirected	NA	NA
gene007623	gene023494	0.17086	undirected	NA	NA
gene007623	gene023654	0.0677095	undirected	NA	NA
gene007623	gene023674	0.0814282	undirected	NA	NA
gene007623	gene023886	0.142113	undirected	NA	NA
gene007623	gene025049	0.105533	undirected	NA	NA
gene007623	gene025063	0.153005	undirected	NA	NA
gene007623	gene025329	0.0668375	undirected	NA	NA
gene007623	gene025824	0.172005	undirected	NA	NA
gene007623	gene025829	0.0889144	undirected	NA	NA
gene007623	gene025880	0.121014	undirected	NA	NA
gene007623	gene025914	0.175342	undirected	NA	NA
gene007623	gene025915	0.129877	undirected	NA	NA
gene007623	gene026462	0.0771735	undirected	NA	NA
gene007623	gene026490	0.141988	undirected	NA	NA
gene007623	gene026577	0.0962289	undirected	NA	NA
gene007623	gene026580	0.0595116	undirected	NA	NA
gene007623	gene026673	0.0712135	undirected	NA	NA
gene007623	gene026770	0.0468889	undirected	NA	NA
gene007623	gene026800	0.153531	undirected	NA	NA
gene007623	gene026844	0.127955	undirected	NA	NA
gene007623	gene027047	0.0932519	undirected	NA	NA
gene007623	gene027129	0.126413	undirected	NA	NA
gene007623	gene027237	0.0313514	undirected	NA	NA
gene007623	gene027334	0.0966819	undirected	NA	NA
gene007623	gene027363	0.185939	undirected	NA	NA
gene007623	gene027568	0.0526879	undirected	NA	NA
gene007623	gene027822	0.0609059	undirected	NA	NA
gene007623	gene027878	0.201965	undirected	NA	NA
gene007623	gene028208	0.0459036	undirected	NA	NA
gene007623	gene028481	0.0872546	undirected	NA	NA
gene007623	gene028509	0.0791615	undirected	NA	NA
gene007623	gene028686	0.142705	undirected	NA	NA
gene007623	gene028890	0.0728008	undirected	NA	NA
gene007623	gene029016	0.0953458	undirected	NA	NA
gene007623	gene029184	0.117725	undirected	NA	NA
gene007623	gene029497	0.0233285	undirected	NA	NA
gene007623	gene029828	0.146036	undirected	NA	NA
gene007623	gene029928	0.0472746	undirected	NA	NA
gene007623	gene030231	0.036214	undirected	NA	NA
gene007623	gene030260	0.118673	undirected	NA	NA
gene007623	gene030363	0.110313	undirected	NA	NA
gene007623	gene030450	0.107261	undirected	NA	NA
gene007623	gene030701	0.0518752	undirected	NA	NA
gene007623	gene030777	0.082935	undirected	NA	NA
gene007623	gene031103	0.0796193	undirected	NA	NA
gene007623	gene031135	0.0772326	undirected	NA	NA
gene007623	gene031235	0.161078	undirected	NA	NA
gene007623	gene031400	0.0791145	undirected	NA	NA
gene007623	gene031519	0.135769	undirected	NA	NA
gene007623	gene031556	0.0735912	undirected	NA	NA
gene007623	gene031781	0.115267	undirected	NA	NA
gene007623	gene032052	0.0801898	undirected	NA	NA
gene007623	gene032067	0.0874954	undirected	NA	NA
gene007623	gene032203	0.167206	undirected	NA	NA
gene007623	gene032225	0.0380029	undirected	NA	NA
gene007623	gene032337	0.0574841	undirected	NA	NA
gene007623	gene032443	0.0612406	undirected	NA	NA
gene007623	gene032455	0.0916886	undirected	NA	NA
gene007623	gene032605	0.135892	undirected	NA	NA
gene007623	gene032606	0.152115	undirected	NA	NA
gene007623	gene032768	0.151617	undirected	NA	NA
gene007623	gene032847	0.142092	undirected	NA	NA
gene007623	gene032900	0.0691353	undirected	NA	NA
gene007623	gene032949	0.133455	undirected	NA	NA
gene007623	gene033285	0.0871566	undirected	NA	NA
gene007623	gene033581	0.155524	undirected	NA	NA
gene007623	gene033880	0.121566	undirected	NA	NA
gene007623	gene034120	0.118784	undirected	NA	NA
gene007623	gene034207	0.120837	undirected	NA	NA
gene007623	gene034216	0.154148	undirected	NA	NA
gene007623	gene034248	0.150762	undirected	NA	NA
gene007623	gene034589	0.138318	undirected	NA	NA
gene007623	gene034608	0.0754423	undirected	NA	NA
gene007623	gene034797	0.0824761	undirected	NA	NA
gene007623	gene034901	0.058234	undirected	NA	NA
gene007623	gene034908	0.167404	undirected	NA	NA
gene007623	gene034993	0.0475849	undirected	NA	NA
gene007623	gene035097	0.145898	undirected	NA	NA
gene007623	gene035309	0.126719	undirected	NA	NA
gene007623	gene035379	0.143648	undirected	NA	NA
gene011410	gene012326	0.0491809	undirected	NA	NA
gene011410	gene013583	0.0963025	undirected	NA	NA
gene011410	gene014320	0.064121	undirected	NA	NA
gene011410	gene015207	0.0826813	undirected	NA	NA
gene011410	gene017127	0.125833	undirected	NA	NA
gene011410	gene017155	0.0636419	undirected	NA	NA
gene011410	gene018301	0.122815	undirected	NA	NA
gene011410	gene019070	0.0610183	undirected	NA	NA
gene011410	gene019244	0.0524888	undirected	NA	NA
gene011410	gene019266	0.109765	undirected	NA	NA
gene011410	gene019745	0.0486785	undirected	NA	NA
gene011410	gene020287	0.15522	undirected	NA	NA
gene011410	gene020359	0.0575951	undirected	NA	NA
gene011410	gene020957	0.112732	undirected	NA	NA
gene011410	gene021005	0.113029	undirected	NA	NA
gene011410	gene021128	0.0887139	undirected	NA	NA
gene011410	gene021283	0.0939863	undirected	NA	NA
gene011410	gene021311	0.126527	undirected	NA	NA
gene011410	gene021610	0.0216834	undirected	NA	NA
gene011410	gene022256	0.110274	undirected	NA	NA
gene011410	gene022393	0.0462036	undirected	NA	NA
gene011410	gene023027	0.0759001	undirected	NA	NA
gene011410	gene023289	0.0477489	undirected	NA	NA
gene011410	gene023494	0.121808	undirected	NA	NA
gene011410	gene023654	0.0482096	undirected	NA	NA
gene011410	gene023674	0.0429206	undirected	NA	NA
gene011410	gene023886	0.134695	undirected	NA	NA
gene011410	gene025049	0.0811576	undirected	NA	NA
gene011410	gene025063	0.176242	undirected	NA	NA
gene011410	gene025329	0.0512064	undirected	NA	NA
gene011410	gene025824	0.175176	undirected	NA	NA
gene011410	gene025829	0.0878395	undirected	NA	NA
gene011410	gene025880	0.111802	undirected	NA	NA
gene011410	gene025914	0.201105	undirected	NA	NA
gene011410	gene025915	0.121513	undirected	NA	NA
gene011410	gene026462	0.104325	undirected	NA	NA
gene011410	gene026490	0.122711	undirected	NA	NA
gene011410	gene026577	0.0859958	undirected	NA	NA
gene011410	gene026580	0.0773418	undirected	NA	NA
gene011410	gene026673	0.0514218	undirected	NA	NA
gene011410	gene026770	0.0402992	undirected	NA	NA
gene011410	gene026800	0.104802	undirected	NA	NA
gene011410	gene026844	0.0949945	undirected	NA	NA
gene011410	gene027047	0.0596411	undirected	NA	NA
gene011410	gene027129	0.0957231	undirected	NA	NA
gene011410	gene027237	0.0233346	undirected	NA	NA
gene011410	gene027334	0.0644779	undirected	NA	NA
gene011410	gene027363	0.176154	undirected	NA	NA
gene011410	gene027568	0.038388	undirected	NA	NA
gene011410	gene027822	0.0501235	undirected	NA	NA
gene011410	gene027878	0.183969	undirected	NA	NA
gene011410	gene028208	0.0355919	undirected	NA	NA
gene011410	gene028481	0.0578557	undirected	NA	NA
gene011410	gene028509	0.0835076	undirected	NA	NA
gene011410	gene028686	0.165985	undirected	NA	NA
gene011410	gene028890	0.0676068	undirected	NA	NA
gene011410	gene029016	0.0905781	undirected	NA	NA
gene011410	gene029184	0.174351	undirected	NA	NA
gene011410	gene029828	0.121208	undirected	NA	NA
gene011410	gene029928	0.03563	undirected	NA	NA
gene011410	gene030231	0.0318652	undirected	NA	NA
gene011410	gene030260	0.117315	undirected	NA	NA
gene011410	gene030363	0.138231	undirected	NA	NA
gene011410	gene030450	0.0733848	undirected	NA	NA
gene011410	gene030701	0.029227	undirected	NA	NA
gene011410	gene030777	0.110707	undirected	NA	NA
gene011410	gene031103	0.0696462	undirected	NA	NA
gene011410	gene031135	0.0588531	undirected	NA	NA
gene011410	gene031235	0.198838	undirected	NA	NA
gene011410	gene031400	0.0572091	undirected	NA	NA
gene011410	gene031519	0.0903203	undirected	NA	NA
gene011410	gene031556	0.106394	undirected	NA	NA
gene011410	gene031781	0.117569	undirected	NA	NA
gene011410	gene032052	0.0632081	undirected	NA	NA
gene011410	gene032067	0.0559596	undirected	NA	NA
gene011410	gene032203	0.135024	undirected	NA	NA
gene011410	gene032225	0.0332488	undirected	NA	NA
gene011410	gene032337	0.0468666	undirected	NA	NA
gene011410	gene032443	0.0735244	undirected	NA	NA
gene011410	gene032455	0.1107	undirected	NA	NA
gene011410	gene032605	0.125175	undirected	NA	NA
gene011410	gene032606	0.143299	undirected	NA	NA
gene011410	gene032768	0.129915	undirected	NA	NA
gene011410	gene032847	0.114794	undirected	NA	NA
gene011410	gene032900	0.0680734	undirected	NA	NA
gene011410	gene032949	0.11062	undirected	NA	NA
gene011410	gene033285	0.0877695	undirected	NA	NA
gene011410	gene033581	0.105894	undirected	NA	NA
gene011410	gene033880	0.107787	undirected	NA	NA
gene011410	gene034120	0.0966051	undirected	NA	NA
gene011410	gene034207	0.136621	undirected	NA	NA
gene011410	gene034216	0.1605	undirected	NA	NA
gene011410	gene034248	0.153071	undirected	NA	NA
gene011410	gene034589	0.128336	undirected	NA	NA
gene011410	gene034608	0.0528539	undirected	NA	NA
gene011410	gene034797	0.0954262	undirected	NA	NA
gene011410	gene034901	0.0445043	undirected	NA	NA
gene011410	gene034908	0.107039	undirected	NA	NA
gene011410	gene034993	0.0257196	undirected	NA	NA
gene011410	gene035097	0.121914	undirected	NA	NA
gene011410	gene035309	0.115609	undirected	NA	NA
gene011410	gene035379	0.111495	undirected	NA	NA
gene012326	gene013583	0.0526718	undirected	NA	NA
gene012326	gene015207	0.128674	undirected	NA	NA
gene012326	gene017127	0.0461116	undirected	NA	NA
gene012326	gene018301	0.091197	undirected	NA	NA
gene012326	gene019244	0.0287881	undirected	NA	NA
gene012326	gene019266	0.0919067	undirected	NA	NA
gene012326	gene019745	0.0262273	undirected	NA	NA
gene012326	gene020287	0.0333062	undirected	NA	NA
gene012326	gene020359	0.0698123	undirected	NA	NA
gene012326	gene020957	0.0480548	undirected	NA	NA
gene012326	gene021005	0.130617	undirected	NA	NA
gene012326	gene021128	0.0532478	undirected	NA	NA
gene012326	gene021311	0.128217	undirected	NA	NA
gene012326	gene022256	0.0451178	undirected	NA	NA
gene012326	gene022393	0.0753638	undirected	NA	NA
gene012326	gene023027	0.126834	undirected	NA	NA
gene012326	gene023289	0.0519053	undirected	NA	NA
gene012326	gene023494	0.091251	undirected	NA	NA
gene012326	gene023654	0.0307102	undirected	NA	NA
gene012326	gene023674	0.0281124	undirected	NA	NA
gene012326	gene023886	0.0555829	undirected	NA	NA
gene012326	gene025049	0.0707019	undirected	NA	NA
gene012326	gene025063	0.0701239	undirected	NA	NA
gene012326	gene025329	0.0638985	undirected	NA	NA
gene012326	gene025824	0.102981	undirected	NA	NA
gene012326	gene025829	0.106542	undirected	NA	NA
gene012326	gene025880	0.132767	undirected	NA	NA
gene012326	gene025914	0.0845727	undirected	NA	NA
gene012326	gene025915	0.0345386	undirected	NA	NA
gene012326	gene026490	0.104019	undirected	NA	NA
gene012326	gene026673	0.0918911	undirected	NA	NA
gene012326	gene026770	0.025421	undirected	NA	NA
gene012326	gene026800	0.0426292	undirected	NA	NA
gene012326	gene026844	0.0406732	undirected	NA	NA
gene012326	gene027047	0.040061	undirected	NA	NA
gene012326	gene027129	0.046625	undirected	NA	NA
gene012326	gene027334	0.0627525	undirected	NA	NA
gene012326	gene027363	0.0613841	undirected	NA	NA
gene012326	gene027568	0.0316654	undirected	NA	NA
gene012326	gene027878	0.118272	undirected	NA	NA
gene012326	gene028208	0.101212	undirected	NA	NA
gene012326	gene028481	0.113485	undirected	NA	NA
gene012326	gene028509	0.0741474	undirected	NA	NA
gene012326	gene028686	0.0227888	undirected	NA	NA
gene012326	gene028890	0.104659	undirected	NA	NA
gene012326	gene029184	0.0240373	undirected	NA	NA
gene012326	gene029828	0.0221269	undirected	NA	NA
gene012326	gene029928	0.0578697	undirected	NA	NA
gene012326	gene030260	0.103464	undirected	NA	NA
gene012326	gene030450	0.0407761	undirected	NA	NA
gene012326	gene030701	0.0308055	undirected	NA	NA
gene012326	gene030777	0.0444631	undirected	NA	NA
gene012326	gene031103	0.0315248	undirected	NA	NA
gene012326	gene031135	0.112585	undirected	NA	NA
gene012326	gene031235	0.0975458	undirected	NA	NA
gene012326	gene031400	0.0351663	undirected	NA	NA
gene012326	gene031519	0.0253237	undirected	NA	NA
gene012326	gene031781	0.0734759	undirected	NA	NA
gene012326	gene032052	0.109047	undirected	NA	NA
gene012326	gene032067	0.0438988	undirected	NA	NA
gene012326	gene032203	0.0766415	undirected	NA	NA
gene012326	gene032337	0.0211199	undirected	NA	NA
gene012326	gene032443	0.0485205	undirected	NA	NA
gene012326	gene032455	0.0300648	undirected	NA	NA
gene012326	gene032605	0.0964858	undirected	NA	NA
gene012326	gene032606	0.0691067	undirected	NA	NA
gene012326	gene032768	0.0727316	undirected	NA	NA
gene012326	gene032847	0.0720408	undirected	NA	NA
gene012326	gene032900	0.0553241	undirected	NA	NA
gene012326	gene032949	0.0375595	undirected	NA	NA
gene012326	gene033285	0.0795305	undirected	NA	NA
gene012326	gene033581	0.125782	undirected	NA	NA
gene012326	gene034120	0.0432128	undirected	NA	NA
gene012326	gene034207	0.0526259	undirected	NA	NA
gene012326	gene034216	0.0764813	undirected	NA	NA
gene012326	gene034248	0.0538341	undirected	NA	NA
gene012326	gene034589	0.0502255	undirected	NA	NA
gene012326	gene034608	0.0405786	undirected	NA	NA
gene012326	gene034908	0.0995394	undirected	NA	NA
gene012326	gene035097	0.0871199	undirected	NA	NA
gene012326	gene035309	0.075268	undirected	NA	NA
gene012326	gene035379	0.0688146	undirected	NA	NA
gene013583	gene014320	0.0864097	undirected	NA	NA
gene013583	gene015207	0.0841481	undirected	NA	NA
gene013583	gene017127	0.124724	undirected	NA	NA
gene013583	gene017155	0.085898	undirected	NA	NA
gene013583	gene018301	0.110822	undirected	NA	NA
gene013583	gene019070	0.07203	undirected	NA	NA
gene013583	gene019244	0.0768142	undirected	NA	NA
gene013583	gene019266	0.0984996	undirected	NA	NA
gene013583	gene019745	0.0505077	undirected	NA	NA
gene013583	gene020287	0.0821986	undirected	NA	NA
gene013583	gene020359	0.0703427	undirected	NA	NA
gene013583	gene020957	0.0821692	undirected	NA	NA
gene013583	gene021005	0.137753	undirected	NA	NA
gene013583	gene021128	0.071638	undirected	NA	NA
gene013583	gene021283	0.0577161	undirected	NA	NA
gene013583	gene021311	0.122956	undirected	NA	NA
gene013583	gene021610	0.032996	undirected	NA	NA
gene013583	gene022256	0.087785	undirected	NA	NA
gene013583	gene022393	0.0613903	undirected	NA	NA
gene013583	gene023027	0.0973195	undirected	NA	NA
gene013583	gene023289	0.0854266	undirected	NA	NA
gene013583	gene023494	0.110458	undirected	NA	NA
gene013583	gene023654	0.0591375	undirected	NA	NA
gene013583	gene023674	0.0891188	undirected	NA	NA
gene013583	gene023886	0.0894649	undirected	NA	NA
gene013583	gene025049	0.0890116	undirected	NA	NA
gene013583	gene025063	0.130134	undirected	NA	NA
gene013583	gene025329	0.0835775	undirected	NA	NA
gene013583	gene025824	0.146123	undirected	NA	NA
gene013583	gene025829	0.078654	undirected	NA	NA
gene013583	gene025880	0.11624	undirected	NA	NA
gene013583	gene025914	0.134537	undirected	NA	NA
gene013583	gene025915	0.124665	undirected	NA	NA
gene013583	gene026462	0.0959355	undirected	NA	NA
gene013583	gene026490	0.137067	undirected	NA	NA
gene013583	gene026577	0.0604377	undirected	NA	NA
gene013583	gene026580	0.0730834	undirected	NA	NA
gene013583	gene026673	0.0754681	undirected	NA	NA
gene013583	gene026770	0.0434343	undirected	NA	NA
gene013583	gene026800	0.120532	undirected	NA	NA
gene013583	gene026844	0.126372	undirected	NA	NA
gene013583	gene027047	0.0847332	undirected	NA	NA
gene013583	gene027129	0.11644	undirected	NA	NA
gene013583	gene027237	0.0230154	undirected	NA	NA
gene013583	gene027334	0.0994572	undirected	NA	NA
gene013583	gene027363	0.152458	undirected	NA	NA
gene013583	gene027568	0.0545425	undirected	NA	NA
gene013583	gene027822	0.0571144	undirected	NA	NA
gene013583	gene027878	0.19964	undirected	NA	NA
gene013583	gene028208	0.0427524	undirected	NA	NA
gene013583	gene028481	0.0607722	undirected	NA	NA
gene013583	gene028509	0.073102	undirected	NA	NA
gene013583	gene028686	0.0813831	undirected	NA	NA
gene013583	gene028890	0.0822375	undirected	NA	NA
gene013583	gene029016	0.0546339	undirected	NA	NA
gene013583	gene029184	0.0800348	undirected	NA	NA
gene013583	gene029497	0.0207561	undirected	NA	NA
gene013583	gene029828	0.128909	undirected	NA	NA
gene013583	gene029928	0.0669751	undirected	NA	NA
gene013583	gene030231	0.0316324	undirected	NA	NA
gene013583	gene030260	0.129252	undirected	NA	NA
gene013583	gene030363	0.0947834	undirected	NA	NA
gene013583	gene030450	0.0853363	undirected	NA	NA
gene013583	gene030701	0.0465732	undirected	NA	NA
gene013583	gene030777	0.095842	undirected	NA	NA
gene013583	gene031103	0.0468563	undirected	NA	NA
gene013583	gene031135	0.0494453	undirected	NA	NA
gene013583	gene031235	0.123941	undirected	NA	NA
gene013583	gene031400	0.0889312	undirected	NA	NA
gene013583	gene031519	0.0823274	undirected	NA	NA
gene013583	gene031556	0.0401418	undirected	NA	NA
gene013583	gene031781	0.10267	undirected	NA	NA
gene013583	gene032052	0.0814924	undirected	NA	NA
gene013583	gene032067	0.0772087	undirected	NA	NA
gene013583	gene032203	0.149313	undirected	NA	NA
gene013583	gene032225	0.0517164	undirected	NA	NA
gene013583	gene032337	0.0335294	undirected	NA	NA
gene013583	gene032443	0.0900256	undirected	NA	NA
gene013583	gene032455	0.0951737	undirected	NA	NA
gene013583	gene032605	0.111504	undirected	NA	NA
gene013583	gene032606	0.118091	undirected	NA	NA
gene013583	gene032768	0.0885341	undirected	NA	NA
gene013583	gene032847	0.121155	undirected	NA	NA
gene013583	gene032900	0.0631079	undirected	NA	NA
gene013583	gene032949	0.103912	undirected	NA	NA
gene013583	gene033285	0.106937	undirected	NA	NA
gene013583	gene033581	0.140949	undirected	NA	NA
gene013583	gene033880	0.109798	undirected	NA	NA
gene013583	gene034120	0.0990978	undirected	NA	NA
gene013583	gene034207	0.113016	undirected	NA	NA
gene013583	gene034216	0.109602	undirected	NA	NA
gene013583	gene034248	0.107488	undirected	NA	NA
gene013583	gene034589	0.113664	undirected	NA	NA
gene013583	gene034608	0.0662841	undirected	NA	NA
gene013583	gene034797	0.082911	undirected	NA	NA
gene013583	gene034901	0.0700629	undirected	NA	NA
gene013583	gene034908	0.116928	undirected	NA	NA
gene013583	gene034993	0.0409945	undirected	NA	NA
gene013583	gene035097	0.138688	undirected	NA	NA
gene013583	gene035309	0.129727	undirected	NA	NA
gene013583	gene035379	0.106161	undirected	NA	NA
gene014320	gene015207	0.0497828	undirected	NA	NA
gene014320	gene017127	0.0996504	undirected	NA	NA
gene014320	gene017155	0.129727	undirected	NA	NA
gene014320	gene018301	0.048487	undirected	NA	NA
gene014320	gene019070	0.096064	undirected	NA	NA
gene014320	gene019244	0.0390067	undirected	NA	NA
gene014320	gene019266	0.0691596	undirected	NA	NA
gene014320	gene019745	0.0470165	undirected	NA	NA
gene014320	gene020287	0.0457378	undirected	NA	NA
gene014320	gene020359	0.0321008	undirected	NA	NA
gene014320	gene020957	0.0735693	undirected	NA	NA
gene014320	gene021005	0.0966674	undirected	NA	NA
gene014320	gene021128	0.0656696	undirected	NA	NA
gene014320	gene021283	0.0467609	undirected	NA	NA
gene014320	gene021311	0.0791316	undirected	NA	NA
gene014320	gene021610	0.0565342	undirected	NA	NA
gene014320	gene022256	0.0439689	undirected	NA	NA
gene014320	gene022393	0.0294289	undirected	NA	NA
gene014320	gene023027	0.0696967	undirected	NA	NA
gene014320	gene023289	0.0899197	undirected	NA	NA
gene014320	gene023494	0.0701715	undirected	NA	NA
gene014320	gene023654	0.0697839	undirected	NA	NA
gene014320	gene023674	0.0487922	undirected	NA	NA
gene014320	gene023886	0.0423286	undirected	NA	NA
gene014320	gene025049	0.0761489	undirected	NA	NA
gene014320	gene025063	0.0752604	undirected	NA	NA
gene014320	gene025329	0.0518988	undirected	NA	NA
gene014320	gene025824	0.0901946	undirected	NA	NA
gene014320	gene025829	0.0377043	undirected	NA	NA
gene014320	gene025880	0.0720934	undirected	NA	NA
gene014320	gene025914	0.0675994	undirected	NA	NA
gene014320	gene025915	0.0636765	undirected	NA	NA
gene014320	gene026462	0.0751264	undirected	NA	NA
gene014320	gene026490	0.0789398	undirected	NA	NA
gene014320	gene026577	0.0433658	undirected	NA	NA
gene014320	gene026580	0.104517	undirected	NA	NA
gene014320	gene026673	0.0349972	undirected	NA	NA
gene014320	gene026770	0.0436945	undirected	NA	NA
gene014320	gene026800	0.073994	undirected	NA	NA
gene014320	gene026844	0.0919218	undirected	NA	NA
gene014320	gene027047	0.0814438	undirected	NA	NA
gene014320	gene027129	0.0952249	undirected	NA	NA
gene014320	gene027237	0.0430485	undirected	NA	NA
gene014320	gene027334	0.0738193	undirected	NA	NA
gene014320	gene027363	0.0948755	undirected	NA	NA
gene014320	gene027568	0.0605744	undirected	NA	NA
gene014320	gene027822	0.0945975	undirected	NA	NA
gene014320	gene027878	0.140974	undirected	NA	NA
gene014320	gene028481	0.032458	undirected	NA	NA
gene014320	gene028509	0.0393399	undirected	NA	NA
gene014320	gene028686	0.0613791	undirected	NA	NA
gene014320	gene028890	0.0511795	undirected	NA	NA
gene014320	gene029016	0.0623437	undirected	NA	NA
gene014320	gene029184	0.0528045	undirected	NA	NA
gene014320	gene029497	0.0441343	undirected	NA	NA
gene014320	gene029828	0.114049	undirected	NA	NA
gene014320	gene029928	0.0577619	undirected	NA	NA
gene014320	gene030231	0.0394422	undirected	NA	NA
gene014320	gene030260	0.0833783	undirected	NA	NA
gene014320	gene030363	0.0794586	undirected	NA	NA
gene014320	gene030450	0.0846515	undirected	NA	NA
gene014320	gene030701	0.0489718	undirected	NA	NA
gene014320	gene030777	0.092339	undirected	NA	NA
gene014320	gene031135	0.0247899	undirected	NA	NA
gene014320	gene031235	0.0597902	undirected	NA	NA
gene014320	gene031400	0.0610901	undirected	NA	NA
gene014320	gene031519	0.0421833	undirected	NA	NA
gene014320	gene031556	0.0540043	undirected	NA	NA
gene014320	gene031781	0.0401368	undirected	NA	NA
gene014320	gene032052	0.044727	undirected	NA	NA
gene014320	gene032067	0.0613768	undirected	NA	NA
gene014320	gene032203	0.119222	undirected	NA	NA
gene014320	gene032225	0.115691	undirected	NA	NA
gene014320	gene032337	0.0348985	undirected	NA	NA
gene014320	gene032443	0.0708668	undirected	NA	NA
gene014320	gene032455	0.0925566	undirected	NA	NA
gene014320	gene032605	0.0710689	undirected	NA	NA
gene014320	gene032606	0.0905797	undirected	NA	NA
gene014320	gene032768	0.0369418	undirected	NA	NA
gene014320	gene032847	0.0907206	undirected	NA	NA
gene014320	gene032900	0.0331349	undirected	NA	NA
gene014320	gene032949	0.09991	undirected	NA	NA
gene014320	gene033285	0.0576471	undirected	NA	NA
gene014320	gene033581	0.0975952	undirected	NA	NA
gene014320	gene033880	0.0866884	undirected	NA	NA
gene014320	gene034120	0.0821039	undirected	NA	NA
gene014320	gene034207	0.0990323	undirected	NA	NA
gene014320	gene034216	0.0788	undirected	NA	NA
gene014320	gene034248	0.0765102	undirected	NA	NA
gene014320	gene034589	0.10345	undirected	NA	NA
gene014320	gene034608	0.0451256	undirected	NA	NA
gene014320	gene034797	0.0791241	undirected	NA	NA
gene014320	gene034901	0.103534	undirected	NA	NA
gene014320	gene034908	0.0763446	undirected	NA	NA
gene014320	gene034993	0.0572681	undirected	NA	NA
gene014320	gene035097	0.120423	undirected	NA	NA
gene014320	gene035309	0.0999029	undirected	NA	NA
gene014320	gene035379	0.0778231	undirected	NA	NA
gene015207	gene017127	0.082074	undirected	NA	NA
gene015207	gene017155	0.038054	undirected	NA	NA
gene015207	gene018301	0.114277	undirected	NA	NA
gene015207	gene019070	0.0292011	undirected	NA	NA
gene015207	gene019244	0.0605907	undirected	NA	NA
gene015207	gene019266	0.12853	undirected	NA	NA
gene015207	gene019745	0.052477	undirected	NA	NA
gene015207	gene020287	0.0534458	undirected	NA	NA
gene015207	gene020359	0.17717	undirected	NA	NA
gene015207	gene020957	0.0950264	undirected	NA	NA
gene015207	gene021005	0.20256	undirected	NA	NA
gene015207	gene021128	0.0923637	undirected	NA	NA
gene015207	gene021283	0.0632408	undirected	NA	NA
gene015207	gene021311	0.183809	undirected	NA	NA
gene015207	gene021610	0.0265663	undirected	NA	NA
gene015207	gene022256	0.0585884	undirected	NA	NA
gene015207	gene022393	0.169825	undirected	NA	NA
gene015207	gene023027	0.166203	undirected	NA	NA
gene015207	gene023289	0.0993128	undirected	NA	NA
gene015207	gene023494	0.12336	undirected	NA	NA
gene015207	gene023654	0.0401595	undirected	NA	NA
gene015207	gene023674	0.0815802	undirected	NA	NA
gene015207	gene023886	0.0545174	undirected	NA	NA
gene015207	gene025049	0.11672	undirected	NA	NA
gene015207	gene025063	0.0882913	undirected	NA	NA
gene015207	gene025329	0.113278	undirected	NA	NA
gene015207	gene025824	0.145768	undirected	NA	NA
gene015207	gene025829	0.1517	undirected	NA	NA
gene015207	gene025880	0.16981	undirected	NA	NA
gene015207	gene025914	0.0984676	undirected	NA	NA
gene015207	gene025915	0.0558021	undirected	NA	NA
gene015207	gene026462	0.0333189	undirected	NA	NA
gene015207	gene026490	0.156039	undirected	NA	NA
gene015207	gene026577	0.0338028	undirected	NA	NA
gene015207	gene026580	0.0257223	undirected	NA	NA
gene015207	gene026673	0.173	undirected	NA	NA
gene015207	gene026770	0.0343656	undirected	NA	NA
gene015207	gene026800	0.121937	undirected	NA	NA
gene015207	gene026844	0.0946709	undirected	NA	NA
gene015207	gene027047	0.0648973	undirected	NA	NA
gene015207	gene027129	0.0844568	undirected	NA	NA
gene015207	gene027237	0.0211106	undirected	NA	NA
gene015207	gene027334	0.116159	undirected	NA	NA
gene015207	gene027363	0.108897	undirected	NA	NA
gene015207	gene027568	0.0311542	undirected	NA	NA
gene015207	gene027878	0.223355	undirected	NA	NA
gene015207	gene028208	0.146968	undirected	NA	NA
gene015207	gene028481	0.114109	undirected	NA	NA
gene015207	gene028509	0.126722	undirected	NA	NA
gene015207	gene028686	0.0568248	undirected	NA	NA
gene015207	gene028890	0.151707	undirected	NA	NA
gene015207	gene029016	0.056245	undirected	NA	NA
gene015207	gene029184	0.0794539	undirected	NA	NA
gene015207	gene029828	0.0479841	undirected	NA	NA
gene015207	gene029928	0.0995945	undirected	NA	NA
gene015207	gene030231	0.0319969	undirected	NA	NA
gene015207	gene030260	0.136149	undirected	NA	NA
gene015207	gene030363	0.0446241	undirected	NA	NA
gene015207	gene030450	0.0616507	undirected	NA	NA
gene015207	gene030701	0.0507964	undirected	NA	NA
gene015207	gene030777	0.0800434	undirected	NA	NA
gene015207	gene031103	0.0441903	undirected	NA	NA
gene015207	gene031135	0.102911	undirected	NA	NA
gene015207	gene031235	0.114496	undirected	NA	NA
gene015207	gene031400	0.0579812	undirected	NA	NA
gene015207	gene031519	0.0712152	undirected	NA	NA
gene015207	gene031556	0.043003	undirected	NA	NA
gene015207	gene031781	0.0940132	undirected	NA	NA
gene015207	gene032052	0.166435	undirected	NA	NA
gene015207	gene032067	0.068667	undirected	NA	NA
gene015207	gene032203	0.130487	undirected	NA	NA
gene015207	gene032225	0.0284313	undirected	NA	NA
gene015207	gene032337	0.0542721	undirected	NA	NA
gene015207	gene032443	0.0898396	undirected	NA	NA
gene015207	gene032455	0.0479498	undirected	NA	NA
gene015207	gene032605	0.119605	undirected	NA	NA
gene015207	gene032606	0.0981139	undirected	NA	NA
gene015207	gene032768	0.0890786	undirected	NA	NA
gene015207	gene032847	0.100966	undirected	NA	NA
gene015207	gene032900	0.106028	undirected	NA	NA
gene015207	gene032949	0.0989263	undirected	NA	NA
gene015207	gene033285	0.119169	undirected	NA	NA
gene015207	gene033581	0.183997	undirected	NA	NA
gene015207	gene033880	0.0627645	undirected	NA	NA
gene015207	gene034120	0.081747	undirected	NA	NA
gene015207	gene034207	0.0886468	undirected	NA	NA
gene015207	gene034216	0.105001	undirected	NA	NA
gene015207	gene034248	0.0884828	undirected	NA	NA
gene015207	gene034589	0.0836471	undirected	NA	NA
gene015207	gene034608	0.0596577	undirected	NA	NA
gene015207	gene034797	0.0222745	undirected	NA	NA
gene015207	gene034901	0.0353502	undirected	NA	NA
gene015207	gene034908	0.138446	undirected	NA	NA
gene015207	gene034993	0.0388738	undirected	NA	NA
gene015207	gene035097	0.12266	undirected	NA	NA
gene015207	gene035309	0.104838	undirected	NA	NA
gene015207	gene035379	0.102843	undirected	NA	NA
gene017127	gene017155	0.0999198	undirected	NA	NA
gene017127	gene018301	0.106995	undirected	NA	NA
gene017127	gene019070	0.105752	undirected	NA	NA
gene017127	gene019244	0.062621	undirected	NA	NA
gene017127	gene019266	0.126186	undirected	NA	NA
gene017127	gene019745	0.0716472	undirected	NA	NA
gene017127	gene020287	0.127097	undirected	NA	NA
gene017127	gene020359	0.0548833	undirected	NA	NA
gene017127	gene020957	0.114015	undirected	NA	NA
gene017127	gene021005	0.125432	undirected	NA	NA
gene017127	gene021128	0.107037	undirected	NA	NA
gene017127	gene021283	0.101051	undirected	NA	NA
gene017127	gene021311	0.125049	undirected	NA	NA
gene017127	gene021610	0.0469568	undirected	NA	NA
gene017127	gene022256	0.0908528	undirected	NA	NA
gene017127	gene022393	0.0498801	undirected	NA	NA
gene017127	gene023027	0.0904653	undirected	NA	NA
gene017127	gene023289	0.075194	undirected	NA	NA
gene017127	gene023494	0.128941	undirected	NA	NA
gene017127	gene023654	0.0882169	undirected	NA	NA
gene017127	gene023674	0.0661366	undirected	NA	NA
gene017127	gene023886	0.113574	undirected	NA	NA
gene017127	gene025049	0.103444	undirected	NA	NA
gene017127	gene025063	0.167244	undirected	NA	NA
gene017127	gene025329	0.0686091	undirected	NA	NA
gene017127	gene025824	0.181523	undirected	NA	NA
gene017127	gene025829	0.075819	undirected	NA	NA
gene017127	gene025880	0.116827	undirected	NA	NA
gene017127	gene025914	0.173838	undirected	NA	NA
gene017127	gene025915	0.13543	undirected	NA	NA
gene017127	gene026462	0.11075	undirected	NA	NA
gene017127	gene026490	0.128967	undirected	NA	NA
gene017127	gene026577	0.0980607	undirected	NA	NA
gene017127	gene026580	0.0944746	undirected	NA	NA
gene017127	gene026673	0.0595815	undirected	NA	NA
gene017127	gene026770	0.0642893	undirected	NA	NA
gene017127	gene026800	0.123931	undirected	NA	NA
gene017127	gene026844	0.12413	undirected	NA	NA
gene017127	gene027047	0.102481	undirected	NA	NA
gene017127	gene027129	0.133953	undirected	NA	NA
gene017127	gene027237	0.0431352	undirected	NA	NA
gene017127	gene027334	0.0884715	undirected	NA	NA
gene017127	gene027363	0.166872	undirected	NA	NA
gene017127	gene027568	0.0780054	undirected	NA	NA
gene017127	gene027822	0.0710306	undirected	NA	NA
gene017127	gene027878	0.186546	undirected	NA	NA
gene017127	gene028208	0.0354466	undirected	NA	NA
gene017127	gene028481	0.0626073	undirected	NA	NA
gene017127	gene028509	0.0735886	undirected	NA	NA
gene017127	gene028686	0.137847	undirected	NA	NA
gene017127	gene028890	0.0761917	undirected	NA	NA
gene017127	gene029016	0.0956643	undirected	NA	NA
gene017127	gene029184	0.13526	undirected	NA	NA
gene017127	gene029497	0.0353116	undirected	NA	NA
gene017127	gene029828	0.159714	undirected	NA	NA
gene017127	gene029928	0.060406	undirected	NA	NA
gene017127	gene030231	0.0370364	undirected	NA	NA
gene017127	gene030260	0.135932	undirected	NA	NA
gene017127	gene030363	0.132184	undirected	NA	NA
gene017127	gene030450	0.10931	undirected	NA	NA
gene017127	gene030701	0.0535328	undirected	NA	NA
gene017127	gene030777	0.116095	undirected	NA	NA
gene017127	gene031103	0.0484096	undirected	NA	NA
gene017127	gene031135	0.061081	undirected	NA	NA
gene017127	gene031235	0.160368	undirected	NA	NA
gene017127	gene031400	0.0943879	undirected	NA	NA
gene017127	gene031519	0.084102	undirected	NA	NA
gene017127	gene031556	0.0871149	undirected	NA	NA
gene017127	gene031781	0.0935354	undirected	NA	NA
gene017127	gene032052	0.0669962	undirected	NA	NA
gene017127	gene032067	0.0803341	undirected	NA	NA
gene017127	gene032203	0.152595	undirected	NA	NA
gene017127	gene032225	0.0532259	undirected	NA	NA
gene017127	gene032337	0.0451343	undirected	NA	NA
gene017127	gene032443	0.0876038	undirected	NA	NA
gene017127	gene032455	0.114243	undirected	NA	NA
gene017127	gene032605	0.144649	undirected	NA	NA
gene017127	gene032606	0.167854	undirected	NA	NA
gene017127	gene032768	0.100241	undirected	NA	NA
gene017127	gene032847	0.153	undirected	NA	NA
gene017127	gene032900	0.0549705	undirected	NA	NA
gene017127	gene032949	0.12864	undirected	NA	NA
gene017127	gene033285	0.100304	undirected	NA	NA
gene017127	gene033581	0.133122	undirected	NA	NA
gene017127	gene033880	0.122375	undirected	NA	NA
gene017127	gene034120	0.118344	undirected	NA	NA
gene017127	gene034207	0.155308	undirected	NA	NA
gene017127	gene034216	0.162272	undirected	NA	NA
gene017127	gene034248	0.150558	undirected	NA	NA
gene017127	gene034589	0.151012	undirected	NA	NA
gene017127	gene034608	0.0710802	undirected	NA	NA
gene017127	gene034797	0.105972	undirected	NA	NA
gene017127	gene034901	0.0846846	undirected	NA	NA
gene017127	gene034908	0.129707	undirected	NA	NA
gene017127	gene034993	0.0475481	undirected	NA	NA
gene017127	gene035097	0.164974	undirected	NA	NA
gene017127	gene035309	0.152623	undirected	NA	NA
gene017127	gene035379	0.129978	undirected	NA	NA
gene017155	gene018301	0.0454354	undirected	NA	NA
gene017155	gene019070	0.100768	undirected	NA	NA
gene017155	gene019244	0.0282091	undirected	NA	NA
gene017155	gene019266	0.084369	undirected	NA	NA
gene017155	gene019745	0.0504351	undirected	NA	NA
gene017155	gene020287	0.0436456	undirected	NA	NA
gene017155	gene020957	0.0780271	undirected	NA	NA
gene017155	gene021005	0.071899	undirected	NA	NA
gene017155	gene021128	0.0856307	undirected	NA	NA
gene017155	gene021283	0.0416951	undirected	NA	NA
gene017155	gene021311	0.0706772	undirected	NA	NA
gene017155	gene021610	0.0969974	undirected	NA	NA
gene017155	gene022256	0.044377	undirected	NA	NA
gene017155	gene023027	0.0546356	undirected	NA	NA
gene017155	gene023289	0.0724583	undirected	NA	NA
gene017155	gene023494	0.0807012	undirected	NA	NA
gene017155	gene023654	0.115869	undirected	NA	NA
gene017155	gene023674	0.0321019	undirected	NA	NA
gene017155	gene023886	0.0568139	undirected	NA	NA
gene017155	gene025049	0.0817618	undirected	NA	NA
gene017155	gene025063	0.0865677	undirected	NA	NA
gene017155	gene025329	0.0360318	undirected	NA	NA
gene017155	gene025824	0.0939394	undirected	NA	NA
gene017155	gene025829	0.0298589	undirected	NA	NA
gene017155	gene025880	0.0597441	undirected	NA	NA
gene017155	gene025914	0.0791654	undirected	NA	NA
gene017155	gene025915	0.0541747	undirected	NA	NA
gene017155	gene026462	0.0531402	undirected	NA	NA
gene017155	gene026490	0.0624261	undirected	NA	NA
gene017155	gene026577	0.052156	undirected	NA	NA
gene017155	gene026580	0.0685279	undirected	NA	NA
gene017155	gene026770	0.0660811	undirected	NA	NA
gene017155	gene026800	0.0600828	undirected	NA	NA
gene017155	gene026844	0.0710515	undirected	NA	NA
gene017155	gene027047	0.114299	undirected	NA	NA
gene017155	gene027129	0.0930246	undirected	NA	NA
gene017155	gene027237	0.0823472	undirected	NA	NA
gene017155	gene027334	0.0510152	undirected	NA	NA
gene017155	gene027363	0.0929825	undirected	NA	NA
gene017155	gene027568	0.10102	undirected	NA	NA
gene017155	gene027822	0.089198	undirected	NA	NA
gene017155	gene027878	0.108364	undirected	NA	NA
gene017155	gene028481	0.033061	undirected	NA	NA
gene017155	gene028509	0.0329108	undirected	NA	NA
gene017155	gene028686	0.0608077	undirected	NA	NA
gene017155	gene028890	0.037711	undirected	NA	NA
gene017155	gene029016	0.0644945	undirected	NA	NA
gene017155	gene029184	0.0451118	undirected	NA	NA
gene017155	gene029497	0.0802555	undirected	NA	NA
gene017155	gene029828	0.100566	undirected	NA	NA
gene017155	gene029928	0.0459727	undirected	NA	NA
gene017155	gene030231	0.0348044	undirected	NA	NA
gene017155	gene030260	0.0754647	undirected	NA	NA
gene017155	gene030363	0.0651487	undirected	NA	NA
gene017155	gene030450	0.112869	undirected	NA	NA
gene017155	gene030701	0.0562474	undirected	NA	NA
gene017155	gene030777	0.0841336	undirected	NA	NA
gene017155	gene031135	0.0316788	undirected	NA	NA
gene017155	gene031235	0.063992	undirected	NA	NA
gene017155	gene031400	0.0526973	undirected	NA	NA
gene017155	gene031519	0.038243	undirected	NA	NA
gene017155	gene031556	0.0550247	undirected	NA	NA
gene017155	gene031781	0.0330318	undirected	NA	NA
gene017155	gene032052	0.0291711	undirected	NA	NA
gene017155	gene032067	0.0690422	undirected	NA	NA
gene017155	gene032203	0.119692	undirected	NA	NA
gene017155	gene032225	0.0998029	undirected	NA	NA
gene017155	gene032337	0.0335515	undirected	NA	NA
gene017155	gene032443	0.0499407	undirected	NA	NA
gene017155	gene032455	0.092815	undirected	NA	NA
gene017155	gene032605	0.0851539	undirected	NA	NA
gene017155	gene032606	0.116867	undirected	NA	NA
gene017155	gene032768	0.0401391	undirected	NA	NA
gene017155	gene032847	0.113677	undirected	NA	NA
gene017155	gene032949	0.079056	undirected	NA	NA
gene017155	gene033285	0.0464876	undirected	NA	NA
gene017155	gene033581	0.0916297	undirected	NA	NA
gene017155	gene033880	0.0680608	undirected	NA	NA
gene017155	gene034120	0.0878939	undirected	NA	NA
gene017155	gene034207	0.109614	undirected	NA	NA
gene017155	gene034216	0.100726	undirected	NA	NA
gene017155	gene034248	0.0816328	undirected	NA	NA
gene017155	gene034589	0.125272	undirected	NA	NA
gene017155	gene034608	0.0434256	undirected	NA	NA
gene017155	gene034797	0.0618541	undirected	NA	NA
gene017155	gene034901	0.133716	undirected	NA	NA
gene017155	gene034908	0.0914199	undirected	NA	NA
gene017155	gene034993	0.0731024	undirected	NA	NA
gene017155	gene035097	0.140299	undirected	NA	NA
gene017155	gene035309	0.116423	undirected	NA	NA
gene017155	gene035379	0.0965355	undirected	NA	NA
gene018301	gene019070	0.0380821	undirected	NA	NA
gene018301	gene019244	0.118094	undirected	NA	NA
gene018301	gene019266	0.111326	undirected	NA	NA
gene018301	gene019745	0.0376785	undirected	NA	NA
gene018301	gene020287	0.0973104	undirected	NA	NA
gene018301	gene020359	0.138916	undirected	NA	NA
gene018301	gene020957	0.0943493	undirected	NA	NA
gene018301	gene021005	0.106735	undirected	NA	NA
gene018301	gene021128	0.0779634	undirected	NA	NA
gene018301	gene021283	0.0765341	undirected	NA	NA
gene018301	gene021311	0.141536	undirected	NA	NA
gene018301	gene022256	0.118024	undirected	NA	NA
gene018301	gene022393	0.105229	undirected	NA	NA
gene018301	gene023027	0.0996459	undirected	NA	NA
gene018301	gene023289	0.0658258	undirected	NA	NA
gene018301	gene023494	0.11699	undirected	NA	NA
gene018301	gene023654	0.0279563	undirected	NA	NA
gene018301	gene023674	0.0822587	undirected	NA	NA
gene018301	gene023886	0.130397	undirected	NA	NA
gene018301	gene025049	0.0864478	undirected	NA	NA
gene018301	gene025063	0.133093	undirected	NA	NA
gene018301	gene025329	0.0957179	undirected	NA	NA
gene018301	gene025824	0.124802	undirected	NA	NA
gene018301	gene025829	0.154805	undirected	NA	NA
gene018301	gene025880	0.129475	undirected	NA	NA
gene018301	gene025914	0.142124	undirected	NA	NA
gene018301	gene025915	0.108379	undirected	NA	NA
gene018301	gene026462	0.0589508	undirected	NA	NA
gene018301	gene026490	0.153816	undirected	NA	NA
gene018301	gene026577	0.0474085	undirected	NA	NA
gene018301	gene026580	0.0342735	undirected	NA	NA
gene018301	gene026673	0.11361	undirected	NA	NA
gene018301	gene026770	0.0214237	undirected	NA	NA
gene018301	gene026800	0.130595	undirected	NA	NA
gene018301	gene026844	0.112479	undirected	NA	NA
gene018301	gene027047	0.0562321	undirected	NA	NA
gene018301	gene027129	0.0825506	undirected	NA	NA
gene018301	gene027334	0.0823296	undirected	NA	NA
gene018301	gene027363	0.155991	undirected	NA	NA
gene018301	gene027822	0.0229805	undirected	NA	NA
gene018301	gene027878	0.208623	undirected	NA	NA
gene018301	gene028208	0.0930412	undirected	NA	NA
gene018301	gene028481	0.0961286	undirected	NA	NA
gene018301	gene028509	0.132725	undirected	NA	NA
gene018301	gene028686	0.09498	undirected	NA	NA
gene018301	gene028890	0.118023	undirected	NA	NA
gene018301	gene029016	0.0502298	undirected	NA	NA
gene018301	gene029184	0.102031	undirected	NA	NA
gene018301	gene029828	0.0858431	undirected	NA	NA
gene018301	gene029928	0.0549348	undirected	NA	NA
gene018301	gene030260	0.116771	undirected	NA	NA
gene018301	gene030363	0.0759609	undirected	NA	NA
gene018301	gene030450	0.0552945	undirected	NA	NA
gene018301	gene030701	0.0301939	undirected	NA	NA
gene018301	gene030777	0.0770518	undirected	NA	NA
gene018301	gene031103	0.109769	undirected	NA	NA
gene018301	gene031135	0.0823635	undirected	NA	NA
gene018301	gene031235	0.14326	undirected	NA	NA
gene018301	gene031400	0.049491	undirected	NA	NA
gene018301	gene031519	0.143591	undirected	NA	NA
gene018301	gene031556	0.0316148	undirected	NA	NA
gene018301	gene031781	0.139034	undirected	NA	NA
gene018301	gene032052	0.137857	undirected	NA	NA
gene018301	gene032067	0.0528233	undirected	NA	NA
gene018301	gene032203	0.113711	undirected	NA	NA
gene018301	gene032225	0.02836	undirected	NA	NA
gene018301	gene032337	0.0384903	undirected	NA	NA
gene018301	gene032443	0.0832395	undirected	NA	NA
gene018301	gene032455	0.0770687	undirected	NA	NA
gene018301	gene032605	0.115759	undirected	NA	NA
gene018301	gene032606	0.113951	undirected	NA	NA
gene018301	gene032768	0.148574	undirected	NA	NA
gene018301	gene032847	0.108324	undirected	NA	NA
gene018301	gene032900	0.129431	undirected	NA	NA
gene018301	gene032949	0.0936438	undirected	NA	NA
gene018301	gene033285	0.123361	undirected	NA	NA
gene018301	gene033581	0.110407	undirected	NA	NA
gene018301	gene033880	0.0974743	undirected	NA	NA
gene018301	gene034120	0.107269	undirected	NA	NA
gene018301	gene034207	0.0991047	undirected	NA	NA
gene018301	gene034216	0.129377	undirected	NA	NA
gene018301	gene034248	0.11538	undirected	NA	NA
gene018301	gene034589	0.104183	undirected	NA	NA
gene018301	gene034608	0.0446417	undirected	NA	NA
gene018301	gene034797	0.0523741	undirected	NA	NA
gene018301	gene034901	0.0270027	undirected	NA	NA
gene018301	gene034908	0.0966897	undirected	NA	NA
gene018301	gene034993	0.0287014	undirected	NA	NA
gene018301	gene035097	0.0758815	undirected	NA	NA
gene018301	gene035309	0.0890168	undirected	NA	NA
gene018301	gene035379	0.118521	undirected	NA	NA
gene019070	gene019244	0.0339574	undirected	NA	NA
gene019070	gene019266	0.0890234	undirected	NA	NA
gene019070	gene019745	0.0819559	undirected	NA	NA
gene019070	gene020287	0.0370056	undirected	NA	NA
gene019070	gene020957	0.0904691	undirected	NA	NA
gene019070	gene021005	0.0486116	undirected	NA	NA
gene019070	gene021128	0.112851	undirected	NA	NA
gene019070	gene021283	0.0571458	undirected	NA	NA
gene019070	gene021311	0.0648185	undirected	NA	NA
gene019070	gene021610	0.146228	undirected	NA	NA
gene019070	gene022256	0.0352612	undirected	NA	NA
gene019070	gene023027	0.0398251	undirected	NA	NA
gene019070	gene023289	0.0667572	undirected	NA	NA
gene019070	gene023494	0.0937312	undirected	NA	NA
gene019070	gene023654	0.170661	undirected	NA	NA
gene019070	gene023674	0.028881	undirected	NA	NA
gene019070	gene023886	0.0557257	undirected	NA	NA
gene019070	gene025049	0.090184	undirected	NA	NA
gene019070	gene025063	0.0796265	undirected	NA	NA
gene019070	gene025329	0.0392867	undirected	NA	NA
gene019070	gene025824	0.0979764	undirected	NA	NA
gene019070	gene025829	0.0251277	undirected	NA	NA
gene019070	gene025880	0.0485179	undirected	NA	NA
gene019070	gene025914	0.0744039	undirected	NA	NA
gene019070	gene025915	0.0594968	undirected	NA	NA
gene019070	gene026462	0.0440552	undirected	NA	NA
gene019070	gene026490	0.0551306	undirected	NA	NA
gene019070	gene026577	0.0669114	undirected	NA	NA
gene019070	gene026580	0.0458501	undirected	NA	NA
gene019070	gene026770	0.108847	undirected	NA	NA
gene019070	gene026800	0.0436095	undirected	NA	NA
gene019070	gene026844	0.0731995	undirected	NA	NA
gene019070	gene027047	0.147436	undirected	NA	NA
gene019070	gene027129	0.115832	undirected	NA	NA
gene019070	gene027237	0.134687	undirected	NA	NA
gene019070	gene027334	0.04363	undirected	NA	NA
gene019070	gene027363	0.0805155	undirected	NA	NA
gene019070	gene027568	0.153668	undirected	NA	NA
gene019070	gene027822	0.0498036	undirected	NA	NA
gene019070	gene027878	0.0777622	undirected	NA	NA
gene019070	gene028481	0.0416301	undirected	NA	NA
gene019070	gene028509	0.0243398	undirected	NA	NA
gene019070	gene028686	0.0509573	undirected	NA	NA
gene019070	gene028890	0.0287401	undirected	NA	NA
gene019070	gene029016	0.0761972	undirected	NA	NA
gene019070	gene029184	0.036158	undirected	NA	NA
gene019070	gene029497	0.123369	undirected	NA	NA
gene019070	gene029828	0.104357	undirected	NA	NA
gene019070	gene029928	0.044253	undirected	NA	NA
gene019070	gene030231	0.0313915	undirected	NA	NA
gene019070	gene030260	0.0643761	undirected	NA	NA
gene019070	gene030363	0.0454152	undirected	NA	NA
gene019070	gene030450	0.160911	undirected	NA	NA
gene019070	gene030701	0.0906203	undirected	NA	NA
gene019070	gene030777	0.0557817	undirected	NA	NA
gene019070	gene031135	0.0457412	undirected	NA	NA
gene019070	gene031235	0.0584626	undirected	NA	NA
gene019070	gene031400	0.078173	undirected	NA	NA
gene019070	gene031519	0.026126	undirected	NA	NA
gene019070	gene031556	0.0435328	undirected	NA	NA
gene019070	gene031781	0.024029	undirected	NA	NA
gene019070	gene032052	0.0255843	undirected	NA	NA
gene019070	gene032067	0.084608	undirected	NA	NA
gene019070	gene032203	0.0878986	undirected	NA	NA
gene019070	gene032225	0.0633943	undirected	NA	NA
gene019070	gene032337	0.0402879	undirected	NA	NA
gene019070	gene032443	0.0352762	undirected	NA	NA
gene019070	gene032455	0.0579832	undirected	NA	NA
gene019070	gene032605	0.0956144	undirected	NA	NA
gene019070	gene032606	0.133224	undirected	NA	NA
gene019070	gene032768	0.0443814	undirected	NA	NA
gene019070	gene032847	0.133442	undirected	NA	NA
gene019070	gene032949	0.0781603	undirected	NA	NA
gene019070	gene033285	0.038256	undirected	NA	NA
gene019070	gene033581	0.0849077	undirected	NA	NA
gene019070	gene033880	0.0423372	undirected	NA	NA
gene019070	gene034120	0.102787	undirected	NA	NA
gene019070	gene034207	0.108133	undirected	NA	NA
gene019070	gene034216	0.104735	undirected	NA	NA
gene019070	gene034248	0.0969745	undirected	NA	NA
gene019070	gene034589	0.114833	undirected	NA	NA
gene019070	gene034608	0.0482726	undirected	NA	NA
gene019070	gene034797	0.0467338	undirected	NA	NA
gene019070	gene034901	0.123515	undirected	NA	NA
gene019070	gene034908	0.11078	undirected	NA	NA
gene019070	gene034993	0.116802	undirected	NA	NA
gene019070	gene035097	0.137966	undirected	NA	NA
gene019070	gene035309	0.104032	undirected	NA	NA
gene019070	gene035379	0.105634	undirected	NA	NA
gene019244	gene019266	0.0642597	undirected	NA	NA
gene019244	gene019745	0.0253954	undirected	NA	NA
gene019244	gene020287	0.0405124	undirected	NA	NA
gene019244	gene020359	0.0425581	undirected	NA	NA
gene019244	gene020957	0.0414212	undirected	NA	NA
gene019244	gene021005	0.0893413	undirected	NA	NA
gene019244	gene021128	0.0583009	undirected	NA	NA
gene019244	gene021283	0.0569501	undirected	NA	NA
gene019244	gene021311	0.123101	undirected	NA	NA
gene019244	gene022256	0.0826516	undirected	NA	NA
gene019244	gene022393	0.0342668	undirected	NA	NA
gene019244	gene023027	0.0613176	undirected	NA	NA
gene019244	gene023289	0.0334437	undirected	NA	NA
gene019244	gene023494	0.117849	undirected	NA	NA
gene019244	gene023654	0.0294962	undirected	NA	NA
gene019244	gene023674	0.064424	undirected	NA	NA
gene019244	gene023886	0.0836947	undirected	NA	NA
gene019244	gene025049	0.0430586	undirected	NA	NA
gene019244	gene025063	0.101574	undirected	NA	NA
gene019244	gene025329	0.0503486	undirected	NA	NA
gene019244	gene025824	0.130226	undirected	NA	NA
gene019244	gene025829	0.0521877	undirected	NA	NA
gene019244	gene025880	0.0976696	undirected	NA	NA
gene019244	gene025914	0.117356	undirected	NA	NA
gene019244	gene025915	0.061751	undirected	NA	NA
gene019244	gene026462	0.0329858	undirected	NA	NA
gene019244	gene026490	0.160803	undirected	NA	NA
gene019244	gene026577	0.0367704	undirected	NA	NA
gene019244	gene026673	0.0447393	undirected	NA	NA
gene019244	gene026770	0.0250783	undirected	NA	NA
gene019244	gene026800	0.0463101	undirected	NA	NA
gene019244	gene026844	0.0600714	undirected	NA	NA
gene019244	gene027047	0.053546	undirected	NA	NA
gene019244	gene027129	0.0483282	undirected	NA	NA
gene019244	gene027334	0.0330505	undirected	NA	NA
gene019244	gene027363	0.156394	undirected	NA	NA
gene019244	gene027568	0.0271857	undirected	NA	NA
gene019244	gene027878	0.181397	undirected	NA	NA
gene019244	gene028208	0.0369576	undirected	NA	NA
gene019244	gene028481	0.0691542	undirected	NA	NA
gene019244	gene028509	0.0658558	undirected	NA	NA
gene019244	gene028686	0.0366677	undirected	NA	NA
gene019244	gene028890	0.0683883	undirected	NA	NA
gene019244	gene029016	0.0248548	undirected	NA	NA
gene019244	gene029184	0.0409652	undirected	NA	NA
gene019244	gene029828	0.0530182	undirected	NA	NA
gene019244	gene029928	0.0445488	undirected	NA	NA
gene019244	gene030260	0.0837558	undirected	NA	NA
gene019244	gene030363	0.0418946	undirected	NA	NA
gene019244	gene030450	0.037134	undirected	NA	NA
gene019244	gene030777	0.0401417	undirected	NA	NA
gene019244	gene031103	0.0299711	undirected	NA	NA
gene019244	gene031135	0.0430251	undirected	NA	NA
gene019244	gene031235	0.111168	undirected	NA	NA
gene019244	gene031400	0.0400815	undirected	NA	NA
gene019244	gene031519	0.0425154	undirected	NA	NA
gene019244	gene031781	0.112178	undirected	NA	NA
gene019244	gene032052	0.0509997	undirected	NA	NA
gene019244	gene032067	0.0274175	undirected	NA	NA
gene019244	gene032203	0.0923396	undirected	NA	NA
gene019244	gene032443	0.0452957	undirected	NA	NA
gene019244	gene032455	0.0472849	undirected	NA	NA
gene019244	gene032605	0.0787065	undirected	NA	NA
gene019244	gene032606	0.0724542	undirected	NA	NA
gene019244	gene032768	0.130019	undirected	NA	NA
gene019244	gene032847	0.0740227	undirected	NA	NA
gene019244	gene032900	0.0369576	undirected	NA	NA
gene019244	gene032949	0.0368205	undirected	NA	NA
gene019244	gene033285	0.094415	undirected	NA	NA
gene019244	gene033581	0.114764	undirected	NA	NA
gene019244	gene033880	0.0453051	undirected	NA	NA
gene019244	gene034120	0.0629277	undirected	NA	NA
gene019244	gene034207	0.0624225	undirected	NA	NA
gene019244	gene034216	0.071733	undirected	NA	NA
gene019244	gene034248	0.0533645	undirected	NA	NA
gene019244	gene034589	0.0622115	undirected	NA	NA
gene019244	gene034608	0.0229058	undirected	NA	NA
gene019244	gene034797	0.0286908	undirected	NA	NA
gene019244	gene034901	0.0270946	undirected	NA	NA
gene019244	gene034908	0.108856	undirected	NA	NA
gene019244	gene034993	0.025913	undirected	NA	NA
gene019244	gene035097	0.0752228	undirected	NA	NA
gene019244	gene035309	0.0660282	undirected	NA	NA
gene019244	gene035379	0.0644605	undirected	NA	NA
gene019266	gene019745	0.0997764	undirected	NA	NA
gene019266	gene020287	0.0995814	undirected	NA	NA
gene019266	gene020359	0.0959757	undirected	NA	NA
gene019266	gene020957	0.143983	undirected	NA	NA
gene019266	gene021005	0.16469	undirected	NA	NA
gene019266	gene021128	0.120957	undirected	NA	NA
gene019266	gene021283	0.0900154	undirected	NA	NA
gene019266	gene021311	0.172068	undirected	NA	NA
gene019266	gene021610	0.0589534	undirected	NA	NA
gene019266	gene022256	0.0717083	undirected	NA	NA
gene019266	gene022393	0.107594	undirected	NA	NA
gene019266	gene023027	0.140103	undirected	NA	NA
gene019266	gene023289	0.111301	undirected	NA	NA
gene019266	gene023494	0.161131	undirected	NA	NA
gene019266	gene023654	0.0828718	undirected	NA	NA
gene019266	gene023674	0.100955	undirected	NA	NA
gene019266	gene023886	0.0903054	undirected	NA	NA
gene019266	gene025049	0.14999	undirected	NA	NA
gene019266	gene025063	0.125033	undirected	NA	NA
gene019266	gene025329	0.0899772	undirected	NA	NA
gene019266	gene025824	0.171436	undirected	NA	NA
gene019266	gene025829	0.113549	undirected	NA	NA
gene019266	gene025880	0.146813	undirected	NA	NA
gene019266	gene025914	0.133942	undirected	NA	NA
gene019266	gene025915	0.104751	undirected	NA	NA
gene019266	gene026462	0.0617942	undirected	NA	NA
gene019266	gene026490	0.131832	undirected	NA	NA
gene019266	gene026577	0.0954239	undirected	NA	NA
gene019266	gene026580	0.0508173	undirected	NA	NA
gene019266	gene026673	0.124375	undirected	NA	NA
gene019266	gene026770	0.0668619	undirected	NA	NA
gene019266	gene026800	0.177365	undirected	NA	NA
gene019266	gene026844	0.133749	undirected	NA	NA
gene019266	gene027047	0.106998	undirected	NA	NA
gene019266	gene027129	0.14603	undirected	NA	NA
gene019266	gene027237	0.0493762	undirected	NA	NA
gene019266	gene027334	0.139189	undirected	NA	NA
gene019266	gene027363	0.129687	undirected	NA	NA
gene019266	gene027568	0.067646	undirected	NA	NA
gene019266	gene027822	0.050284	undirected	NA	NA
gene019266	gene027878	0.190443	undirected	NA	NA
gene019266	gene028208	0.09187	undirected	NA	NA
gene019266	gene028481	0.113259	undirected	NA	NA
gene019266	gene028509	0.0923152	undirected	NA	NA
gene019266	gene028686	0.126071	undirected	NA	NA
gene019266	gene028890	0.103276	undirected	NA	NA
gene019266	gene029016	0.119814	undirected	NA	NA
gene019266	gene029184	0.118532	undirected	NA	NA
gene019266	gene029497	0.0453427	undirected	NA	NA
gene019266	gene029828	0.119939	undirected	NA	NA
gene019266	gene029928	0.0855897	undirected	NA	NA
gene019266	gene030231	0.060075	undirected	NA	NA
gene019266	gene030260	0.138955	undirected	NA	NA
gene019266	gene030363	0.092574	undirected	NA	NA
gene019266	gene030450	0.130458	undirected	NA	NA
gene019266	gene030701	0.0795307	undirected	NA	NA
gene019266	gene030777	0.0906171	undirected	NA	NA
gene019266	gene031103	0.0595081	undirected	NA	NA
gene019266	gene031135	0.110003	undirected	NA	NA
gene019266	gene031235	0.130573	undirected	NA	NA
gene019266	gene031400	0.0959991	undirected	NA	NA
gene019266	gene031519	0.114937	undirected	NA	NA
gene019266	gene031556	0.0980421	undirected	NA	NA
gene019266	gene031781	0.081023	undirected	NA	NA
gene019266	gene032052	0.119591	undirected	NA	NA
gene019266	gene032067	0.117954	undirected	NA	NA
gene019266	gene032203	0.166562	undirected	NA	NA
gene019266	gene032225	0.0401905	undirected	NA	NA
gene019266	gene032337	0.0878514	undirected	NA	NA
gene019266	gene032443	0.0689725	undirected	NA	NA
gene019266	gene032455	0.0679265	undirected	NA	NA
gene019266	gene032605	0.146042	undirected	NA	NA
gene019266	gene032606	0.149271	undirected	NA	NA
gene019266	gene032768	0.10025	undirected	NA	NA
gene019266	gene032847	0.147494	undirected	NA	NA
gene019266	gene032900	0.0772014	undirected	NA	NA
gene019266	gene032949	0.155321	undirected	NA	NA
gene019266	gene033285	0.0973788	undirected	NA	NA
gene019266	gene033581	0.199465	undirected	NA	NA
gene019266	gene033880	0.110763	undirected	NA	NA
gene019266	gene034120	0.117176	undirected	NA	NA
gene019266	gene034207	0.123007	undirected	NA	NA
gene019266	gene034216	0.147312	undirected	NA	NA
gene019266	gene034248	0.150389	undirected	NA	NA
gene019266	gene034589	0.125831	undirected	NA	NA
gene019266	gene034608	0.105873	undirected	NA	NA
gene019266	gene034797	0.0556159	undirected	NA	NA
gene019266	gene034901	0.0649519	undirected	NA	NA
gene019266	gene034908	0.192386	undirected	NA	NA
gene019266	gene034993	0.0681499	undirected	NA	NA
gene019266	gene035097	0.183679	undirected	NA	NA
gene019266	gene035309	0.142282	undirected	NA	NA
gene019266	gene035379	0.15407	undirected	NA	NA
gene019745	gene020287	0.0364349	undirected	NA	NA
gene019745	gene020957	0.0824796	undirected	NA	NA
gene019745	gene021005	0.0636106	undirected	NA	NA
gene019745	gene021128	0.102836	undirected	NA	NA
gene019745	gene021283	0.0529874	undirected	NA	NA
gene019745	gene021311	0.0765022	undirected	NA	NA
gene019745	gene021610	0.114393	undirected	NA	NA
gene019745	gene022256	0.0253064	undirected	NA	NA
gene019745	gene022393	0.024091	undirected	NA	NA
gene019745	gene023027	0.059499	undirected	NA	NA
gene019745	gene023289	0.0571595	undirected	NA	NA
gene019745	gene023494	0.0891172	undirected	NA	NA
gene019745	gene023654	0.124665	undirected	NA	NA
gene019745	gene023674	0.0396375	undirected	NA	NA
gene019745	gene023886	0.0418905	undirected	NA	NA
gene019745	gene025049	0.0920772	undirected	NA	NA
gene019745	gene025063	0.0635246	undirected	NA	NA
gene019745	gene025329	0.0415176	undirected	NA	NA
gene019745	gene025824	0.0924446	undirected	NA	NA
gene019745	gene025829	0.0369802	undirected	NA	NA
gene019745	gene025880	0.0559681	undirected	NA	NA
gene019745	gene025914	0.0622843	undirected	NA	NA
gene019745	gene025915	0.0433447	undirected	NA	NA
gene019745	gene026462	0.0253996	undirected	NA	NA
gene019745	gene026490	0.0480315	undirected	NA	NA
gene019745	gene026577	0.0740453	undirected	NA	NA
gene019745	gene026580	0.0221968	undirected	NA	NA
gene019745	gene026673	0.031195	undirected	NA	NA
gene019745	gene026770	0.100045	undirected	NA	NA
gene019745	gene026800	0.0533355	undirected	NA	NA
gene019745	gene026844	0.0554648	undirected	NA	NA
gene019745	gene027047	0.110639	undirected	NA	NA
gene019745	gene027129	0.0907639	undirected	NA	NA
gene019745	gene027237	0.107234	undirected	NA	NA
gene019745	gene027334	0.0449414	undirected	NA	NA
gene019745	gene027363	0.0530688	undirected	NA	NA
gene019745	gene027568	0.111633	undirected	NA	NA
gene019745	gene027822	0.0274828	undirected	NA	NA
gene019745	gene027878	0.0651073	undirected	NA	NA
gene019745	gene028208	0.033896	undirected	NA	NA
gene019745	gene028481	0.0653616	undirected	NA	NA
gene019745	gene028509	0.0361246	undirected	NA	NA
gene019745	gene028686	0.0511165	undirected	NA	NA
gene019745	gene028890	0.0382891	undirected	NA	NA
gene019745	gene029016	0.0743602	undirected	NA	NA
gene019745	gene029184	0.0418522	undirected	NA	NA
gene019745	gene029497	0.113607	undirected	NA	NA
gene019745	gene029828	0.0586041	undirected	NA	NA
gene019745	gene029928	0.052392	undirected	NA	NA
gene019745	gene030231	0.0371971	undirected	NA	NA
gene019745	gene030260	0.065104	undirected	NA	NA
gene019745	gene030363	0.0369699	undirected	NA	NA
gene019745	gene030450	0.123993	undirected	NA	NA
gene019745	gene030701	0.0806816	undirected	NA	NA
gene019745	gene030777	0.0426653	undirected	NA	NA
gene019745	gene031135	0.0811349	undirected	NA	NA
gene019745	gene031235	0.054569	undirected	NA	NA
gene019745	gene031400	0.0669279	undirected	NA	NA
gene019745	gene031519	0.0301529	undirected	NA	NA
gene019745	gene031556	0.0531354	undirected	NA	NA
gene019745	gene031781	0.0216379	undirected	NA	NA
gene019745	gene032052	0.0367372	undirected	NA	NA
gene019745	gene032067	0.0841106	undirected	NA	NA
gene019745	gene032203	0.0735475	undirected	NA	NA
gene019745	gene032225	0.0240956	undirected	NA	NA
gene019745	gene032337	0.0532444	undirected	NA	NA
gene019745	gene032443	0.028998	undirected	NA	NA
gene019745	gene032455	0.0295173	undirected	NA	NA
gene019745	gene032605	0.0927124	undirected	NA	NA
gene019745	gene032606	0.105215	undirected	NA	NA
gene019745	gene032768	0.0399618	undirected	NA	NA
gene019745	gene032847	0.106407	undirected	NA	NA
gene019745	gene032900	0.0204709	undirected	NA	NA
gene019745	gene032949	0.0633461	undirected	NA	NA
gene019745	gene033285	0.0407348	undirected	NA	NA
gene019745	gene033581	0.101317	undirected	NA	NA
gene019745	gene033880	0.034672	undirected	NA	NA
gene019745	gene034120	0.0732099	undirected	NA	NA
gene019745	gene034207	0.077601	undirected	NA	NA
gene019745	gene034216	0.0888883	undirected	NA	NA
gene019745	gene034248	0.0807655	undirected	NA	NA
gene019745	gene034589	0.0789014	undirected	NA	NA
gene019745	gene034608	0.0548592	undirected	NA	NA
gene019745	gene034797	0.0227093	undirected	NA	NA
gene019745	gene034901	0.067813	undirected	NA	NA
gene019745	gene034908	0.128354	undirected	NA	NA
gene019745	gene034993	0.0845078	undirected	NA	NA
gene019745	gene035097	0.129742	undirected	NA	NA
gene019745	gene035309	0.0898889	undirected	NA	NA
gene019745	gene035379	0.0952181	undirected	NA	NA
gene020287	gene020359	0.0331111	undirected	NA	NA
gene020287	gene020957	0.105001	undirected	NA	NA
gene020287	gene021005	0.064737	undirected	NA	NA
gene020287	gene021128	0.0715881	undirected	NA	NA
gene020287	gene021283	0.0556249	undirected	NA	NA
gene020287	gene021311	0.0766764	undirected	NA	NA
gene020287	gene022256	0.0903056	undirected	NA	NA
gene020287	gene022393	0.0297123	undirected	NA	NA
gene020287	gene023027	0.0490635	undirected	NA	NA
gene020287	gene023289	0.0390862	undirected	NA	NA
gene020287	gene023494	0.0913737	undirected	NA	NA
gene020287	gene023654	0.0505921	undirected	NA	NA
gene020287	gene023674	0.0220378	undirected	NA	NA
gene020287	gene023886	0.138898	undirected	NA	NA
gene020287	gene025049	0.0741571	undirected	NA	NA
gene020287	gene025063	0.158031	undirected	NA	NA
gene020287	gene025329	0.0390221	undirected	NA	NA
gene020287	gene025824	0.135662	undirected	NA	NA
gene020287	gene025829	0.079685	undirected	NA	NA
gene020287	gene025880	0.0812654	undirected	NA	NA
gene020287	gene025914	0.188293	undirected	NA	NA
gene020287	gene025915	0.106227	undirected	NA	NA
gene020287	gene026462	0.0900859	undirected	NA	NA
gene020287	gene026490	0.0810005	undirected	NA	NA
gene020287	gene026577	0.065505	undirected	NA	NA
gene020287	gene026580	0.0510722	undirected	NA	NA
gene020287	gene026673	0.0338625	undirected	NA	NA
gene020287	gene026770	0.0452874	undirected	NA	NA
gene020287	gene026800	0.0694325	undirected	NA	NA
gene020287	gene026844	0.0700611	undirected	NA	NA
gene020287	gene027047	0.0537954	undirected	NA	NA
gene020287	gene027129	0.0871175	undirected	NA	NA
gene020287	gene027237	0.0224264	undirected	NA	NA
gene020287	gene027334	0.0499107	undirected	NA	NA
gene020287	gene027363	0.124573	undirected	NA	NA
gene020287	gene027568	0.0430633	undirected	NA	NA
gene020287	gene027822	0.0329092	undirected	NA	NA
gene020287	gene027878	0.10262	undirected	NA	NA
gene020287	gene028208	0.0281347	undirected	NA	NA
gene020287	gene028481	0.0438553	undirected	NA	NA
gene020287	gene028509	0.0575353	undirected	NA	NA
gene020287	gene028686	0.114419	undirected	NA	NA
gene020287	gene028890	0.0478879	undirected	NA	NA
gene020287	gene029016	0.0587824	undirected	NA	NA
gene020287	gene029184	0.113956	undirected	NA	NA
gene020287	gene029828	0.0918089	undirected	NA	NA
gene020287	gene029928	0.0266517	undirected	NA	NA
gene020287	gene030231	0.0240659	undirected	NA	NA
gene020287	gene030260	0.0869949	undirected	NA	NA
gene020287	gene030363	0.0831828	undirected	NA	NA
gene020287	gene030450	0.0802822	undirected	NA	NA
gene020287	gene030701	0.0269604	undirected	NA	NA
gene020287	gene030777	0.0975837	undirected	NA	NA
gene020287	gene031103	0.0658052	undirected	NA	NA
gene020287	gene031135	0.0598738	undirected	NA	NA
gene020287	gene031235	0.179975	undirected	NA	NA
gene020287	gene031400	0.0492555	undirected	NA	NA
gene020287	gene031519	0.0636071	undirected	NA	NA
gene020287	gene031556	0.071783	undirected	NA	NA
gene020287	gene031781	0.0942353	undirected	NA	NA
gene020287	gene032052	0.0552029	undirected	NA	NA
gene020287	gene032067	0.0548232	undirected	NA	NA
gene020287	gene032203	0.0908383	undirected	NA	NA
gene020287	gene032225	0.0210907	undirected	NA	NA
gene020287	gene032337	0.0330229	undirected	NA	NA
gene020287	gene032443	0.0524559	undirected	NA	NA
gene020287	gene032455	0.0937596	undirected	NA	NA
gene020287	gene032605	0.109141	undirected	NA	NA
gene020287	gene032606	0.141621	undirected	NA	NA
gene020287	gene032768	0.108471	undirected	NA	NA
gene020287	gene032847	0.110295	undirected	NA	NA
gene020287	gene032900	0.0485865	undirected	NA	NA
gene020287	gene032949	0.0763039	undirected	NA	NA
gene020287	gene033285	0.0625764	undirected	NA	NA
gene020287	gene033581	0.0659395	undirected	NA	NA
gene020287	gene033880	0.0698039	undirected	NA	NA
gene020287	gene034120	0.0851524	undirected	NA	NA
gene020287	gene034207	0.12784	undirected	NA	NA
gene020287	gene034216	0.161209	undirected	NA	NA
gene020287	gene034248	0.155108	undirected	NA	NA
gene020287	gene034589	0.115481	undirected	NA	NA
gene020287	gene034608	0.0472883	undirected	NA	NA
gene020287	gene034797	0.0736893	undirected	NA	NA
gene020287	gene034901	0.0386215	undirected	NA	NA
gene020287	gene034908	0.0771232	undirected	NA	NA
gene020287	gene034993	0.0205501	undirected	NA	NA
gene020287	gene035097	0.0967451	undirected	NA	NA
gene020287	gene035309	0.104079	undirected	NA	NA
gene020287	gene035379	0.106083	undirected	NA	NA
gene020359	gene020957	0.0470483	undirected	NA	NA
gene020359	gene021005	0.195142	undirected	NA	NA
gene020359	gene021128	0.0584247	undirected	NA	NA
gene020359	gene021283	0.0280551	undirected	NA	NA
gene020359	gene021311	0.166268	undirected	NA	NA
gene020359	gene022256	0.0654828	undirected	NA	NA
gene020359	gene022393	0.120075	undirected	NA	NA
gene020359	gene023027	0.181356	undirected	NA	NA
gene020359	gene023289	0.064166	undirected	NA	NA
gene020359	gene023494	0.114965	undirected	NA	NA
gene020359	gene023654	0.025199	undirected	NA	NA
gene020359	gene023674	0.0373046	undirected	NA	NA
gene020359	gene023886	0.0671836	undirected	NA	NA
gene020359	gene025049	0.0745852	undirected	NA	NA
gene020359	gene025063	0.0942282	undirected	NA	NA
gene020359	gene025329	0.0763249	undirected	NA	NA
gene020359	gene025824	0.142229	undirected	NA	NA
gene020359	gene025829	0.128855	undirected	NA	NA
gene020359	gene025880	0.210693	undirected	NA	NA
gene020359	gene025914	0.114275	undirected	NA	NA
gene020359	gene025915	0.0341403	undirected	NA	NA
gene020359	gene026462	0.0204127	undirected	NA	NA
gene020359	gene026490	0.190291	undirected	NA	NA
gene020359	gene026673	0.107192	undirected	NA	NA
gene020359	gene026800	0.0685684	undirected	NA	NA
gene020359	gene026844	0.0454033	undirected	NA	NA
gene020359	gene027047	0.0409336	undirected	NA	NA
gene020359	gene027129	0.0449332	undirected	NA	NA
gene020359	gene027334	0.0699988	undirected	NA	NA
gene020359	gene027363	0.107715	undirected	NA	NA
gene020359	gene027568	0.0266995	undirected	NA	NA
gene020359	gene027878	0.218776	undirected	NA	NA
gene020359	gene028208	0.102231	undirected	NA	NA
gene020359	gene028481	0.120809	undirected	NA	NA
gene020359	gene028509	0.107161	undirected	NA	NA
gene020359	gene028686	0.0242727	undirected	NA	NA
gene020359	gene028890	0.173257	undirected	NA	NA
gene020359	gene029184	0.0362497	undirected	NA	NA
gene020359	gene029828	0.0216943	undirected	NA	NA
gene020359	gene029928	0.0815646	undirected	NA	NA
gene020359	gene030260	0.141169	undirected	NA	NA
gene020359	gene030450	0.0331594	undirected	NA	NA
gene020359	gene030701	0.0237809	undirected	NA	NA
gene020359	gene030777	0.0590724	undirected	NA	NA
gene020359	gene031103	0.0325403	undirected	NA	NA
gene020359	gene031135	0.0735439	undirected	NA	NA
gene020359	gene031235	0.136708	undirected	NA	NA
gene020359	gene031400	0.0281466	undirected	NA	NA
gene020359	gene031519	0.039795	undirected	NA	NA
gene020359	gene031781	0.124718	undirected	NA	NA
gene020359	gene032052	0.138982	undirected	NA	NA
gene020359	gene032067	0.0323228	undirected	NA	NA
gene020359	gene032203	0.110937	undirected	NA	NA
gene020359	gene032443	0.069197	undirected	NA	NA
gene020359	gene032455	0.0509115	undirected	NA	NA
gene020359	gene032605	0.104534	undirected	NA	NA
gene020359	gene032606	0.0721413	undirected	NA	NA
gene020359	gene032768	0.0993013	undirected	NA	NA
gene020359	gene032847	0.0745435	undirected	NA	NA
gene020359	gene032900	0.0653457	undirected	NA	NA
gene020359	gene032949	0.0392816	undirected	NA	NA
gene020359	gene033285	0.123225	undirected	NA	NA
gene020359	gene033581	0.166969	undirected	NA	NA
gene020359	gene033880	0.0358487	undirected	NA	NA
gene020359	gene034120	0.0500656	undirected	NA	NA
gene020359	gene034207	0.0625204	undirected	NA	NA
gene020359	gene034216	0.0850576	undirected	NA	NA
gene020359	gene034248	0.0515699	undirected	NA	NA
gene020359	gene034589	0.0598652	undirected	NA	NA
gene020359	gene034608	0.027788	undirected	NA	NA
gene020359	gene034901	0.0238324	undirected	NA	NA
gene020359	gene034908	0.109766	undirected	NA	NA
gene020359	gene035097	0.095264	undirected	NA	NA
gene020359	gene035309	0.0865749	undirected	NA	NA
gene020359	gene035379	0.0694271	undirected	NA	NA
gene020957	gene021005	0.125382	undirected	NA	NA
gene020957	gene021128	0.139686	undirected	NA	NA
gene020957	gene021283	0.104813	undirected	NA	NA
gene020957	gene021311	0.15228	undirected	NA	NA
gene020957	gene021610	0.0616062	undirected	NA	NA
gene020957	gene022256	0.0725664	undirected	NA	NA
gene020957	gene022393	0.0496138	undirected	NA	NA
gene020957	gene023027	0.0979828	undirected	NA	NA
gene020957	gene023289	0.0685423	undirected	NA	NA
gene020957	gene023494	0.161794	undirected	NA	NA
gene020957	gene023654	0.0842915	undirected	NA	NA
gene020957	gene023674	0.0500449	undirected	NA	NA
gene020957	gene023886	0.10217	undirected	NA	NA
gene020957	gene025049	0.124405	undirected	NA	NA
gene020957	gene025063	0.133691	undirected	NA	NA
gene020957	gene025329	0.0559736	undirected	NA	NA
gene020957	gene025824	0.171962	undirected	NA	NA
gene020957	gene025829	0.0806248	undirected	NA	NA
gene020957	gene025880	0.118506	undirected	NA	NA
gene020957	gene025914	0.1458	undirected	NA	NA
gene020957	gene025915	0.0802397	undirected	NA	NA
gene020957	gene026462	0.0566197	undirected	NA	NA
gene020957	gene026490	0.112843	undirected	NA	NA
gene020957	gene026577	0.0928527	undirected	NA	NA
gene020957	gene026580	0.0570321	undirected	NA	NA
gene020957	gene026673	0.0555211	undirected	NA	NA
gene020957	gene026770	0.063118	undirected	NA	NA
gene020957	gene026800	0.119239	undirected	NA	NA
gene020957	gene026844	0.0953057	undirected	NA	NA
gene020957	gene027047	0.0937494	undirected	NA	NA
gene020957	gene027129	0.108334	undirected	NA	NA
gene020957	gene027237	0.063502	undirected	NA	NA
gene020957	gene027334	0.077761	undirected	NA	NA
gene020957	gene027363	0.139738	undirected	NA	NA
gene020957	gene027568	0.063737	undirected	NA	NA
gene020957	gene027822	0.0512329	undirected	NA	NA
gene020957	gene027878	0.174743	undirected	NA	NA
gene020957	gene028208	0.040372	undirected	NA	NA
gene020957	gene028481	0.0881623	undirected	NA	NA
gene020957	gene028509	0.0750577	undirected	NA	NA
gene020957	gene028686	0.149747	undirected	NA	NA
gene020957	gene028890	0.0733506	undirected	NA	NA
gene020957	gene029016	0.139067	undirected	NA	NA
gene020957	gene029184	0.13714	undirected	NA	NA
gene020957	gene029497	0.053207	undirected	NA	NA
gene020957	gene029828	0.11108	undirected	NA	NA
gene020957	gene029928	0.0521226	undirected	NA	NA
gene020957	gene030231	0.0467844	undirected	NA	NA
gene020957	gene030260	0.115166	undirected	NA	NA
gene020957	gene030363	0.0980008	undirected	NA	NA
gene020957	gene030450	0.113196	undirected	NA	NA
gene020957	gene030701	0.05872	undirected	NA	NA
gene020957	gene030777	0.0904971	undirected	NA	NA
gene020957	gene031103	0.0424923	undirected	NA	NA
gene020957	gene031135	0.0858834	undirected	NA	NA
gene020957	gene031235	0.142224	undirected	NA	NA
gene020957	gene031400	0.0634237	undirected	NA	NA
gene020957	gene031519	0.0855266	undirected	NA	NA
gene020957	gene031556	0.135461	undirected	NA	NA
gene020957	gene031781	0.067945	undirected	NA	NA
gene020957	gene032052	0.0653385	undirected	NA	NA
gene020957	gene032067	0.0748028	undirected	NA	NA
gene020957	gene032203	0.151411	undirected	NA	NA
gene020957	gene032225	0.0420565	undirected	NA	NA
gene020957	gene032337	0.0828425	undirected	NA	NA
gene020957	gene032443	0.0590295	undirected	NA	NA
gene020957	gene032455	0.0821957	undirected	NA	NA
gene020957	gene032605	0.145992	undirected	NA	NA
gene020957	gene032606	0.158572	undirected	NA	NA
gene020957	gene032768	0.10759	undirected	NA	NA
gene020957	gene032847	0.13654	undirected	NA	NA
gene020957	gene032900	0.0519156	undirected	NA	NA
gene020957	gene032949	0.137794	undirected	NA	NA
gene020957	gene033285	0.0719321	undirected	NA	NA
gene020957	gene033581	0.152123	undirected	NA	NA
gene020957	gene033880	0.0895785	undirected	NA	NA
gene020957	gene034120	0.112353	undirected	NA	NA
gene020957	gene034207	0.133231	undirected	NA	NA
gene020957	gene034216	0.164791	undirected	NA	NA
gene020957	gene034248	0.144616	undirected	NA	NA
gene020957	gene034589	0.13718	undirected	NA	NA
gene020957	gene034608	0.0631234	undirected	NA	NA
gene020957	gene034797	0.0616212	undirected	NA	NA
gene020957	gene034901	0.0644219	undirected	NA	NA
gene020957	gene034908	0.166817	undirected	NA	NA
gene020957	gene034993	0.0590235	undirected	NA	NA
gene020957	gene035097	0.165782	undirected	NA	NA
gene020957	gene035309	0.126092	undirected	NA	NA
gene020957	gene035379	0.140784	undirected	NA	NA
gene021005	gene021128	0.124669	undirected	NA	NA
gene021005	gene021283	0.0772896	undirected	NA	NA
gene021005	gene021311	0.168705	undirected	NA	NA
gene021005	gene021610	0.0344018	undirected	NA	NA
gene021005	gene022256	0.0742529	undirected	NA	NA
gene021005	gene022393	0.170222	undirected	NA	NA
gene021005	gene023027	0.204616	undirected	NA	NA
gene021005	gene023289	0.143324	undirected	NA	NA
gene021005	gene023494	0.114373	undirected	NA	NA
gene021005	gene023654	0.0597162	undirected	NA	NA
gene021005	gene023674	0.109712	undirected	NA	NA
gene021005	gene023886	0.0727479	undirected	NA	NA
gene021005	gene025049	0.152515	undirected	NA	NA
gene021005	gene025063	0.125071	undirected	NA	NA
gene021005	gene025329	0.157351	undirected	NA	NA
gene021005	gene025824	0.148602	undirected	NA	NA
gene021005	gene025829	0.17709	undirected	NA	NA
gene021005	gene025880	0.176842	undirected	NA	NA
gene021005	gene025914	0.111069	undirected	NA	NA
gene021005	gene025915	0.0811805	undirected	NA	NA
gene021005	gene026462	0.0580242	undirected	NA	NA
gene021005	gene026490	0.154779	undirected	NA	NA
gene021005	gene026577	0.0412149	undirected	NA	NA
gene021005	gene026580	0.0510918	undirected	NA	NA
gene021005	gene026673	0.180931	undirected	NA	NA
gene021005	gene026770	0.0470758	undirected	NA	NA
gene021005	gene026800	0.150684	undirected	NA	NA
gene021005	gene026844	0.142821	undirected	NA	NA
gene021005	gene027047	0.0983504	undirected	NA	NA
gene021005	gene027129	0.120288	undirected	NA	NA
gene021005	gene027237	0.0290911	undirected	NA	NA
gene021005	gene027334	0.146087	undirected	NA	NA
gene021005	gene027363	0.120723	undirected	NA	NA
gene021005	gene027568	0.0458682	undirected	NA	NA
gene021005	gene027822	0.0280755	undirected	NA	NA
gene021005	gene027878	0.237641	undirected	NA	NA
gene021005	gene028208	0.138536	undirected	NA	NA
gene021005	gene028481	0.117975	undirected	NA	NA
gene021005	gene028509	0.162505	undirected	NA	NA
gene021005	gene028686	0.0718343	undirected	NA	NA
gene021005	gene028890	0.192252	undirected	NA	NA
gene021005	gene029016	0.0707055	undirected	NA	NA
gene021005	gene029184	0.0958024	undirected	NA	NA
gene021005	gene029828	0.0816398	undirected	NA	NA
gene021005	gene029928	0.135163	undirected	NA	NA
gene021005	gene030231	0.0430689	undirected	NA	NA
gene021005	gene030260	0.188234	undirected	NA	NA
gene021005	gene030363	0.0691039	undirected	NA	NA
gene021005	gene030450	0.0867009	undirected	NA	NA
gene021005	gene030701	0.0679602	undirected	NA	NA
gene021005	gene030777	0.127097	undirected	NA	NA
gene021005	gene031103	0.0466081	undirected	NA	NA
gene021005	gene031135	0.105916	undirected	NA	NA
gene021005	gene031235	0.116792	undirected	NA	NA
gene021005	gene031400	0.0813652	undirected	NA	NA
gene021005	gene031519	0.0872419	undirected	NA	NA
gene021005	gene031556	0.0512574	undirected	NA	NA
gene021005	gene031781	0.0906788	undirected	NA	NA
gene021005	gene032052	0.193768	undirected	NA	NA
gene021005	gene032067	0.0904367	undirected	NA	NA
gene021005	gene032203	0.152235	undirected	NA	NA
gene021005	gene032225	0.0612374	undirected	NA	NA
gene021005	gene032337	0.0644885	undirected	NA	NA
gene021005	gene032443	0.146071	undirected	NA	NA
gene021005	gene032455	0.0869695	undirected	NA	NA
gene021005	gene032605	0.161585	undirected	NA	NA
gene021005	gene032606	0.140223	undirected	NA	NA
gene021005	gene032768	0.0812453	undirected	NA	NA
gene021005	gene032847	0.145578	undirected	NA	NA
gene021005	gene032900	0.13362	undirected	NA	NA
gene021005	gene032949	0.138914	undirected	NA	NA
gene021005	gene033285	0.16785	undirected	NA	NA
gene021005	gene033581	0.173456	undirected	NA	NA
gene021005	gene033880	0.093816	undirected	NA	NA
gene021005	gene034120	0.124245	undirected	NA	NA
gene021005	gene034207	0.135976	undirected	NA	NA
gene021005	gene034216	0.142319	undirected	NA	NA
gene021005	gene034248	0.116463	undirected	NA	NA
gene021005	gene034589	0.132828	undirected	NA	NA
gene021005	gene034608	0.0711816	undirected	NA	NA
gene021005	gene034797	0.0425646	undirected	NA	NA
gene021005	gene034901	0.0663301	undirected	NA	NA
gene021005	gene034908	0.1254	undirected	NA	NA
gene021005	gene034993	0.0582184	undirected	NA	NA
gene021005	gene035097	0.152467	undirected	NA	NA
gene021005	gene035309	0.156369	undirected	NA	NA
gene021005	gene035379	0.140642	undirected	NA	NA
gene021128	gene021283	0.130322	undirected	NA	NA
gene021128	gene021311	0.156981	undirected	NA	NA
gene021128	gene021610	0.0728115	undirected	NA	NA
gene021128	gene022256	0.0534245	undirected	NA	NA
gene021128	gene022393	0.0621572	undirected	NA	NA
gene021128	gene023027	0.10104	undirected	NA	NA
gene021128	gene023289	0.0902793	undirected	NA	NA
gene021128	gene023494	0.152347	undirected	NA	NA
gene021128	gene023654	0.0812922	undirected	NA	NA
gene021128	gene023674	0.0751696	undirected	NA	NA
gene021128	gene023886	0.0654486	undirected	NA	NA
gene021128	gene025049	0.122141	undirected	NA	NA
gene021128	gene025063	0.0967538	undirected	NA	NA
gene021128	gene025329	0.0743657	undirected	NA	NA
gene021128	gene025824	0.151373	undirected	NA	NA
gene021128	gene025829	0.0728821	undirected	NA	NA
gene021128	gene025880	0.112118	undirected	NA	NA
gene021128	gene025914	0.0995665	undirected	NA	NA
gene021128	gene025915	0.0698403	undirected	NA	NA
gene021128	gene026462	0.0426938	undirected	NA	NA
gene021128	gene026490	0.117286	undirected	NA	NA
gene021128	gene026577	0.089003	undirected	NA	NA
gene021128	gene026580	0.0479061	undirected	NA	NA
gene021128	gene026673	0.0728469	undirected	NA	NA
gene021128	gene026770	0.066792	undirected	NA	NA
gene021128	gene026800	0.106671	undirected	NA	NA
gene021128	gene026844	0.10583	undirected	NA	NA
gene021128	gene027047	0.0969984	undirected	NA	NA
gene021128	gene027129	0.119315	undirected	NA	NA
gene021128	gene027237	0.0649959	undirected	NA	NA
gene021128	gene027334	0.0823081	undirected	NA	NA
gene021128	gene027363	0.117522	undirected	NA	NA
gene021128	gene027568	0.0625178	undirected	NA	NA
gene021128	gene027822	0.0418355	undirected	NA	NA
gene021128	gene027878	0.172436	undirected	NA	NA
gene021128	gene028208	0.0599108	undirected	NA	NA
gene021128	gene028481	0.0967132	undirected	NA	NA
gene021128	gene028509	0.0673441	undirected	NA	NA
gene021128	gene028686	0.108422	undirected	NA	NA
gene021128	gene028890	0.0752159	undirected	NA	NA
gene021128	gene029016	0.136761	undirected	NA	NA
gene021128	gene029184	0.101079	undirected	NA	NA
gene021128	gene029497	0.0588207	undirected	NA	NA
gene021128	gene029828	0.103378	undirected	NA	NA
gene021128	gene029928	0.0673241	undirected	NA	NA
gene021128	gene030231	0.0454476	undirected	NA	NA
gene021128	gene030260	0.10323	undirected	NA	NA
gene021128	gene030363	0.0784414	undirected	NA	NA
gene021128	gene030450	0.120021	undirected	NA	NA
gene021128	gene030701	0.0802575	undirected	NA	NA
gene021128	gene030777	0.06623	undirected	NA	NA
gene021128	gene031103	0.0271153	undirected	NA	NA
gene021128	gene031135	0.0854193	undirected	NA	NA
gene021128	gene031235	0.0977894	undirected	NA	NA
gene021128	gene031400	0.0760739	undirected	NA	NA
gene021128	gene031519	0.0688423	undirected	NA	NA
gene021128	gene031556	0.100075	undirected	NA	NA
gene021128	gene031781	0.0536481	undirected	NA	NA
gene021128	gene032052	0.0796984	undirected	NA	NA
gene021128	gene032067	0.0833124	undirected	NA	NA
gene021128	gene032203	0.130879	undirected	NA	NA
gene021128	gene032225	0.045333	undirected	NA	NA
gene021128	gene032337	0.0852099	undirected	NA	NA
gene021128	gene032443	0.0534742	undirected	NA	NA
gene021128	gene032455	0.0524752	undirected	NA	NA
gene021128	gene032605	0.119586	undirected	NA	NA
gene021128	gene032606	0.126185	undirected	NA	NA
gene021128	gene032768	0.0876639	undirected	NA	NA
gene021128	gene032847	0.120622	undirected	NA	NA
gene021128	gene032900	0.0576661	undirected	NA	NA
gene021128	gene032949	0.133475	undirected	NA	NA
gene021128	gene033285	0.0716201	undirected	NA	NA
gene021128	gene033581	0.163987	undirected	NA	NA
gene021128	gene033880	0.0746494	undirected	NA	NA
gene021128	gene034120	0.113484	undirected	NA	NA
gene021128	gene034207	0.107857	undirected	NA	NA
gene021128	gene034216	0.118614	undirected	NA	NA
gene021128	gene034248	0.128002	undirected	NA	NA
gene021128	gene034589	0.105297	undirected	NA	NA
gene021128	gene034608	0.0627923	undirected	NA	NA
gene021128	gene034797	0.0457209	undirected	NA	NA
gene021128	gene034901	0.0582088	undirected	NA	NA
gene021128	gene034908	0.169641	undirected	NA	NA
gene021128	gene034993	0.0878645	undirected	NA	NA
gene021128	gene035097	0.149114	undirected	NA	NA
gene021128	gene035309	0.099474	undirected	NA	NA
gene021128	gene035379	0.122016	undirected	NA	NA
gene021283	gene021311	0.119712	undirected	NA	NA
gene021283	gene021610	0.0429987	undirected	NA	NA
gene021283	gene022256	0.0538267	undirected	NA	NA
gene021283	gene022393	0.0200222	undirected	NA	NA
gene021283	gene023027	0.0571691	undirected	NA	NA
gene021283	gene023289	0.0404738	undirected	NA	NA
gene021283	gene023494	0.134531	undirected	NA	NA
gene021283	gene023654	0.0662225	undirected	NA	NA
gene021283	gene023674	0.0241908	undirected	NA	NA
gene021283	gene023886	0.0831281	undirected	NA	NA
gene021283	gene025049	0.0713988	undirected	NA	NA
gene021283	gene025063	0.114433	undirected	NA	NA
gene021283	gene025329	0.0489218	undirected	NA	NA
gene021283	gene025824	0.163857	undirected	NA	NA
gene021283	gene025829	0.0560889	undirected	NA	NA
gene021283	gene025880	0.0932688	undirected	NA	NA
gene021283	gene025914	0.124694	undirected	NA	NA
gene021283	gene025915	0.0543837	undirected	NA	NA
gene021283	gene026462	0.0377558	undirected	NA	NA
gene021283	gene026490	0.123464	undirected	NA	NA
gene021283	gene026577	0.0520937	undirected	NA	NA
gene021283	gene026580	0.029829	undirected	NA	NA
gene021283	gene026673	0.0275493	undirected	NA	NA
gene021283	gene026770	0.0607028	undirected	NA	NA
gene021283	gene026800	0.0294806	undirected	NA	NA
gene021283	gene026844	0.0619828	undirected	NA	NA
gene021283	gene027047	0.0689997	undirected	NA	NA
gene021283	gene027129	0.0782945	undirected	NA	NA
gene021283	gene027237	0.0488353	undirected	NA	NA
gene021283	gene027334	0.0285042	undirected	NA	NA
gene021283	gene027363	0.127704	undirected	NA	NA
gene021283	gene027568	0.0561046	undirected	NA	NA
gene021283	gene027878	0.138297	undirected	NA	NA
gene021283	gene028208	0.0356038	undirected	NA	NA
gene021283	gene028481	0.0740843	undirected	NA	NA
gene021283	gene028509	0.0549092	undirected	NA	NA
gene021283	gene028686	0.0603951	undirected	NA	NA
gene021283	gene028890	0.0595296	undirected	NA	NA
gene021283	gene029016	0.0675573	undirected	NA	NA
gene021283	gene029184	0.0533986	undirected	NA	NA
gene021283	gene029497	0.0361294	undirected	NA	NA
gene021283	gene029828	0.0666915	undirected	NA	NA
gene021283	gene029928	0.0388492	undirected	NA	NA
gene021283	gene030260	0.083473	undirected	NA	NA
gene021283	gene030363	0.0473363	undirected	NA	NA
gene021283	gene030450	0.0848738	undirected	NA	NA
gene021283	gene030701	0.0439618	undirected	NA	NA
gene021283	gene030777	0.0531227	undirected	NA	NA
gene021283	gene031135	0.0641491	undirected	NA	NA
gene021283	gene031235	0.124424	undirected	NA	NA
gene021283	gene031400	0.0487671	undirected	NA	NA
gene021283	gene031556	0.0300863	undirected	NA	NA
gene021283	gene031781	0.0600827	undirected	NA	NA
gene021283	gene032052	0.0494075	undirected	NA	NA
gene021283	gene032067	0.0392213	undirected	NA	NA
gene021283	gene032203	0.0785715	undirected	NA	NA
gene021283	gene032225	0.0220485	undirected	NA	NA
gene021283	gene032337	0.0307315	undirected	NA	NA
gene021283	gene032443	0.0413645	undirected	NA	NA
gene021283	gene032455	0.0498784	undirected	NA	NA
gene021283	gene032605	0.114438	undirected	NA	NA
gene021283	gene032606	0.119743	undirected	NA	NA
gene021283	gene032768	0.111001	undirected	NA	NA
gene021283	gene032847	0.100329	undirected	NA	NA
gene021283	gene032900	0.0333166	undirected	NA	NA
gene021283	gene032949	0.061989	undirected	NA	NA
gene021283	gene033285	0.0720007	undirected	NA	NA
gene021283	gene033581	0.0984378	undirected	NA	NA
gene021283	gene033880	0.0270615	undirected	NA	NA
gene021283	gene034120	0.092318	undirected	NA	NA
gene021283	gene034207	0.107944	undirected	NA	NA
gene021283	gene034216	0.118118	undirected	NA	NA
gene021283	gene034248	0.113845	undirected	NA	NA
gene021283	gene034589	0.0853202	undirected	NA	NA
gene021283	gene034608	0.0263955	undirected	NA	NA
gene021283	gene034797	0.034576	undirected	NA	NA
gene021283	gene034901	0.0383785	undirected	NA	NA
gene021283	gene034908	0.11728	undirected	NA	NA
gene021283	gene034993	0.0550933	undirected	NA	NA
gene021283	gene035097	0.0959456	undirected	NA	NA
gene021283	gene035309	0.0745169	undirected	NA	NA
gene021283	gene035379	0.0843613	undirected	NA	NA
gene021311	gene021610	0.0340705	undirected	NA	NA
gene021311	gene022256	0.110126	undirected	NA	NA
gene021311	gene022393	0.149609	undirected	NA	NA
gene021311	gene023027	0.175589	undirected	NA	NA
gene021311	gene023289	0.123721	undirected	NA	NA
gene021311	gene023494	0.175472	undirected	NA	NA
gene021311	gene023654	0.0564405	undirected	NA	NA
gene021311	gene023674	0.115453	undirected	NA	NA
gene021311	gene023886	0.113893	undirected	NA	NA
gene021311	gene025049	0.149809	undirected	NA	NA
gene021311	gene025063	0.140566	undirected	NA	NA
gene021311	gene025329	0.143899	undirected	NA	NA
gene021311	gene025824	0.171365	undirected	NA	NA
gene021311	gene025829	0.174551	undirected	NA	NA
gene021311	gene025880	0.184649	undirected	NA	NA
gene021311	gene025914	0.137635	undirected	NA	NA
gene021311	gene025915	0.0839772	undirected	NA	NA
gene021311	gene026462	0.0406726	undirected	NA	NA
gene021311	gene026490	0.152635	undirected	NA	NA
gene021311	gene026577	0.0595896	undirected	NA	NA
gene021311	gene026580	0.0372195	undirected	NA	NA
gene021311	gene026673	0.160191	undirected	NA	NA
gene021311	gene026770	0.0429477	undirected	NA	NA
gene021311	gene026800	0.137913	undirected	NA	NA
gene021311	gene026844	0.142214	undirected	NA	NA
gene021311	gene027047	0.100842	undirected	NA	NA
gene021311	gene027129	0.117076	undirected	NA	NA
gene021311	gene027237	0.0309093	undirected	NA	NA
gene021311	gene027334	0.112137	undirected	NA	NA
gene021311	gene027363	0.133986	undirected	NA	NA
gene021311	gene027568	0.036803	undirected	NA	NA
gene021311	gene027822	0.0241012	undirected	NA	NA
gene021311	gene027878	0.222379	undirected	NA	NA
gene021311	gene028208	0.143036	undirected	NA	NA
gene021311	gene028481	0.172023	undirected	NA	NA
gene021311	gene028509	0.170234	undirected	NA	NA
gene021311	gene028686	0.10043	undirected	NA	NA
gene021311	gene028890	0.174829	undirected	NA	NA
gene021311	gene029016	0.0979825	undirected	NA	NA
gene021311	gene029184	0.107607	undirected	NA	NA
gene021311	gene029828	0.0899264	undirected	NA	NA
gene021311	gene029928	0.100473	undirected	NA	NA
gene021311	gene030231	0.0339627	undirected	NA	NA
gene021311	gene030260	0.16526	undirected	NA	NA
gene021311	gene030363	0.0721823	undirected	NA	NA
gene021311	gene030450	0.091877	undirected	NA	NA
gene021311	gene030701	0.065569	undirected	NA	NA
gene021311	gene030777	0.0918652	undirected	NA	NA
gene021311	gene031103	0.0656697	undirected	NA	NA
gene021311	gene031135	0.144329	undirected	NA	NA
gene021311	gene031235	0.142545	undirected	NA	NA
gene021311	gene031400	0.0669026	undirected	NA	NA
gene021311	gene031519	0.126555	undirected	NA	NA
gene021311	gene031556	0.0564037	undirected	NA	NA
gene021311	gene031781	0.110667	undirected	NA	NA
gene021311	gene032052	0.185013	undirected	NA	NA
gene021311	gene032067	0.0851281	undirected	NA	NA
gene021311	gene032203	0.164716	undirected	NA	NA
gene021311	gene032225	0.0512987	undirected	NA	NA
gene021311	gene032337	0.0860415	undirected	NA	NA
gene021311	gene032443	0.103544	undirected	NA	NA
gene021311	gene032455	0.0786978	undirected	NA	NA
gene021311	gene032605	0.170656	undirected	NA	NA
gene021311	gene032606	0.154599	undirected	NA	NA
gene021311	gene032768	0.120356	undirected	NA	NA
gene021311	gene032847	0.153753	undirected	NA	NA
gene021311	gene032900	0.16294	undirected	NA	NA
gene021311	gene032949	0.145088	undirected	NA	NA
gene021311	gene033285	0.147803	undirected	NA	NA
gene021311	gene033581	0.18156	undirected	NA	NA
gene021311	gene033880	0.0882621	undirected	NA	NA
gene021311	gene034120	0.159209	undirected	NA	NA
gene021311	gene034207	0.129704	undirected	NA	NA
gene021311	gene034216	0.161308	undirected	NA	NA
gene021311	gene034248	0.140159	undirected	NA	NA
gene021311	gene034589	0.141649	undirected	NA	NA
gene021311	gene034608	0.0592415	undirected	NA	NA
gene021311	gene034797	0.0387464	undirected	NA	NA
gene021311	gene034901	0.0491452	undirected	NA	NA
gene021311	gene034908	0.170688	undirected	NA	NA
gene021311	gene034993	0.0701967	undirected	NA	NA
gene021311	gene035097	0.138824	undirected	NA	NA
gene021311	gene035309	0.124934	undirected	NA	NA
gene021311	gene035379	0.170413	undirected	NA	NA
gene021610	gene023027	0.0348728	undirected	NA	NA
gene021610	gene023289	0.0690191	undirected	NA	NA
gene021610	gene023494	0.0346301	undirected	NA	NA
gene021610	gene023654	0.133032	undirected	NA	NA
gene021610	gene023674	0.0481733	undirected	NA	NA
gene021610	gene025049	0.0750897	undirected	NA	NA
gene021610	gene025063	0.0218029	undirected	NA	NA
gene021610	gene025329	0.0316809	undirected	NA	NA
gene021610	gene025824	0.0333185	undirected	NA	NA
gene021610	gene025880	0.0207809	undirected	NA	NA
gene021610	gene025915	0.0295612	undirected	NA	NA
gene021610	gene026462	0.020767	undirected	NA	NA
gene021610	gene026577	0.0730752	undirected	NA	NA
gene021610	gene026580	0.0312723	undirected	NA	NA
gene021610	gene026673	0.0246157	undirected	NA	NA
gene021610	gene026770	0.104542	undirected	NA	NA
gene021610	gene026800	0.0439567	undirected	NA	NA
gene021610	gene026844	0.0547992	undirected	NA	NA
gene021610	gene027047	0.108957	undirected	NA	NA
gene021610	gene027129	0.0873575	undirected	NA	NA
gene021610	gene027237	0.137909	undirected	NA	NA
gene021610	gene027334	0.05302	undirected	NA	NA
gene021610	gene027568	0.110589	undirected	NA	NA
gene021610	gene027822	0.0592098	undirected	NA	NA
gene021610	gene027878	0.0320475	undirected	NA	NA
gene021610	gene028481	0.0267479	undirected	NA	NA
gene021610	gene028509	0.0205248	undirected	NA	NA
gene021610	gene028686	0.0342509	undirected	NA	NA
gene021610	gene028890	0.0207662	undirected	NA	NA
gene021610	gene029016	0.102668	undirected	NA	NA
gene021610	gene029184	0.0234444	undirected	NA	NA
gene021610	gene029497	0.138724	undirected	NA	NA
gene021610	gene029828	0.0656505	undirected	NA	NA
gene021610	gene029928	0.0546825	undirected	NA	NA
gene021610	gene030231	0.0784271	undirected	NA	NA
gene021610	gene030260	0.0319627	undirected	NA	NA
gene021610	gene030363	0.0344044	undirected	NA	NA
gene021610	gene030450	0.126302	undirected	NA	NA
gene021610	gene030701	0.10763	undirected	NA	NA
gene021610	gene030777	0.0308069	undirected	NA	NA
gene021610	gene031135	0.0397905	undirected	NA	NA
gene021610	gene031400	0.078099	undirected	NA	NA
gene021610	gene031556	0.0675999	undirected	NA	NA
gene021610	gene032052	0.0216278	undirected	NA	NA
gene021610	gene032067	0.0951365	undirected	NA	NA
gene021610	gene032203	0.0392944	undirected	NA	NA
gene021610	gene032225	0.0504138	undirected	NA	NA
gene021610	gene032337	0.0820969	undirected	NA	NA
gene021610	gene032443	0.0209661	undirected	NA	NA
gene021610	gene032605	0.0428944	undirected	NA	NA
gene021610	gene032606	0.0582486	undirected	NA	NA
gene021610	gene032847	0.0669048	undirected	NA	NA
gene021610	gene032949	0.071983	undirected	NA	NA
gene021610	gene033285	0.0218287	undirected	NA	NA
[truncated: 3,335 more rows]

## Sheet: Table S6-5
Table S6-5 The greenyellow module ranks the top three gene annotations
[truncated: 4 more rows]

[truncated: 1 more sheets: Table S6-6]
