# Supplementary material for: A comparative transcriptomic analysis reveals a coordinated mechanism activated in response to cold acclimation in common vetch (Vicia sativa L.)
Source: BMC Genomics. 2022 Dec 8;23:814. doi: 10.1186/s12864-022-09039-w (PMC9733113; doi:10.1186/s12864-022-09039-w)
Supplement: Supplementary file 10 — Additional file 10: Table S7. Expression of genes involved in Ca2+ signaling in common vetch under cold acclimation conditions [file 12864_2022_9039_MOESM10_ESM.xlsx]

## Sheet: Sheet1
Table S7 Expressions of genes involved in Ca2+ signaling in the common vetch under cold acclimation conditions
Gene	Gene_id	Lanjian No.1															Lanjian No.3															COG_class	COG_class_annotation	GO_annotation	KEGG_annotation	KOG_class	KOG_class_annotation	Pfam_annotation	Swissprot_annotation	eggNOG_class	eggNOG_class_annotation	nr_annotation
		NA_1a	NA_2	NA_3	CS_1b	CS_2	CS_3	CA_1c	CA_2	CA_3	FA_1d	FA_2	FA_3	DA_1e	DA_2	DA_3	NA_1	NA_2	NA_3	CS_1	CS_2	CS_3	CA_1	CA_2	CA_3	FA_1	FA_2	FA_3	DA_1	DA_2	DA_3
Calcineurin B-like protein	c88992.graph_c0	1.55	1.94	1.85	4.32	2.28	3.45	2.02	2.39	3.79	2.83	1.98	3.05	5.35	6.12	3.93	2.06	1.56	1.81	2.27	2.92	3.11	1.8	1.61	1.23	2.66	1.99	1.7	1.13	1.28	1.08	--	--	Molecular Function: calcium ion binding (GO:0005509);;	K06268|7.74472e-101|cam:101509195|K06268 serine/threonine-protein phosphatase 2B regulatory subunit | (RefSeq) calcineurin B-like protein 4	[T]	Signal transduction mechanisms	EF hand;; EF hand	Calcineurin B-like protein 4 OS=Arabidopsis thaliana OX=3702 GN=CBL4 PE=1 SV=3	DTZ	--	PREDICTED: calcineurin B-like protein 7 isoform X1 [Cicer arietinum]
	c89935.graph_c0	18.87	10.64	10.01	5.01	4.52	1.96	8.05	7.7	10.51	1.73	3.15	2.34	4.21	3.45	6.21	26.78	27.91	27.18	20.96	18.38	17.3	25.03	19.98	25.73	8.34	8.87	12.77	14.43	14.07	12.72	--	--	Molecular Function: calcium ion binding (GO:0005509);; Cellular Component: integral component of membrane (GO:0016021);;	K06268|3.94737e-68|nnu:104600741|K06268 serine/threonine-protein phosphatase 2B regulatory subunit | (RefSeq) calcineurin B-like protein 9	[T]	Signal transduction mechanisms	--	Calcineurin B-like protein 9 OS=Oryza sativa subsp. japonica OX=39947 GN=CBL9 PE=2 SV=2	DTZ	--	PREDICTED: calcineurin B-like protein 10 isoform X2 [Lupinus angustifolius]
	c90185.graph_c0	55.69	50.93	44.28	31.81	49.16	43.94	51.69	50.19	70.73	33.23	27.5	37.54	51.92	62.74	50.38	139.34	123.11	136.12	80.42	92.48	74.9	89.87	79.08	82.7	51.41	56.45	54.92	71.6	89.99	79.56	--	--	Molecular Function: calcium ion binding (GO:0005509);;	K06268|1.13553e-75|cam:101488640|K06268 serine/threonine-protein phosphatase 2B regulatory subunit | (RefSeq) calcineurin B-like protein 3	[T]	Signal transduction mechanisms	EF hand;; EF-hand domain;; EF hand	Calcineurin B-like protein 3 OS=Oryza sativa subsp. japonica OX=39947 GN=CBL3 PE=1 SV=1	DTZ	--	PREDICTED: calcineurin B-like protein 3 isoform X2 [Lupinus angustifolius]
	c90555.graph_c0	4	4.72	3.94	1.28	1.25	1.62	3.63	2.29	1.91	2.04	2.14	2.29	5.04	3.44	5.05	4.28	6.05	4.71	3.91	4.2	3.06	3.13	2.62	4.13	4.73	3.46	3.93	3.19	5.31	2.88	--	--	Molecular Function: calcium ion binding (GO:0005509);; Cellular Component: integral component of membrane (GO:0016021);;	K06268|1.87006e-60|cam:101505072|K06268 serine/threonine-protein phosphatase 2B regulatory subunit | (RefSeq) calcineurin B-like protein 10	[T]	Signal transduction mechanisms	--	Calcineurin B-like protein 9 OS=Oryza sativa subsp. japonica OX=39947 GN=CBL9 PE=2 SV=2	DTZ	--	calcineurin b-like protein 10-like [Trifolium pratense]
	c92098.graph_c0	1.28	0.4	0.07	0	0.59	0.11	0.15	0.51	1.01	0.22	1.18	0	0	1.26	0.51	0.4	1.39	0.81	0.91	1.4	0.61	0.8	1.86	1.69	8.73	6.03	5.15	0.29	0.24	0.52	--	--	Molecular Function: calcium ion binding (GO:0005509);; Biological Process: response to water deprivation (GO:0009414);; Biological Process: response to salt stress (GO:0009651);;	K06268|4.63603e-119|mtr:MTR_8g099570|K06268 serine/threonine-protein phosphatase 2B regulatory subunit | (RefSeq) calcineurin B-like protein 4-1	[T]	Signal transduction mechanisms	EF hand;; EF-hand domain pair;; EF-hand domain;; EF hand	Calcineurin B-like protein 7 OS=Oryza sativa subsp. japonica OX=39947 GN=CBL7 PE=2 SV=1	DTZ	--	calcineurin B-like protein 4-1 [Medicago truncatula]
	c106730.graph_c0	0	0	0	0	0	0	0	0	0	0	0	0	0.59	0.84	0.88	0	0	0	0	0	0	0	0	0	0	0	0	0	0	0	--	--	--	K06268|3.76083e-13|mtr:MTR_8g099575|K06268 serine/threonine-protein phosphatase 2B regulatory subunit | (RefSeq) calcineurin B-like protein 4-1	[T]	Signal transduction mechanisms	--	Calcineurin B-like protein 7 OS=Oryza sativa subsp. japonica OX=39947 GN=CBL7 PE=2 SV=1	DTZ	--	calcineurin B-like protein 4-1 [Medicago truncatula]
	c74249.graph_c0	1.84	2.48	2.59	3.1	1.91	2.58	1.97	1.21	3.97	1.3	2.47	1.91	2.98	2.13	5.35	1.95	3.76	3.36	3.09	5.39	3.02	5.77	3.23	3.92	1.51	3.08	1.64	1.56	1.92	2.03	--	--	--	K06268|4.4297e-13|sind:105176573|K06268 serine/threonine-protein phosphatase 2B regulatory subunit | (RefSeq) calcineurin B-like protein 3	[T]	Signal transduction mechanisms	--	Calcineurin B-like protein 2 OS=Arabidopsis thaliana OX=3702 GN=CBL2 PE=1 SV=2	DTZ	--	hypothetical protein SETIT_0373931mg, partial [Setaria italica]
	c79747.graph_c0	0	0.22	0.09	0	0	0	0.12	0	0	0.2	0.21	0	1.4	0.65	1.66	0	0.09	1.38	0	0.29	0	0	0	0	0	0.2	0	0	0.31	0	--	--	Molecular Function: calcium ion binding (GO:0005509);; Cellular Component: membrane (GO:0016020);;	K06268|1.03746e-105|mtr:MTR_8g099575|K06268 serine/threonine-protein phosphatase 2B regulatory subunit | (RefSeq) calcineurin B-like protein 4-1	[T]	Signal transduction mechanisms	EF hand;; EF-hand domain pair;; EF-hand domain;; EF hand	Calcineurin B-like protein 4 OS=Arabidopsis thaliana OX=3702 GN=CBL4 PE=1 SV=3	DTZ	--	calcineurin B-like protein 4-1 [Medicago truncatula]
	c92338.graph_c1	181.24	183.25	183.95	117.99	127.71	123.65	157.34	152.13	170.11	167.73	164.09	169.81	137.37	137.07	143.24	116.87	117.85	107.74	114.81	122.23	114.84	151.13	134.79	137.99	131.89	135.72	124.83	104.58	97.28	114.36	--	--	Molecular Function: calcium ion binding (GO:0005509);; Molecular Function: protein binding (GO:0005515);;	K06268|2.2704e-59|obr:102710104|K06268 serine/threonine-protein phosphatase 2B regulatory subunit | (RefSeq) calcineurin B-like protein 3	[T]	Signal transduction mechanisms	EF hand;; EF hand	Calcineurin B-like protein 3 OS=Oryza sativa subsp. japonica OX=39947 GN=CBL3 PE=1 SV=1	DTZ	--	calcineurin B-like protein 3, partial [Quercus suber]
Calcium-dependent protein kinase	c53766.graph_c0	5.01	4.98	5.97	2.89	2.96	1.88	1.12	0.43	0.45	0.43	0.45	1.44	1.91	0.32	0	2.76	2.86	4.25	2.02	3.51	4.48	3.58	3	1.27	0.14	1.15	0.42	2.82	0.15	3.84	--	--	--	K13412|1.02049e-08|cam:101493713|K13412 calcium-dependent protein kinase [EC:2.7.11.1] | (RefSeq) calcium-dependent protein kinase 8-like	[T]	Signal transduction mechanisms	--	Calcium-dependent protein kinase 7 OS=Arabidopsis thaliana OX=3702 GN=CPK7 PE=2 SV=1	--	--	calcium-dependent protein kinase 8-like protein [Trifolium pratense]
	c79081.graph_c0	1.37	1	1.95	0.03	0.09	0	0.09	0.09	0.15	0.06	0	0.2	0.66	0	0.83	0.03	0.05	0	0.06	0.03	0	0.21	0.06	0.22	0	0.09	0.11	0	0.28	0.03	[M]	Cell wall/membrane/envelope biogenesis	Molecular Function: calmodulin-dependent protein kinase activity (GO:0004683);; Molecular Function: calcium ion binding (GO:0005509);; Molecular Function: calmodulin binding (GO:0005516);; Molecular Function: ATP binding (GO:0005524);; Cellular Component: nucleus (GO:0005634);; Cellular Component: cytoplasm (GO:0005737);; Biological Process: response to symbiont (GO:0009608);; Biological Process:…	K13412|0|mtr:MTR_8g043970|K13412 calcium-dependent protein kinase [EC:2.7.11.1] | (RefSeq) calmodulin-domain kinase CDPK protein	[T]	Signal transduction mechanisms	Protein kinase domain;; Protein tyrosine kinase;; EF-hand domain pair;; EF-hand domain;; EF hand;; EF hand;; EF-hand domain pair;; Cytoskeletal-regulatory complex EF hand	Calcium and calcium/calmodulin-dependent serine/threonine-protein kinase (Fragment) OS=Pisum sativum OX=3888 GN=SYM9 PE=1 SV=2	T	Signal transduction mechanisms	RecName: Full=Calcium and calcium/calmodulin-dependent serine/threonine-protein kinase; AltName: Full=Ps-SYM9; AltName: Full=PsCCaMK
	c80395.graph_c0	44.92	38.49	40.62	36.06	36.54	43.19	9.58	8.08	6.19	10.87	13.91	15.63	19.77	10.29	16.12	16.78	20.77	17.02	32.66	37.72	40.83	36.06	31.44	33.25	8.29	9.29	6.88	23.17	23.6	47.93	--	--	Molecular Function: calmodulin-dependent protein kinase activity (GO:0004683);; Molecular Function: calcium ion binding (GO:0005509);; Molecular Function: calmodulin binding (GO:0005516);; Molecular Function: ATP binding (GO:0005524);; Cellular Component: nucleus (GO:0005634);; Cellular Component: cytoplasm (GO:0005737);; Biological Process: abscisic acid-activated signaling pathway (GO:0009738);…	K13412|1.378e-60|mtr:MTR_7g091890|K13412 calcium-dependent protein kinase [EC:2.7.11.1] | (RefSeq) calmodulin-domain kinase CDPK protein	[T]	Signal transduction mechanisms	Protein kinase domain;; Protein tyrosine kinase	Calcium-dependent protein kinase 20 OS=Oryza sativa subsp. japonica OX=39947 GN=CPK20 PE=2 SV=2	T	Signal transduction mechanisms	hypothetical protein TSUD_331690 [Trifolium subterraneum]
	c81576.graph_c0	18.78	22.39	26.75	20.3	21.96	24.22	80.96	82.89	85.89	35.77	30.72	36.28	58	45.92	55.44	19.72	23.23	21.37	22.42	22.61	21.94	50.39	47.86	47.78	45.16	44.82	46.25	25.65	33.39	27.32	[T]	Signal transduction mechanisms	Molecular Function: calmodulin-dependent protein kinase activity (GO:0004683);; Molecular Function: calcium ion binding (GO:0005509);; Molecular Function: calmodulin binding (GO:0005516);; Molecular Function: ATP binding (GO:0005524);; Cellular Component: nucleus (GO:0005634);; Cellular Component: cytoplasm (GO:0005737);; Cellular Component: plasma membrane (GO:0005886);; Biological Process: absc…	K13412|3.25861e-147|cam:101492192|K13412 calcium-dependent protein kinase [EC:2.7.11.1] | (RefSeq) calcium-dependent protein kinase 4-like	[T]	Signal transduction mechanisms	EF hand;; EF-hand domain;; EF hand;; EF-hand domain pair;; EF-hand domain pair;; Cytoskeletal-regulatory complex EF hand	Calcium-dependent protein kinase 4 OS=Arabidopsis thaliana OX=3702 GN=CPK4 PE=1 SV=1	T	Signal transduction mechanisms	PREDICTED: calcium-dependent protein kinase 4-like [Cicer arietinum]
	c87951.graph_c0	19.05	15.81	17.79	12.07	14.03	14.5	7.67	9.41	9.51	22.18	21.73	18.84	30.29	26.47	25.48	10.11	12.72	11.26	28.27	29.4	27.69	30.62	18.9	23.63	22.63	20.02	19.78	9.47	11.11	26.09	[T]	Signal transduction mechanisms	Molecular Function: calmodulin-dependent protein kinase activity (GO:0004683);; Molecular Function: calcium ion binding (GO:0005509);; Molecular Function: calmodulin binding (GO:0005516);; Molecular Function: ATP binding (GO:0005524);; Cellular Component: nucleus (GO:0005634);; Cellular Component: cytoplasm (GO:0005737);; Cellular Component: plasma membrane (GO:0005886);; Biological Process: absc…	K13412|0|cam:101502305|K13412 calcium-dependent protein kinase [EC:2.7.11.1] | (RefSeq) calcium-dependent protein kinase 28	[T]	Signal transduction mechanisms	Protein kinase domain;; Protein tyrosine kinase;; Kinase-like;; EF hand;; EF hand	Calcium-dependent protein kinase 16 OS=Arabidopsis thaliana OX=3702 GN=CPK16 PE=1 SV=1	T	Signal transduction mechanisms	PREDICTED: calcium-dependent protein kinase 28 [Cicer arietinum]
	c89338.graph_c0	29.97	30.42	19.91	16.76	17.8	19.95	11.26	10.96	10.27	14.43	16.23	15.17	23.75	25.6	28.65	29.56	27.85	29.36	21.14	19.27	21.31	19.32	18.62	20.16	12.13	12.81	10.54	13.35	16.11	19.15	[M]	Cell wall/membrane/envelope biogenesis	Molecular Function: calmodulin-dependent protein kinase activity (GO:0004683);; Molecular Function: calmodulin binding (GO:0005516);; Molecular Function: ATP binding (GO:0005524);; Cellular Component: nucleus (GO:0005634);; Cellular Component: cytoplasm (GO:0005737);; Cellular Component: plasma membrane (GO:0005886);; Biological Process: abscisic acid-activated signaling pathway (GO:0009738);; Mo…	--	[T]	Signal transduction mechanisms	Protein kinase domain;; Protein tyrosine kinase	Calcium-dependent protein kinase 10 OS=Oryza sativa subsp. japonica OX=39947 GN=CPK10 PE=2 SV=1	T	Signal transduction mechanisms	calcium-dependent protein kinase 25-like protein [Trifolium pratense]
	c90883.graph_c0	23.01	22.85	31.4	17.94	15.11	27.35	2.95	5.19	0.64	9.8	6.86	14.72	2.24	0.34	8.06	6.24	9.21	8.99	12.9	11.23	13.91	12.8	18.18	18.61	10.17	15.7	13.09	18.28	11.98	12.95	--	--	Molecular Function: calmodulin-dependent protein kinase activity (GO:0004683);; Molecular Function: calcium ion binding (GO:0005509);; Molecular Function: calmodulin binding (GO:0005516);; Molecular Function: ATP binding (GO:0005524);; Cellular Component: nucleus (GO:0005634);; Cellular Component: cytoplasm (GO:0005737);; Cellular Component: plasma membrane (GO:0005886);; Biological Process: absc…	K13412|4.2455e-39|cam:101512548|K13412 calcium-dependent protein kinase [EC:2.7.11.1] | (RefSeq) calcium-dependent protein kinase SK5	[T]	Signal transduction mechanisms	Protein kinase domain	Calcium-dependent protein kinase SK5 OS=Glycine max OX=3847 PE=1 SV=1	T	Signal transduction mechanisms	calcium-dependent protein kinase 1 [Vicia faba]
	c92924.graph_c0	84.21	104.93	75.86	333.99	301.27	376.66	93.48	91.27	89.64	123.73	121.84	120.39	118.33	113.48	100.5	146.63	142.8	154.77	316.05	334.06	334.86	143.44	152.22	162.67	107.85	106.72	107.59	92.58	95.42	122.4	[R]	General function prediction only	Molecular Function: protein serine/threonine kinase activity (GO:0004674);; Molecular Function: calcium ion binding (GO:0005509);; Molecular Function: ATP binding (GO:0005524);; Cellular Component: nucleus (GO:0005634);; Cellular Component: cytoplasm (GO:0005737);; Cellular Component: plasma membrane (GO:0005886);; Biological Process: protein phosphorylation (GO:0006468);;	K13412|3.15225e-115|mtr:MTR_1g026075|K13412 calcium-dependent protein kinase [EC:2.7.11.1] | (RefSeq) calcium-dependent kinase family protein	[T]	Signal transduction mechanisms	Protein kinase domain;; Protein tyrosine kinase;; Lipopolysaccharide kinase (Kdo/WaaP) family;; Protein kinase domain;; Protein tyrosine kinase;; EF hand;; EF-hand domain;; EF hand;; EF hand;; EF-hand domain;; EF hand;; EF-hand domain pair;; EF-hand domain pair;; Cytoskeletal-regulatory complex EF hand;; Secreted protein acidic and rich in cysteine Ca binding region;; Ca2+ insensitive EF hand	Calcium-dependent protein kinase 29 OS=Arabidopsis thaliana OX=3702 GN=CPK29 PE=2 SV=2	T	Signal transduction mechanisms	calcium-dependent protein kinase 29-like protein [Trifolium pratense]
	c93224.graph_c1	11.63	12.46	16.25	7.58	7.13	5.9	15.31	20.21	19.29	7.2	7.35	10.04	53.89	44.42	45.96	27.64	23.42	25.14	15.46	16.26	15.71	25.99	19.61	20.04	14.66	20.85	15.45	18.35	18.83	18.94	[M]	Cell wall/membrane/envelope biogenesis	Molecular Function: calmodulin-dependent protein kinase activity (GO:0004683);; Molecular Function: calcium ion binding (GO:0005509);; Molecular Function: calmodulin binding (GO:0005516);; Molecular Function: ATP binding (GO:0005524);; Cellular Component: nucleus (GO:0005634);; Cellular Component: cytoplasm (GO:0005737);; Biological Process: abscisic acid-activated signaling pathway (GO:0009738);…	K13412|0|cam:101502089|K13412 calcium-dependent protein kinase [EC:2.7.11.1] | (RefSeq) calcium-dependent protein kinase 17-like	[T]	Signal transduction mechanisms	Protein kinase domain;; EF hand;; Protein tyrosine kinase;; EF-hand domain pair;; EF-hand domain;; EF hand;; EF-hand domain pair;; Cytoskeletal-regulatory complex EF hand;; Ca2+ insensitive EF hand;; Kinase-like;; Secreted protein acidic and rich in cysteine Ca binding region	Calcium-dependent protein kinase 17 OS=Arabidopsis thaliana OX=3702 GN=CPK17 PE=2 SV=1	T	Signal transduction mechanisms	PREDICTED: calcium-dependent protein kinase 17-like [Cicer arietinum]
	c95380.graph_c0	18.1	18.92	21.8	15.38	18.74	18.92	15	14.23	13.33	5.33	7.61	8.71	1.54	4.62	4.32	14.38	20.92	12.56	20.88	20.82	17.56	39.9	41.59	36.5	11.73	11.59	10.7	21.16	22.65	17.21	[M]	Cell wall/membrane/envelope biogenesis	Molecular Function: calmodulin-dependent protein kinase activity (GO:0004683);; Molecular Function: calcium ion binding (GO:0005509);; Molecular Function: calmodulin binding (GO:0005516);; Molecular Function: ATP binding (GO:0005524);; Cellular Component: nucleus (GO:0005634);; Cellular Component: cytoplasm (GO:0005737);; Cellular Component: plasma membrane (GO:0005886);; Biological Process: absc…	K13412|9.89955e-81|gmx:547887|K13412 calcium-dependent protein kinase [EC:2.7.11.1] | (RefSeq) CDPK_beta; calmodulin-like domain protein kinase isoenzyme beta	[T]	Signal transduction mechanisms	Protein kinase domain;; Protein tyrosine kinase	Calcium-dependent protein kinase 11 OS=Arabidopsis thaliana OX=3702 GN=CPK11 PE=1 SV=2	T	Signal transduction mechanisms	calcium-dependent protein kinase sk5-like protein [Trifolium pratense]
Calmodulin-like protein	c69422.graph_c0	15.96	25.55	32.54	30.15	23.92	30.47	83.06	93.07	79.35	147.19	155.49	158.51	30.5	33.09	27.65	18.46	14.16	16.35	27.54	40.11	33.71	32.98	23.94	33.32	77.65	64.06	64.71	12.74	15.97	17.83	[T]	Signal transduction mechanisms	Molecular Function: calcium ion binding (GO:0005509);;	K13448|8.4683e-90|mtr:MTR_5g017550|K13448 calcium-binding protein CML | (RefSeq) EF hand calcium-binding family protein	[T]	Signal transduction mechanisms	EF-hand domain pair;; EF hand;; EF hand;; EF-hand domain;; EF-hand domain pair;; Secreted protein acidic and rich in cysteine Ca binding region;; Cytoskeletal-regulatory complex EF hand	Calmodulin-like protein 1 OS=Arabidopsis thaliana OX=3702 GN=CML1 PE=2 SV=1	DTZ	--	EF hand calcium-binding family protein [Medicago truncatula]
	c75067.graph_c0	0.55	0.66	0.24	0.18	0.49	0.95	5.27	5.18	5.77	1.23	1.48	1.65	8.83	5.75	3.51	0.31	1.3	1.42	0.55	0.25	0.28	0.66	0.85	1.31	1.9	0.91	1.37	0.29	0.76	0.16	--	--	--	K02183|8.80225e-36|gmx:100795656|K02183 calmodulin | (RefSeq) calmodulin-like	[T]	Signal transduction mechanisms	EF hand;; EF-hand domain pair;; EF-hand domain pair;; EF-hand domain;; EF hand	Calmodulin OS=Triticum aestivum OX=4565 PE=1 SV=3	DTZ	--	calmodulin-like protein 11 [Cajanus cajan]
	c75085.graph_c0	2.26	2.14	14.61	44.43	78.11	75.97	3.01	4.87	3.24	127.49	123.71	130.46	31.15	7.48	11.4	2.99	2.43	2.76	35.88	30.79	36.98	2.71	2.44	3.46	117.58	116.03	119.08	1.32	5.95	18.66	--	--	Molecular Function: calcium ion binding (GO:0005509);; Cellular Component: cytosol (GO:0005829);;	K02183|8.63376e-64|cam:101501000|K02183 calmodulin | (RefSeq) squidulin	[T]	Signal transduction mechanisms	EF hand;; EF hand;; EF-hand domain pair;; EF-hand domain;; EF-hand domain pair	Calcium-binding protein CP1 OS=Arabidopsis thaliana OX=3702 GN=CP1 PE=2 SV=1	DTZ	--	calmodulin-like protein 6-like [Trifolium pratense]
	c75268.graph_c0	54.63	58.4	93.01	35.22	32.46	38.17	70.95	74.51	77.4	42.6	42.15	38.5	150.19	110.66	116.63	32.27	33.89	33.18	27.43	26.98	24.27	34.71	35.73	46.01	17.25	18.74	15.1	19.99	37.98	58.06	[T]	Signal transduction mechanisms	Molecular Function: calcium ion binding (GO:0005509);; Cellular Component: integral component of membrane (GO:0016021);;	--	[T]	Signal transduction mechanisms	EF hand;; EF-hand domain pair;; EF hand;; EF-hand domain;; EF-hand domain pair;; Secreted protein acidic and rich in cysteine Ca binding region;; Cytoskeletal-regulatory complex EF hand	Calmodulin-like protein 7 OS=Arabidopsis thaliana OX=3702 GN=CML7 PE=2 SV=1	DTZ	--	EF hand calcium-binding family protein [Medicago truncatula]
	c75400.graph_c0	9.77	21.88	8.32	12.64	11.11	14.76	61.65	66.88	68.27	2.82	3.48	2.37	39.26	91.54	76.61	4.04	5.18	5.6	3.58	4.56	3.49	3.96	4.14	4.98	0.34	0.59	0.82	3.86	3.93	2.96	--	--	--	--	[T]	Signal transduction mechanisms	EF hand;; EF hand;; EF-hand domain;; EF-hand domain pair	Calmodulin-like protein 4 OS=Arabidopsis thaliana OX=3702 GN=CML4 PE=2 SV=1	--	--	EF hand protein [Medicago truncatula]
	c79031.graph_c0	22.95	10.42	47.97	6.98	11.03	15.3	1.86	0.62	0.6	3.2	3.07	4.04	3.15	6.56	6.69	2.83	4.74	4.6	25.8	23.47	20.85	3.39	1.96	1.99	2.23	4.56	4.48	11.59	20.01	26.17	[T]	Signal transduction mechanisms	Molecular Function: calcium ion binding (GO:0005509);; Molecular Function: 2-alkenal reductase [NAD(P)] activity (GO:0032440);; Biological Process: oxidation-reduction process (GO:0055114);;	K13448|3.18145e-64|mtr:MTR_1g076650|K13448 calcium-binding protein CML | (RefSeq) EF hand calcium-binding family protein	[T]	Signal transduction mechanisms	EF hand;; EF-hand domain pair;; EF-hand domain;; EF-hand domain pair;; EF hand;; EF-hand domain;; Secreted protein acidic and rich in cysteine Ca binding region;; EF-hand domain pair;; EF hand;; EF-hand domain pair;; Cytoskeletal-regulatory complex EF hand	Calmodulin-2 OS=Petunia hybrida OX=4102 GN=CAM72 PE=2 SV=2	DTZ	--	calmodulin-like protein 11-like, partial [Trifolium pratense]
	c89531.graph_c0	24.37	19.83	44.92	24.12	23.71	33.06	17.13	17.57	20.01	9.2	9.88	10.33	22.81	20.5	21.51	10.76	16.54	12.96	42.67	50.03	43.14	23.12	20.4	21.23	6.66	6.91	7.7	14.19	28.47	37.73	[T]	Signal transduction mechanisms	Molecular Function: calcium ion binding (GO:0005509);; Biological Process: regulation of transcription, DNA-templated (GO:0006355);;	--	[T]	Signal transduction mechanisms	FAR1 DNA-binding domain;; EF hand;; EF-hand domain pair;; EF-hand domain;; EF hand;; EF-hand domain pair;; Secreted protein acidic and rich in cysteine Ca binding region;; Cytoskeletal-regulatory complex EF hand	Calmodulin-like protein 5 OS=Arabidopsis thaliana OX=3702 GN=CML5 PE=2 SV=2	S	Function unknown	FAR-RED impaired response-like protein [Medicago truncatula]
	c91986.graph_c0	15.92	18.22	16.99	9.82	10.89	8.56	15.1	13.42	12.43	54.29	58.15	60.68	14.58	13.97	14.44	16.61	15.54	17.08	11.57	12.07	14.56	15.7	14.18	16.35	32.99	34.99	38.52	11.33	9.06	12.23	--	--	Molecular Function: calcium ion binding (GO:0005509);; Cellular Component: proteinaceous extracellular matrix (GO:0005578);; Biological Process: signal transduction (GO:0007165);; Cellular Component: integral component of membrane (GO:0016021);;	--	[TU]	--	EF hand;; EF-hand domain pair;; EF-hand domain;; EF hand;; EF-hand domain pair;; Secreted protein acidic and rich in cysteine Ca binding region	Calmodulin-like protein 4 OS=Arabidopsis thaliana OX=3702 GN=CML4 PE=2 SV=1	S	Function unknown	calcium-binding EF hand-like protein [Medicago truncatula]
	c94113.graph_c0	6.38	7.21	5.83	8.6	9.02	8.68	12.35	13.98	12.13	18.31	16.53	17.12	7.83	7.05	8.63	8.51	8.26	9.6	7.57	7.72	8.13	9.65	10.77	9.82	21.82	21.22	21.44	8.74	10.01	8.89	[T]	Signal transduction mechanisms	--	--	[T]	Signal transduction mechanisms	EF hand;; EF hand;; EF-hand domain;; EF-hand domain pair;; EF-hand domain pair;; Secreted protein acidic and rich in cysteine Ca binding region;; Cytoskeletal-regulatory complex EF hand	Calmodulin-like protein 1 OS=Arabidopsis thaliana OX=3702 GN=CML1 PE=2 SV=1	DTZ	--	PREDICTED: uncharacterized protein LOC101498518 [Cicer arietinum]
	c86097.graph_c0	13.32	15.31	11.56	10.83	10.25	11.56	10.09	10.62	12.36	16.13	18.07	15.05	10.53	14.1	11.4	13.7	14.61	15.06	9.31	10.89	9.59	10.53	13.02	12.26	17.16	17.06	15.53	8.96	11.77	15.1	[T]	Signal transduction mechanisms	Biological Process: regulation of transcription, DNA-templated (GO:0006355);;	--	--	--	FAR1 DNA-binding domain;; EF hand;; EF-hand domain pair;; EF-hand domain;; EF hand;; EF-hand domain pair;; Cytoskeletal-regulatory complex EF hand;; Secreted protein acidic and rich in cysteine Ca binding region	Calmodulin-like protein 7 OS=Arabidopsis thaliana OX=3702 GN=CML7 PE=2 SV=1	S	Function unknown	protein FAR1-related sequence 6-like [Trifolium pratense]
	c91267.graph_c0	8.03	7.43	8.07	6.29	8.82	6.34	7.32	9.16	8.35	3.23	4.36	5.53	7.74	6.49	5	12.58	12.65	13.27	10.99	11.54	11.75	12.14	9.83	10.18	7.27	5.93	7.26	8.34	9.86	7.94	--	--	Molecular Function: calcium ion binding (GO:0005509);;	K06268|3.61402e-106|mtr:MTR_4g130410|K06268 serine/threonine-protein phosphatase 2B regulatory subunit | (RefSeq) calcium-binding EF hand protein	[T]	Signal transduction mechanisms	EF-hand domain pair;; EF-hand domain;; EF hand	Calmodulin-like protein 9 OS=Arabidopsis thaliana OX=3702 GN=CML9 PE=1 SV=1	DTZ	--	calcium-binding EF hand protein [Medicago truncatula]
CBL-interacting protein kinase	c75169.graph_c1	3.3	2.82	3.85	1.07	0.26	0.6	1.28	0.46	1.27	0.77	0	0.2	3.45	2.13	0.56	1.12	1.69	1.91	0.4	0.37	0.98	2.09	0.98	1.42	0.3	0.31	0	1.24	0.72	1.54	[T]	Signal transduction mechanisms	Molecular Function: protein serine/threonine kinase activity (GO:0004674);; Molecular Function: ATP binding (GO:0005524);; Biological Process: protein phosphorylation (GO:0006468);; Biological Process: signal transduction (GO:0007165);; Cellular Component: integral component of membrane (GO:0016021);;	K07198|8.94936e-124|mtr:MTR_3g466400|K07198 5'-AMP-activated protein kinase, catalytic alpha subunit [EC:2.7.11.11] | (RefSeq) CBL-interacting kinase	[T]	Signal transduction mechanisms	Protein kinase domain;; Protein tyrosine kinase;; Kinase-like	CBL-interacting protein kinase 18 OS=Oryza sativa subsp. japonica OX=39947 GN=CIPK18 PE=2 SV=1	T	Signal transduction mechanisms	CBL-interacting kinase [Medicago truncatula]
	c84645.graph_c0	52.09	59.75	47.21	29.91	13.79	12.89	35.84	33.89	34.68	74.85	77.33	81.81	32.64	26.12	20.64	49.06	50.86	50.75	28.01	28.79	25.08	46.56	44.28	44.88	34.84	32.17	35.89	28.42	28.69	21.2	[T]	Signal transduction mechanisms	Molecular Function: protein serine/threonine kinase activity (GO:0004674);; Molecular Function: ATP binding (GO:0005524);; Biological Process: protein phosphorylation (GO:0006468);; Biological Process: signal transduction (GO:0007165);; Cellular Component: integral component of membrane (GO:0016021);;	K07198|0|mtr:MTR_4g029020|K07198 5'-AMP-activated protein kinase, catalytic alpha subunit [EC:2.7.11.11] | (RefSeq) CBL-interacting kinase	[T]	Signal transduction mechanisms	Protein kinase domain;; Protein tyrosine kinase;; NAF domain;; Kinase-like;; Phosphotransferase enzyme family	CBL-interacting protein kinase 18 OS=Oryza sativa subsp. japonica OX=39947 GN=CIPK18 PE=2 SV=1	T	Signal transduction mechanisms	CBL-interacting protein kinase 1 [Vicia faba]
	c90641.graph_c0	7.22	12.57	10.31	6.45	6.87	7.28	7.52	5.63	7.82	4.54	6.79	5.51	28.13	22.63	17.53	8.93	8.23	9.19	7.75	7.05	6.52	8.77	8.32	9.81	5.53	5.24	5.43	9.35	9.31	10.24	[T]	Signal transduction mechanisms	Molecular Function: protein serine/threonine kinase activity (GO:0004674);; Molecular Function: ATP binding (GO:0005524);; Biological Process: protein phosphorylation (GO:0006468);; Biological Process: signal transduction (GO:0007165);; Cellular Component: integral component of membrane (GO:0016021);;	K07198|0|cam:101492060|K07198 5'-AMP-activated protein kinase, catalytic alpha subunit [EC:2.7.11.11] | (RefSeq) CBL-interacting protein kinase 18-like	[T]	Signal transduction mechanisms	Protein kinase domain;; Protein tyrosine kinase;; NAF domain;; Kinase-like	CBL-interacting protein kinase 18 OS=Oryza sativa subsp. japonica OX=39947 GN=CIPK18 PE=2 SV=1	T	Signal transduction mechanisms	hypothetical protein TSUD_160420 [Trifolium subterraneum]
	c94035.graph_c0	108.28	124.56	102.7	88.42	102.54	136.2	107.85	104.47	103.66	178.14	181.49	166.45	157.16	190.46	206.5	158.74	144.82	146.05	105.04	111.04	119.16	141.38	145.53	158.23	164.02	163.54	149.22	94.88	123.23	160.19	[T]	Signal transduction mechanisms	Molecular Function: protein serine/threonine kinase activity (GO:0004674);; Molecular Function: ATP binding (GO:0005524);; Biological Process: protein phosphorylation (GO:0006468);; Biological Process: signal transduction (GO:0007165);; Cellular Component: integral component of membrane (GO:0016021);;	K07198|6.84708e-138|mtr:MTR_5g075060|K07198 5'-AMP-activated protein kinase, catalytic alpha subunit [EC:2.7.11.11] | (RefSeq) CBL-interacting kinase	[T]	Signal transduction mechanisms	Protein kinase domain;; Protein tyrosine kinase;; Kinase-like	CBL-interacting protein kinase 18 OS=Oryza sativa subsp. japonica OX=39947 GN=CIPK18 PE=2 SV=1	T	Signal transduction mechanisms	hypothetical protein TSUD_213600 [Trifolium subterraneum]
	c91901.graph_c0	0	0.18	0.18	0	0.07	0	0.42	0.18	0.2	0.54	0.05	0.11	0.25	0	0.66	0.14	0.37	0.08	0.14	0	0	0.04	0.22	0.29	0.14	0.19	0.15	0.11	0.13	0.15	--	--	--	K07198|2.21149e-08|mtr:MTR_5g075060|K07198 5'-AMP-activated protein kinase, catalytic alpha subunit [EC:2.7.11.11] | (RefSeq) CBL-interacting kinase	[T]	Signal transduction mechanisms	--	CBL-interacting protein kinase 15 OS=Oryza sativa subsp. japonica OX=39947 GN=CIPK15 PE=2 SV=1	T	Signal transduction mechanisms	CBL-interacting kinase [Medicago truncatula]
calcium-transporting ATPase	c71054.graph_c0	15.56	10.57	29.28	17.88	28.75	29.85	10.06	9.76	9.71	26.22	28.51	28.07	21.56	28.09	24.12	4.08	3.98	4.05	25.77	25.37	25.79	22.21	17.4	19.62	25.01	26.06	26.61	2.6	6.76	27.2	[P]	Inorganic ion transport and metabolism	Molecular Function: calcium-transporting ATPase activity (GO:0005388);; Molecular Function: ATP binding (GO:0005524);; Cellular Component: integral component of plasma membrane (GO:0005887);; Cellular Component: intracellular membrane-bounded organelle (GO:0043231);; Molecular Function: metal ion binding (GO:0046872);; Biological Process: calcium ion transmembrane transport (GO:0070588);;	K01537|0|mtr:MTR_7g095710|K01537 Ca2+-transporting ATPase [EC:3.6.3.8] | (RefSeq) calcium-transporting ATPase	[P]	Inorganic ion transport and metabolism	Cation transporting ATPase, C-terminus;; E1-E2 ATPase;; haloacid dehalogenase-like hydrolase;; Cation transport ATPase (P-type);; Cation transporter/ATPase, N-terminus;; haloacid dehalogenase-like hydrolase	Calcium-transporting ATPase 12, plasma membrane-type OS=Arabidopsis thaliana OX=3702 GN=ACA12 PE=2 SV=1	P	Inorganic ion transport and metabolism	calcium-transporting ATPase [Medicago truncatula]
	c82830.graph_c0	60.95	70.85	68.22	87.19	108.24	130.06	156.52	150.33	171.12	350.75	384.32	370.52	281.47	246.38	253.84	81.57	85.29	82.02	95.95	106.71	102.7	119.12	97.95	108.2	304.04	297.74	310.43	58.44	66.18	63.48	[P]	Inorganic ion transport and metabolism	Molecular Function: nucleotide binding (GO:0000166);; Biological Process: calcium ion transport (GO:0006816);; Cellular Component: membrane (GO:0016020);; Molecular Function: hydrolase activity (GO:0016787);; Molecular Function: ion binding (GO:0043167);;	K01537|6.03378e-69|cam:101492361|K01537 Ca2+-transporting ATPase [EC:3.6.3.8] | (RefSeq) calcium-transporting ATPase 8, plasma membrane-type	[P]	Inorganic ion transport and metabolism	Cation transporting ATPase, C-terminus;; Cation transporting ATPase, C-terminus	Calcium-transporting ATPase 8, plasma membrane-type OS=Arabidopsis thaliana OX=3702 GN=ACA8 PE=1 SV=1	P	Inorganic ion transport and metabolism	calcium-transporting ATPase plasma membrane-type-like protein, partial [Trifolium pratense]
	c84614.graph_c0	2.09	2.02	2.16	2.86	2.3	2.4	8.23	7.34	7.87	19.28	19.13	16.85	5.38	5.43	7.68	2.18	2.46	2.44	2.34	2.86	2.89	2.68	2.43	3.59	14.27	13.33	14.08	2.09	2.48	2.99	[P]	Inorganic ion transport and metabolism	Molecular Function: ATP binding (GO:0005524);; Cellular Component: integral component of membrane (GO:0016021);; Molecular Function: hydrolase activity (GO:0016787);; Molecular Function: metal ion binding (GO:0046872);;	--	[P]	Inorganic ion transport and metabolism	PPR repeat;; PPR repeat family;; PPR repeat;; Pentatricopeptide repeat domain;; Pentacotripeptide-repeat region of PRORP;; Cation transporting ATPase, C-terminus	Calcium-transporting ATPase, endoplasmic reticulum-type OS=Solanum lycopersicum OX=4081 GN=LCA1 PE=2 SV=1	S	Function unknown	PPR containing plant-like protein [Medicago truncatula]
	c84614.graph_c1	2.41	2.61	3.49	2.96	4.23	2.03	5.67	4.57	7.26	15.24	15.61	13.65	1.62	5.7	3.35	2.49	2.34	2.83	3.5	4.45	3.54	4.37	3.04	3.07	11.42	13.98	10.37	3.3	3.14	2.82	[P]	Inorganic ion transport and metabolism	Molecular Function: ATP binding (GO:0005524);; Cellular Component: endoplasmic reticulum (GO:0005783);; Cellular Component: integral component of plasma membrane (GO:0005887);; Molecular Function: cation-transporting ATPase activity (GO:0019829);; Molecular Function: metal ion binding (GO:0046872);; Biological Process: cation transmembrane transport (GO:0098655);;	K01537|0|mtr:MTR_8g027160|K01537 Ca2+-transporting ATPase [EC:3.6.3.8] | (RefSeq) endoplasmic reticulum-type calcium-transporting ATPase	[P]	Inorganic ion transport and metabolism	E1-E2 ATPase;; Cation transporter/ATPase, N-terminus;; haloacid dehalogenase-like hydrolase;; Cation transport ATPase (P-type)	Calcium-transporting ATPase, endoplasmic reticulum-type OS=Solanum lycopersicum OX=4081 GN=LCA1 PE=2 SV=1	P	Inorganic ion transport and metabolism	hypothetical protein TSUD_350500, partial [Trifolium subterraneum]
	c88441.graph_c0	9.69	9.81	10.26	5.62	5.36	5.25	3.4	4.06	3.73	7.71	8.16	8.3	3.41	4.49	4.97	5.25	6.01	4.97	5.91	6.56	5.59	9.05	6.47	6.26	6.46	6.64	6.87	5.06	5.21	4.79	[P]	Inorganic ion transport and metabolism	Molecular Function: calcium-transporting ATPase activity (GO:0005388);; Molecular Function: calmodulin binding (GO:0005516);; Molecular Function: ATP binding (GO:0005524);; Cellular Component: integral component of plasma membrane (GO:0005887);; Cellular Component: intracellular membrane-bounded organelle (GO:0043231);; Molecular Function: metal ion binding (GO:0046872);; Biological Process: calc…	K01537|0|mtr:MTR_3g103070|K01537 Ca2+-transporting ATPase [EC:3.6.3.8] | (RefSeq) calcium-transporting ATPase 2, plasma membrane-type protein	[P]	Inorganic ion transport and metabolism	Cation transporting ATPase, C-terminus;; E1-E2 ATPase;; Ca2+-ATPase N terminal autoinhibitory domain;; Cation transport ATPase (P-type);; haloacid dehalogenase-like hydrolase;; Cation transporter/ATPase, N-terminus;; haloacid dehalogenase-like hydrolase	Calcium-transporting ATPase 1 OS=Arabidopsis thaliana OX=3702 GN=ACA1 PE=1 SV=3	P	Inorganic ion transport and metabolism	calcium-transporting ATPase chloroplastic-like [Trifolium pratense]
	c90731.graph_c0	46.77	46.85	57.53	47.88	52.15	68.86	24.13	24.38	25.63	37.76	35.89	36.83	37.88	32.08	29.88	23.87	38.14	25.41	45.44	38.39	38.97	61.91	51.64	43.16	25	27.11	24.02	34.34	29.06	33.89	[P]	Inorganic ion transport and metabolism	Molecular Function: calcium-transporting ATPase activity (GO:0005388);; Molecular Function: calmodulin binding (GO:0005516);; Molecular Function: ATP binding (GO:0005524);; Cellular Component: integral component of plasma membrane (GO:0005887);; Cellular Component: intracellular membrane-bounded organelle (GO:0043231);; Molecular Function: metal ion binding (GO:0046872);; Biological Process: calc…	K01537|6.56495e-114|cam:101492361|K01537 Ca2+-transporting ATPase [EC:3.6.3.8] | (RefSeq) calcium-transporting ATPase 8, plasma membrane-type	[P]	Inorganic ion transport and metabolism	Ca2+-ATPase N terminal autoinhibitory domain;; Cation transporter/ATPase, N-terminus;; E1-E2 ATPase	Calcium-transporting ATPase 8, plasma membrane-type OS=Arabidopsis thaliana OX=3702 GN=ACA8 PE=1 SV=1	P	Inorganic ion transport and metabolism	PREDICTED: calcium-transporting ATPase 8, plasma membrane-type isoform X1 [Cicer arietinum]
	c91016.graph_c0	6.97	7.86	8.09	3.69	5.15	4.22	3.11	3.41	2.74	7.14	8.96	9.11	2.41	2.9	3.73	3.27	4.16	3.65	4.89	4.27	3.82	5.61	4.75	5.03	6.69	7.12	6.1	2.55	3.62	2.38	[P]	Inorganic ion transport and metabolism	Molecular Function: calcium-transporting ATPase activity (GO:0005388);; Molecular Function: ATP binding (GO:0005524);; Cellular Component: endosome (GO:0005768);; Cellular Component: trans-Golgi network (GO:0005802);; Cellular Component: integral component of plasma membrane (GO:0005887);; Biological Process: cellular calcium ion homeostasis (GO:0006874);; Molecular Function: manganese-transporti…	K05853|0|mtr:MTR_3g103270|K05853 Ca2+ transporting ATPase, sarcoplasmic/endoplasmic reticulum [EC:3.6.3.8] | (RefSeq) sarco/endoplasmic reticulum calcium ATPase	[P]	Inorganic ion transport and metabolism	E1-E2 ATPase;; Cation transporting ATPase, C-terminus;; Cation transport ATPase (P-type);; haloacid dehalogenase-like hydrolase;; Cation transporter/ATPase, N-terminus;; haloacid dehalogenase-like hydrolase	Calcium-transporting ATPase 3, endoplasmic reticulum-type OS=Arabidopsis thaliana OX=3702 GN=ECA3 PE=2 SV=3	P	Inorganic ion transport and metabolism	sarco/endoplasmic reticulum calcium ATPase [Medicago truncatula]
	c92807.graph_c0	10.2	8.76	15.7	26.62	30.71	23.15	2.54	2.57	3.32	5.44	5.9	3.44	4.55	4.38	5.71	3.77	6.6	5.75	31.57	25.55	21.31	13.27	15.86	9.93	5.5	4.25	4.18	4.73	5.23	33.44	[P]	Inorganic ion transport and metabolism	Molecular Function: calcium-transporting ATPase activity (GO:0005388);; Molecular Function: calmodulin binding (GO:0005516);; Molecular Function: ATP binding (GO:0005524);; Cellular Component: integral component of plasma membrane (GO:0005887);; Cellular Component: intracellular membrane-bounded organelle (GO:0043231);; Molecular Function: metal ion binding (GO:0046872);; Biological Process: calc…	K01537|3.34782e-118|mtr:MTR_5g015590|K01537 Ca2+-transporting ATPase [EC:3.6.3.8] | (RefSeq) calcium-transporting ATPase 2, plasma membrane-type protein	[P]	Inorganic ion transport and metabolism	E1-E2 ATPase;; Cation transporter/ATPase, N-terminus	Putative calcium-transporting ATPase 7, plasma membrane-type OS=Arabidopsis thaliana OX=3702 GN=ACA7 PE=3 SV=2	P	Inorganic ion transport and metabolism	calcium-transporting ATPase 2, plasma membrane-type protein [Medicago truncatula]
	c92807.graph_c1	73.69	79.52	103.52	142.24	155.35	158.16	60.72	51.99	55.26	81.4	92.03	87.55	233.9	201.88	217.17	75.33	81.73	69.68	214.7	198.36	190.27	114.95	86.5	92.1	67	66.8	67.93	72.72	88.36	153.59	[P]	Inorganic ion transport and metabolism	Molecular Function: calcium-transporting ATPase activity (GO:0005388);; Molecular Function: calmodulin binding (GO:0005516);; Molecular Function: ATP binding (GO:0005524);; Cellular Component: integral component of plasma membrane (GO:0005887);; Cellular Component: intracellular membrane-bounded organelle (GO:0043231);; Molecular Function: metal ion binding (GO:0046872);; Biological Process: calc…	K01537|0|cam:101494795|K01537 Ca2+-transporting ATPase [EC:3.6.3.8] | (RefSeq) calcium-transporting ATPase 4, plasma membrane-type	[P]	Inorganic ion transport and metabolism	E1-E2 ATPase;; Cation transporting ATPase, C-terminus;; Cation transport ATPase (P-type);; haloacid dehalogenase-like hydrolase;; haloacid dehalogenase-like hydrolase;; Triose-phosphate Transporter family;; UAA transporter family	Putative calcium-transporting ATPase 11, plasma membrane-type OS=Arabidopsis thaliana OX=3702 GN=ACA11 PE=1 SV=1	P	Inorganic ion transport and metabolism	type IIB calcium ATPase [Medicago truncatula]
	c92807.graph_c3	14.39	10.9	21.99	29.82	30.98	24.27	1.55	1.82	2.1	4.62	5.8	5.35	5.08	3.94	2.6	6.46	8.53	6.53	32.45	31.32	30.41	16.62	14.59	13.28	4.79	4.88	3.32	6.46	7.13	33.16	--	--	Molecular Function: calcium-transporting ATPase activity (GO:0005388);; Molecular Function: calmodulin binding (GO:0005516);; Molecular Function: ATP binding (GO:0005524);; Cellular Component: integral component of plasma membrane (GO:0005887);; Cellular Component: intracellular membrane-bounded organelle (GO:0043231);; Molecular Function: metal ion binding (GO:0046872);; Biological Process: calc…	K01537|2.08139e-47|mtr:MTR_5g015590|K01537 Ca2+-transporting ATPase [EC:3.6.3.8] | (RefSeq) calcium-transporting ATPase 2, plasma membrane-type protein	[P]	Inorganic ion transport and metabolism	--	Calcium-transporting ATPase 2, plasma membrane-type OS=Arabidopsis thaliana OX=3702 GN=ACA2 PE=1 SV=1	P	Inorganic ion transport and metabolism	calcium-transporting ATPase 2, plasma membrane-type protein [Medicago truncatula]
	c94855.graph_c0	15.67	13.01	10.59	5.11	5.45	5.43	6.67	5.79	7.99	44.54	43.35	43.82	13.79	14.27	14.74	10.89	10.55	12.75	7.23	6.73	8.6	13.08	9.44	11.54	50.28	49.57	52.24	6.16	6.86	7.31	[P]	Inorganic ion transport and metabolism	Molecular Function: calcium-transporting ATPase activity (GO:0005388);; Molecular Function: ATP binding (GO:0005524);; Cellular Component: integral component of plasma membrane (GO:0005887);; Cellular Component: intracellular membrane-bounded organelle (GO:0043231);; Molecular Function: metal ion binding (GO:0046872);; Biological Process: calcium ion transmembrane transport (GO:0070588);;	K01537|0|mtr:MTR_6g016470|K01537 Ca2+-transporting ATPase [EC:3.6.3.8] | (RefSeq) calcium-transporting ATPase	[P]	Inorganic ion transport and metabolism	E1-E2 ATPase;; haloacid dehalogenase-like hydrolase;; Cation transport ATPase (P-type);; Cation transporter/ATPase, N-terminus;; Cation transporting ATPase, C-terminus	Putative calcium-transporting ATPase 13, plasma membrane-type OS=Arabidopsis thaliana OX=3702 GN=ACA13 PE=3 SV=1	P	Inorganic ion transport and metabolism	calcium-transporting ATPase [Medicago truncatula]
	c95108.graph_c0	5.45	6.54	5.88	5.97	6.96	8.61	4.67	4.95	4.94	6.52	5.32	6.58	6.96	6.43	5.74	6.83	6.8	5.3	13.53	12.42	8.19	11.58	9.01	10.9	4.53	5.91	5.15	6.47	6.51	6.55	--	--	Molecular Function: calcium-transporting ATPase activity (GO:0005388);; Molecular Function: calmodulin binding (GO:0005516);; Molecular Function: ATP binding (GO:0005524);; Cellular Component: integral component of plasma membrane (GO:0005887);; Cellular Component: intracellular membrane-bounded organelle (GO:0043231);; Molecular Function: metal ion binding (GO:0046872);; Biological Process: calc…	K01537|5.84544e-70|gmx:100813841|K01537 Ca2+-transporting ATPase [EC:3.6.3.8] | (RefSeq) calcium-transporting ATPase 8, plasma membrane-type-like	[P]	Inorganic ion transport and metabolism	Ca2+-ATPase N terminal autoinhibitory domain;; gag-polypeptide of LTR copia-type;; Retrotransposon gag protein	Calcium-transporting ATPase 10, plasma membrane-type OS=Arabidopsis thaliana OX=3702 GN=ACA10 PE=1 SV=2	P	Inorganic ion transport and metabolism	hypothetical protein TSUD_205500 [Trifolium subterraneum]
	c61528.graph_c0	0	0	0	0	0	0	0	0	0	0	0	0	0	0	0	0.4	0	0.22	0	0	0	0	0	0	0	0	0	0.65	0.22	0.21	--	--	--	K01537|1.18051e-06|aip:107648700|K01537 Ca2+-transporting ATPase [EC:3.6.3.8] | (RefSeq) calcium-transporting ATPase 4, endoplasmic reticulum-type-like	[P]	Inorganic ion transport and metabolism	--	Calcium-transporting ATPase 1, endoplasmic reticulum-type OS=Arabidopsis thaliana OX=3702 GN=ECA1 PE=1 SV=2	--	--	--
	c68803.graph_c0	0.14	0	0	0	0	0	0	0	0	0	0.53	0	1.49	0	0	0	0.35	0.13	0	0	0	0.13	0.25	0	0.48	0.51	0.25	0	0.26	0.36	[P]	Inorganic ion transport and metabolism	Molecular Function: calcium-transporting ATPase activity (GO:0005388);; Molecular Function: calmodulin binding (GO:0005516);; Molecular Function: ATP binding (GO:0005524);; Cellular Component: integral component of membrane (GO:0016021);; Molecular Function: metal ion binding (GO:0046872);; Biological Process: calcium ion transmembrane transport (GO:0070588);;	K01537|1.79939e-54|mtr:MTR_2g105690|K01537 Ca2+-transporting ATPase [EC:3.6.3.8] | (RefSeq) calcium-transporting ATPase 9, plasma membrane-type protein	[P]	Inorganic ion transport and metabolism	Cation transporting ATPase, C-terminus	Calcium-transporting ATPase 9, plasma membrane-type OS=Arabidopsis thaliana OX=3702 GN=ACA9 PE=2 SV=2	P	Inorganic ion transport and metabolism	calcium-transporting ATPase plasma membrane-type-like protein, partial [Trifolium pratense]
	c77230.graph_c0	0	0.13	0	0	0	0.11	0.89	0.11	0	0	0	0.18	0	0.78	0	0.53	0.31	0	0.43	0.68	0	0.12	0.8	0.11	0	0	0	0.11	0.12	0.33	--	--	Molecular Function: calcium-transporting ATPase activity (GO:0005388);; Molecular Function: calmodulin binding (GO:0005516);; Molecular Function: ATP binding (GO:0005524);; Cellular Component: integral component of plasma membrane (GO:0005887);; Cellular Component: intracellular membrane-bounded organelle (GO:0043231);; Molecular Function: metal ion binding (GO:0046872);; Biological Process: calc…	K01537|2.44988e-14|cam:101492061|K01537 Ca2+-transporting ATPase [EC:3.6.3.8] | (RefSeq) putative calcium-transporting ATPase 11, plasma membrane-type	[P]	Inorganic ion transport and metabolism	--	Calcium-transporting ATPase 10, plasma membrane-type OS=Oryza sativa subsp. japonica OX=39947 GN=ACA10 PE=2 SV=1	P	Inorganic ion transport and metabolism	calcium-transporting ATPase plasma membrane-type-like protein [Trifolium pratense]
	c77230.graph_c2	0	0	0	0	0	0	0	0	0	0	0	0	0	0.98	0	0	0	0	0	0	0	0	0	0	0	0	0	0	0	0	[P]	Inorganic ion transport and metabolism	Molecular Function: calcium-transporting ATPase activity (GO:0005388);; Molecular Function: calmodulin binding (GO:0005516);; Molecular Function: ATP binding (GO:0005524);; Cellular Component: integral component of plasma membrane (GO:0005887);; Cellular Component: intracellular membrane-bounded organelle (GO:0043231);; Molecular Function: metal ion binding (GO:0046872);; Biological Process: calc…	K01537|5.0707e-54|cam:101492061|K01537 Ca2+-transporting ATPase [EC:3.6.3.8] | (RefSeq) putative calcium-transporting ATPase 11, plasma membrane-type	[P]	Inorganic ion transport and metabolism	Cation transporting ATPase, C-terminus	Putative calcium-transporting ATPase 11, plasma membrane-type OS=Arabidopsis thaliana OX=3702 GN=ACA11 PE=1 SV=1	P	Inorganic ion transport and metabolism	hypothetical protein GLYMA_12G0110002, partial [Glycine max]
	c84972.graph_c0	0	0	0.59	0	0	0	0.67	0	0	0	0	0	0	0	0	0	0	0.62	0.25	0	0	0.35	0	0.7	0	0	0	0.61	0	1.03	[P]	Inorganic ion transport and metabolism	Molecular Function: ATP binding (GO:0005524);; Cellular Component: endoplasmic reticulum (GO:0005783);; Cellular Component: integral component of plasma membrane (GO:0005887);; Molecular Function: cation-transporting ATPase activity (GO:0019829);; Molecular Function: metal ion binding (GO:0046872);; Biological Process: cation transmembrane transport (GO:0098655);;	K01537|0|cam:101503819|K01537 Ca2+-transporting ATPase [EC:3.6.3.8] | (RefSeq) calcium-transporting ATPase 4, endoplasmic reticulum-type-like	[P]	Inorganic ion transport and metabolism	E1-E2 ATPase;; haloacid dehalogenase-like hydrolase;; Cation transporter/ATPase, N-terminus;; Cation transport ATPase (P-type);; haloacid dehalogenase-like hydrolase;; haloacid dehalogenase-like hydrolase;; Cation transporting ATPase, C-terminus	Calcium-transporting ATPase 4, endoplasmic reticulum-type OS=Arabidopsis thaliana OX=3702 GN=ECA4 PE=2 SV=2	P	Inorganic ion transport and metabolism	hypothetical protein TSUD_337480 [Trifolium subterraneum]
	c87687.graph_c0	27.19	26.14	35.07	36.33	41.01	39.11	24.84	25.46	21.21	43.3	47.09	41.98	19.59	14.8	23.34	18.38	22.69	19.23	39.58	34.88	37.42	35.64	33.65	31.16	37.84	36.38	35.23	21.27	20.93	23.92	[P]	Inorganic ion transport and metabolism	Molecular Function: calcium-transporting ATPase activity (GO:0005388);; Molecular Function: calmodulin binding (GO:0005516);; Molecular Function: ATP binding (GO:0005524);; Cellular Component: integral component of plasma membrane (GO:0005887);; Cellular Component: intracellular membrane-bounded organelle (GO:0043231);; Molecular Function: metal ion binding (GO:0046872);; Biological Process: calc…	K01537|1.28382e-81|mtr:MTR_2g105830|K01537 Ca2+-transporting ATPase [EC:3.6.3.8] | (RefSeq) calcium-transporting ATPase 9, plasma membrane-type protein	[P]	Inorganic ion transport and metabolism	Cation transport ATPase (P-type)	Calcium-transporting ATPase 9, plasma membrane-type OS=Arabidopsis thaliana OX=3702 GN=ACA9 PE=2 SV=2	P	Inorganic ion transport and metabolism	calcium-transporting ATPase plasma membrane-type-like protein [Trifolium pratense]
	c89704.graph_c0	1.81	0.24	0.38	0.29	0.49	0.58	0.74	0.78	0.67	0	1.35	0.35	1.17	2.65	0.22	0	0.04	0.09	0.13	0.85	0	0.37	0.18	0.17	0.04	0	0.17	0	0	0	--	--	--	K01537|1.80032e-13|gmx:100777845|K01537 Ca2+-transporting ATPase [EC:3.6.3.8] | (RefSeq) calcium-transporting ATPase 9, plasma membrane-type-like	[P]	Inorganic ion transport and metabolism	--	Calcium-transporting ATPase 10, plasma membrane-type OS=Arabidopsis thaliana OX=3702 GN=ACA10 PE=1 SV=2	P	Inorganic ion transport and metabolism	hypothetical protein TSUD_259060 [Trifolium subterraneum]
	c93500.graph_c0	51.76	53.97	50.38	48.85	56.1	65.19	68.34	66.76	69.22	72.9	79.59	75.09	157.08	106.89	121.33	41.61	46.86	42.45	54.29	54.76	53.53	60.25	46.46	48.04	50.51	53.27	50.29	44.29	42.19	46.4	[PR]	Inorganic ion transport and metabolism ;; General function prediction only	Molecular Function: calcium-transporting ATPase activity (GO:0005388);; Molecular Function: calmodulin binding (GO:0005516);; Molecular Function: ATP binding (GO:0005524);; Cellular Component: integral component of plasma membrane (GO:0005887);; Cellular Component: intracellular membrane-bounded organelle (GO:0043231);; Molecular Function: metal ion binding (GO:0046872);; Biological Process: calc…	K01537|0|cam:101492347|K01537 Ca2+-transporting ATPase [EC:3.6.3.8] | (RefSeq) calcium-transporting ATPase 9, plasma membrane-type	[P]	Inorganic ion transport and metabolism	E1-E2 ATPase;; Ca2+-ATPase N terminal autoinhibitory domain;; Cation transport ATPase (P-type);; Cation transporter/ATPase, N-terminus;; Rieske [2Fe-2S] domain;; Ring hydroxylating alpha subunit (catalytic domain);; Cation transporting ATPase, C-terminus;; haloacid dehalogenase-like hydrolase;; Ring hydroxylating alpha subunit (catalytic domain)	Calcium-transporting ATPase 9, plasma membrane-type OS=Arabidopsis thaliana OX=3702 GN=ACA9 PE=2 SV=2	P	Inorganic ion transport and metabolism	calcium-transporting ATPase plasma membrane-type-like protein [Trifolium pratense]
	c93500.graph_c1	0.75	0.96	2.11	0.73	1.52	2.08	0.34	2.39	2.54	0.52	0.91	1.57	3.65	4.76	2.96	0	1.4	0.17	0.48	2.18	0.5	3.94	2.41	2.55	0.16	0.17	0.17	1.86	3.34	3.11	[P]	Inorganic ion transport and metabolism	Molecular Function: calcium-transporting ATPase activity (GO:0005388);; Molecular Function: calmodulin binding (GO:0005516);; Molecular Function: ATP binding (GO:0005524);; Cellular Component: integral component of plasma membrane (GO:0005887);; Cellular Component: intracellular membrane-bounded organelle (GO:0043231);; Molecular Function: metal ion binding (GO:0046872);; Biological Process: calc…	K01537|4.5177e-91|gmx:100813841|K01537 Ca2+-transporting ATPase [EC:3.6.3.8] | (RefSeq) calcium-transporting ATPase 8, plasma membrane-type-like	[P]	Inorganic ion transport and metabolism	E1-E2 ATPase	Calcium-transporting ATPase 8, plasma membrane-type OS=Arabidopsis thaliana OX=3702 GN=ACA8 PE=1 SV=1	P	Inorganic ion transport and metabolism	hypothetical protein TSUD_205500 [Trifolium subterraneum]
	c96739.graph_c0	0	0.3	0	0	0	0	0.81	1.67	1.16	0	0.59	0.58	0.16	11.03	6.78	0	0	0	0	0	0	0	0	0	0	0	0	0	0	0	--	--	Molecular Function: calcium-transporting ATPase activity (GO:0005388);; Molecular Function: calmodulin binding (GO:0005516);; Molecular Function: ATP binding (GO:0005524);; Cellular Component: integral component of plasma membrane (GO:0005887);; Cellular Component: intracellular membrane-bounded organelle (GO:0043231);; Molecular Function: metal ion binding (GO:0046872);; Biological Process: calc…	K01537|1.55265e-10|mtr:MTR_4g008650|K01537 Ca2+-transporting ATPase [EC:3.6.3.8] | (RefSeq) membrane calcium-translocating P-type ATPase	[P]	Inorganic ion transport and metabolism	--	Calcium-transporting ATPase 1, plasma membrane-type OS=Oryza sativa subsp. japonica OX=39947 GN=ACA1 PE=2 SV=1	P	Inorganic ion transport and metabolism	calcium-transporting ATPase plasma membrane-type-like protein, partial [Trifolium pratense]
Note: a non-domesticated controls.
b cold stimulus.
c chilling acclimation.
d frost acclimation.
e de-acclimation.
