# Supplementary material for: A comparative transcriptomic analysis reveals a coordinated mechanism activated in response to cold acclimation in common vetch (Vicia sativa L.)
Source: BMC Genomics. 2022 Dec 8;23:814. doi: 10.1186/s12864-022-09039-w (PMC9733113; doi:10.1186/s12864-022-09039-w)
Supplement: Supplementary file 11 — Additional file 11: Table S8. Expression of genes related to redox processes in common vetch under cold acclimation conditions [file 12864_2022_9039_MOESM11_ESM.xlsx]

## Sheet: Sheet1
Table S8 Expressions of genes related to redox process in the common vetch under cold acclimation conditions
Gene	Gene_id	Lanjian No.1															Lanjian No.3															COG_class	COG_class_annotation	GO_annotation	KEGG_annotation	KOG_class	KOG_class_annotation	Pfam_annotation	Swissprot_annotation	eggNOG_class	eggNOG_class_annotation	nr_annotation
		NA_1a	NA_2	NA_3	CS_1b	CS_2	CS_3	CA_1c	CA_2	CA_3	FA_1d	FA_2	FA_3	DA_1e	DA_2	DA_3	NA_1	NA_2	NA_3	CS_1	CS_2	CS_3	CA_1	CA_2	CA_3	FA_1	FA_2	FA_3	DA_1	DA_2	DA_3
Peroxidase	c54522.graph_c0	0.24	4.01	0.12	3.36	6.18	1.1	0.62	0.75	0.63	0	0	0	0.18	0	0.15	3.56	3.35	3.41	4.25	3.82	3.28	3.11	3.59	3.88	0.4	0	0	1.69	1.26	0.12	--	--	Molecular Function: peroxidase activity (GO:0004601);; Cellular Component: extracellular region (GO:0005576);; Biological Process: response to oxidative stress (GO:0006979);; Cellular Component: plant-type cell wall (GO:0009505);; Biological Process: plant-type cell wall organization (GO:0009664);; Molecular Function: heme binding (GO:0020037);; Biological Process: hydrogen peroxide catabolic pro…	K00430|0|mtr:MTR_2g088770|K00430 peroxidase [EC:1.11.1.7] | (RefSeq) peroxidase family protein	--	--	Peroxidase	Peroxidase 3 OS=Arabidopsis thaliana OX=3702 GN=PER3 PE=2 SV=1	G	Carbohydrate transport and metabolism	peroxidase family protein [Medicago truncatula]
	c54778.graph_c0	0.92	1.54	0.09	0.05	0	0.6	0.38	0.33	0	2.46	2.85	1.08	2.02	3.92	2.12	1.03	0.88	0.65	1.02	2.17	1.48	1.67	1.92	1.53	12.14	11.45	13.33	1.72	1.37	4.13	--	--	Molecular Function: peroxidase activity (GO:0004601);; Cellular Component: extracellular region (GO:0005576);; Biological Process: response to oxidative stress (GO:0006979);; Cellular Component: plant-type cell wall (GO:0009505);; Biological Process: plant-type cell wall organization (GO:0009664);; Molecular Function: heme binding (GO:0020037);; Biological Process: hydrogen peroxide catabolic pro…	K00430|0|cam:101514256|K00430 peroxidase [EC:1.11.1.7] | (RefSeq) peroxidase 12	--	--	Peroxidase	Peroxidase 12 OS=Arabidopsis thaliana OX=3702 GN=PER12 PE=1 SV=1	G	Carbohydrate transport and metabolism	hypothetical protein TSUD_42710 [Trifolium subterraneum]
	c70007.graph_c0	1.37	1.88	10.14	0	0	0	0	0.09	0	0.46	0.1	0.74	0	0	0	0	0.04	0.1	0.05	0.09	0	0.1	0	0.23	0	0.14	0	0.05	0.05	0.14	--	--	Molecular Function: peroxidase activity (GO:0004601);; Cellular Component: extracellular region (GO:0005576);; Biological Process: response to oxidative stress (GO:0006979);; Cellular Component: plant-type cell wall (GO:0009505);; Biological Process: plant-type cell wall organization (GO:0009664);; Cellular Component: integral component of membrane (GO:0016021);; Molecular Function: heme binding …	K00430|1.3288e-159|cam:101503097|K00430 peroxidase [EC:1.11.1.7] | (RefSeq) peroxidase; peroxidase 43	--	--	Peroxidase	Peroxidase 43 OS=Arabidopsis thaliana OX=3702 GN=PER43 PE=3 SV=2	G	Carbohydrate transport and metabolism	PREDICTED: peroxidase 43 [Cicer arietinum]
	c72692.graph_c0	100.97	121.24	113.21	66.19	60.75	52.53	47.1	43.18	48.59	49.11	46.83	49.04	68.3	66.37	64.38	23.65	47.17	28.32	57.23	42.52	56.17	176.57	178.53	168.93	25.38	35.21	33.49	67.16	61.68	67.37	--	--	Molecular Function: peroxidase activity (GO:0004601);; Cellular Component: extracellular region (GO:0005576);; Biological Process: response to oxidative stress (GO:0006979);; Molecular Function: heme binding (GO:0020037);; Biological Process: hydrogen peroxide catabolic process (GO:0042744);; Molecular Function: metal ion binding (GO:0046872);; Biological Process: oxidation-reduction process (GO:…	K00430|1.60724e-70|mtr:MTR_2g029830|K00430 peroxidase [EC:1.11.1.7] | (RefSeq) peroxidase family protein	--	--	Peroxidase	Peroxidase 38 OS=Arabidopsis thaliana OX=3702 GN=PER38 PE=3 SV=1	--	--	peroxidase family protein [Medicago truncatula]
	c80850.graph_c0	119.23	115.86	103.31	121.74	118.18	131.32	159.89	170.04	157.52	139.12	137.47	138.73	155.42	156.82	150.37	106.47	95.46	102.66	117.97	110.4	116.82	114.65	131.69	126.9	144.36	145.34	148.77	103.17	90.32	111.41	--	--	Molecular Function: peroxidase activity (GO:0004601);; Biological Process: response to oxidative stress (GO:0006979);; Cellular Component: integral component of membrane (GO:0016021);; Molecular Function: heme binding (GO:0020037);; Biological Process: oxidation-reduction process (GO:0055114);; Biological Process: cellular oxidant detoxification (GO:0098869);;	K00434|3.74413e-54|mtr:MTR_4g073410|K00434 L-ascorbate peroxidase [EC:1.11.1.11] | (RefSeq) L-ascorbate peroxidase	--	--	Peroxidase	L-ascorbate peroxidase 3 OS=Arabidopsis thaliana OX=3702 GN=APX3 PE=1 SV=1	P	Inorganic ion transport and metabolism	L-ascorbate peroxidase peroxisomaL-like [Trifolium pratense]
	c80939.graph_c0	399.65	392.32	475.02	339.68	373.49	419.29	423.82	401.77	392.26	1398.8	1362.08	1373.25	336.09	340.98	343.5	227.94	221.19	237.03	321.35	310.39	331.35	302.61	322.23	325.34	1484.09	1483.65	1475.93	310.33	239.06	279.87	[P]	Inorganic ion transport and metabolism	Cellular Component: cytoplasm (GO:0005737);; Biological Process: response to oxidative stress (GO:0006979);; Molecular Function: L-ascorbate peroxidase activity (GO:0016688);; Molecular Function: heme binding (GO:0020037);; Biological Process: hydrogen peroxide catabolic process (GO:0042744);; Molecular Function: metal ion binding (GO:0046872);; Biological Process: oxidation-reduction process (GO…	K00434|1.15085e-105|mtr:MTR_4g061140|K00434 L-ascorbate peroxidase [EC:1.11.1.11] | (RefSeq) L-ascorbate peroxidase	--	--	Peroxidase	L-ascorbate peroxidase, cytosolic OS=Pisum sativum OX=3888 GN=APX1 PE=1 SV=2	P	Inorganic ion transport and metabolism	RecName: Full=L-ascorbate peroxidase, cytosolic; Short=AP; AltName: Full=PsAPx01
	c81153.graph_c0	0.58	0	0	0.85	6.12	9.5	0	0	0	0	0	0.18	0	0	0	0	0.06	0	8.05	7.7	6.54	0.13	0	0.06	0	0	0	0.06	0.2	0.06	--	--	Molecular Function: peroxidase activity (GO:0004601);; Cellular Component: extracellular region (GO:0005576);; Biological Process: response to oxidative stress (GO:0006979);; Molecular Function: heme binding (GO:0020037);; Biological Process: hydrogen peroxide catabolic process (GO:0042744);; Molecular Function: metal ion binding (GO:0046872);; Biological Process: oxidation-reduction process (GO:…	K00430|2.05593e-139|cam:101500247|K00430 peroxidase [EC:1.11.1.7] | (RefSeq) lignin-forming anionic peroxidase-like	--	--	Peroxidase	Peroxidase 4 OS=Arabidopsis thaliana OX=3702 GN=PER4 PE=3 SV=1	G	Carbohydrate transport and metabolism	hypothetical protein TSUD_61830 [Trifolium subterraneum]
	c81192.graph_c0	107.12	151.36	122.39	100.29	93.42	74.43	144.7	145.05	133.07	106.67	108.75	102.22	309.73	234.83	289.82	107.81	113.55	101.75	111.47	119.8	115.06	267.29	299.98	326.84	172.23	194.13	190.89	94.17	109.1	128.21	--	--	Molecular Function: peroxidase activity (GO:0004601);; Cellular Component: extracellular region (GO:0005576);; Biological Process: response to oxidative stress (GO:0006979);; Molecular Function: heme binding (GO:0020037);; Biological Process: hydrogen peroxide catabolic process (GO:0042744);; Molecular Function: metal ion binding (GO:0046872);; Biological Process: oxidation-reduction process (GO:…	K00430|6.7692e-108|mtr:MTR_2g029820|K00430 peroxidase [EC:1.11.1.7] | (RefSeq) peroxidase family protein	--	--	Peroxidase	Peroxidase 15 OS=Ipomoea batatas OX=4120 GN=pod PE=1 SV=1	--	--	peroxidase1B [Medicago sativa]
	c81506.graph_c0	1.59	4.28	2.25	0.93	2.02	1.63	0.59	2.43	2.85	4.26	1.62	0.64	2.06	0	0.33	19.42	23.43	20.64	5.73	6.3	5.77	6.21	6.63	6.07	2.02	0.9	2.97	4.69	11.4	3.92	--	--	Molecular Function: peroxidase activity (GO:0004601);; Cellular Component: extracellular region (GO:0005576);; Biological Process: response to oxidative stress (GO:0006979);; Molecular Function: heme binding (GO:0020037);; Biological Process: hydrogen peroxide catabolic process (GO:0042744);; Molecular Function: metal ion binding (GO:0046872);; Biological Process: oxidation-reduction process (GO:…	K00430|5.68938e-61|mtr:MTR_2g029815|K00430 peroxidase [EC:1.11.1.7] | (RefSeq) peroxidase family protein	--	--	Peroxidase	Peroxidase 15 OS=Ipomoea batatas OX=4120 GN=pod PE=1 SV=1	--	--	peroxidase, partial [Pisum sativum]
	c81506.graph_c1	2.22	1.24	0.35	1.56	0.91	1.55	3.45	1.11	1.96	3.72	1.58	0.38	0	0	1.91	17.47	27.1	23.38	7.44	4.34	5.25	8.89	4.28	10.49	2.32	1.86	3.29	2.38	4.74	3.36	--	--	Molecular Function: peroxidase activity (GO:0004601);; Cellular Component: extracellular region (GO:0005576);; Biological Process: response to oxidative stress (GO:0006979);; Molecular Function: heme binding (GO:0020037);; Biological Process: hydrogen peroxide catabolic process (GO:0042744);; Molecular Function: metal ion binding (GO:0046872);; Biological Process: oxidation-reduction process (GO:…	K00430|1.10405e-34|mtr:MTR_2g029800|K00430 peroxidase [EC:1.11.1.7] | (RefSeq) peroxidase family protein	--	--	--	Peroxidase 22 OS=Arabidopsis thaliana OX=3702 GN=PER22 PE=1 SV=2	G	Carbohydrate transport and metabolism	peroxidase, partial [Pisum sativum]
	c85303.graph_c0	272.34	305.13	345.65	377.54	443.37	511.87	357.06	362.73	375.85	784.23	806.62	793.88	307.59	244.34	235.04	176.9	212.65	182.84	562.12	577.9	554.54	391.64	388.31	437.27	763	752.59	793.14	254.86	236.43	305.21	[VI]	Defense mechanisms ;; Lipid transport and metabolism	Molecular Function: peroxidase activity (GO:0004601);; Biological Process: response to stimulus (GO:0050896);;	K00432|3.38003e-114|cam:101488996|K00432 glutathione peroxidase [EC:1.11.1.9] | (RefSeq) probable phospholipid hydroperoxide glutathione peroxidase	[O]	Posttranslational modification, protein turnover, chaperones	Glutathione peroxidase	Probable phospholipid hydroperoxide glutathione peroxidase 6, mitochondrial OS=Arabidopsis thaliana OX=3702 GN=GPX6 PE=2 SV=2	O	Posttranslational modification, protein turnover, chaperones	PREDICTED: probable phospholipid hydroperoxide glutathione peroxidase [Cicer arietinum]
	c85309.graph_c0	5.28	8.13	12.36	6.3	6.87	11.64	13.82	14.87	15.25	8.43	9.33	8.35	21.62	19.31	15.82	4.63	5.74	5.81	4.16	4.29	5.48	6.17	6.2	6.85	9.5	8.77	11.49	6.93	9.01	6.9	[R]	General function prediction only	Molecular Function: peroxidase activity (GO:0004601);; Molecular Function: iron ion binding (GO:0005506);; Cellular Component: extracellular region (GO:0005576);; Biological Process: response to oxidative stress (GO:0006979);; Cellular Component: plant-type cell wall (GO:0009505);; Biological Process: plant-type cell wall organization (GO:0009664);; Molecular Function: oxidoreductase activity, ac…	K00430|1.27732e-157|mtr:MTR_1g101830|K00430 peroxidase [EC:1.11.1.7] | (RefSeq) peroxidase family protein	--	--	2OG-Fe(II) oxygenase superfamily;; Peroxidase	Peroxidase 66 OS=Arabidopsis thaliana OX=3702 GN=PER66 PE=2 SV=1	G	Carbohydrate transport and metabolism	peroxidase family protein [Medicago truncatula]
	c86207.graph_c0	6.77	0.24	0.64	0.21	1.2	2.5	0	0	0	0.93	1.25	1.24	0	0	0	0.07	0.55	0	1.08	0.76	1.36	0	0.28	0.28	3.14	2.98	3.2	0.98	2.53	1.85	--	--	Molecular Function: peroxidase activity (GO:0004601);; Cellular Component: extracellular region (GO:0005576);; Biological Process: response to oxidative stress (GO:0006979);; Molecular Function: heme binding (GO:0020037);; Biological Process: hydrogen peroxide catabolic process (GO:0042744);; Molecular Function: metal ion binding (GO:0046872);; Biological Process: oxidation-reduction process (GO:…	K00430|2.04853e-122|mtr:MTR_1g054205|K00430 peroxidase [EC:1.11.1.7] | (RefSeq) peroxidase family protein	--	--	Peroxidase	Peroxidase 15 OS=Ipomoea batatas OX=4120 GN=pod PE=1 SV=1	G	Carbohydrate transport and metabolism	peroxidase family protein [Medicago truncatula]
	c86333.graph_c0	919.39	1064.61	877.98	483.44	534.65	425.88	416.72	385.17	419.18	133.64	130.3	132.05	205.34	159.46	145.85	298.53	355.66	309.69	317.85	312.62	314.48	681.45	689.15	670.74	99.08	101.45	107.42	266.34	237.52	263.82	--	--	Molecular Function: peroxidase activity (GO:0004601);; Cellular Component: extracellular region (GO:0005576);; Biological Process: response to oxidative stress (GO:0006979);; Cellular Component: plant-type cell wall (GO:0009505);; Biological Process: plant-type cell wall organization (GO:0009664);; Molecular Function: heme binding (GO:0020037);; Biological Process: hydrogen peroxide catabolic pro…	K00430|0|mtr:MTR_4g132110|K00430 peroxidase [EC:1.11.1.7] | (RefSeq) cationic peroxidase	--	--	Peroxidase	Peroxidase 42 OS=Arabidopsis thaliana OX=3702 GN=PER42 PE=1 SV=2	G	Carbohydrate transport and metabolism	cationic peroxidase [Medicago truncatula]
	c86358.graph_c0	14.63	18.43	11.98	4.09	3.52	4.03	3.91	4.54	4.73	2.97	2.1	3.6	30.94	24.66	26.02	4.56	4.37	4.43	4.76	4.61	3.59	11.92	9.51	11.94	2.08	1.5	2.3	7.92	5.18	10.93	--	--	Molecular Function: peroxidase activity (GO:0004601);; Cellular Component: extracellular region (GO:0005576);; Biological Process: response to oxidative stress (GO:0006979);; Cellular Component: integral component of membrane (GO:0016021);; Molecular Function: heme binding (GO:0020037);; Biological Process: hydrogen peroxide catabolic process (GO:0042744);; Molecular Function: metal ion binding (…	K00430|9.32181e-118|mtr:MTR_4g031140|K00430 peroxidase [EC:1.11.1.7] | (RefSeq) gaiacol peroxidase	--	--	Peroxidase;; Peroxidase	Peroxidase 17 OS=Arabidopsis thaliana OX=3702 GN=PER17 PE=2 SV=1	G	Carbohydrate transport and metabolism	peroxidase 17-like protein [Trifolium pratense]
	c86612.graph_c0	2.82	2.34	0.39	0.49	0.68	0.35	1.17	2.49	1.24	2.98	3.78	2.55	4.01	6.64	6.93	4.78	5.26	5.91	1.05	0.56	0.68	1.48	1.93	1.19	0.52	0.42	0.48	1.08	2.06	0.93	--	--	Molecular Function: peroxidase activity (GO:0004601);; Cellular Component: extracellular region (GO:0005576);; Biological Process: response to oxidative stress (GO:0006979);; Molecular Function: heme binding (GO:0020037);; Biological Process: hydrogen peroxide catabolic process (GO:0042744);; Molecular Function: metal ion binding (GO:0046872);; Biological Process: oxidation-reduction process (GO:…	K00430|0|mtr:MTR_5g017850|K00430 peroxidase [EC:1.11.1.7] | (RefSeq) class III peroxidase	--	--	Peroxidase	Peroxidase 10 OS=Arabidopsis thaliana OX=3702 GN=PER10 PE=1 SV=1	G	Carbohydrate transport and metabolism	class III peroxidase [Medicago truncatula]
	c87318.graph_c0	0.08	0.4	1.34	0.08	0	0	0.27	1.59	1.78	1.94	1.24	0.97	0.27	0.78	0.66	1.24	3.48	3.22	0.34	1.05	0.69	1.69	1.26	2.59	0.34	0.49	0.35	2.16	2.29	1.91	--	--	Molecular Function: peroxidase activity (GO:0004601);; Cellular Component: extracellular region (GO:0005576);; Biological Process: response to oxidative stress (GO:0006979);; Molecular Function: heme binding (GO:0020037);; Biological Process: hydrogen peroxide catabolic process (GO:0042744);; Molecular Function: metal ion binding (GO:0046872);; Biological Process: oxidation-reduction process (GO:…	K00430|3.65129e-115|mtr:MTR_2g029750|K00430 peroxidase [EC:1.11.1.7] | (RefSeq) peroxidase family protein	--	--	--	Peroxidase C3 OS=Armoracia rusticana OX=3704 GN=PRXC3 PE=3 SV=1	--	--	peroxidase [Pisum sativum]
	c87319.graph_c0	7.86	11.94	17.23	0.68	0	0	0	0	0	2.92	1.88	4.1	3.26	0	0.3	0.59	2.1	1.44	0.97	1.01	2.38	0.8	1.15	0.63	2.2	0.77	2.52	1.26	3.57	3.44	--	--	Molecular Function: peroxidase activity (GO:0004601);; Cellular Component: extracellular region (GO:0005576);; Biological Process: response to oxidative stress (GO:0006979);; Cellular Component: plant-type cell wall (GO:0009505);; Biological Process: plant-type cell wall organization (GO:0009664);; Molecular Function: heme binding (GO:0020037);; Biological Process: hydrogen peroxide catabolic pro…	K00430|7.1984e-29|mtr:MTR_2g008710|K00430 peroxidase [EC:1.11.1.7] | (RefSeq) cationic peroxidase	--	--	Peroxidase	Cationic peroxidase 2 OS=Arachis hypogaea OX=3818 GN=PNC2 PE=2 SV=1	I	Lipid transport and metabolism	hypothetical protein TSUD_389440 [Trifolium subterraneum]
	c87319.graph_c1	14.27	23.2	33.59	2.03	0.72	0.81	0.65	0.95	0.97	12.89	12.37	11.03	14.55	6.76	7.89	1.97	5.94	5.05	4.36	3.56	2.4	3.85	3.06	2.97	8.94	8.75	8.39	5.65	9.33	11.6	--	--	Molecular Function: peroxidase activity (GO:0004601);; Cellular Component: extracellular region (GO:0005576);; Biological Process: response to oxidative stress (GO:0006979);; Cellular Component: plant-type cell wall (GO:0009505);; Biological Process: plant-type cell wall organization (GO:0009664);; Molecular Function: heme binding (GO:0020037);; Biological Process: hydrogen peroxide catabolic pro…	K00430|1.41826e-126|mtr:MTR_2g008710|K00430 peroxidase [EC:1.11.1.7] | (RefSeq) cationic peroxidase	--	--	Peroxidase	Cationic peroxidase 2 OS=Arachis hypogaea OX=3818 GN=PNC2 PE=2 SV=1	I	Lipid transport and metabolism	cationic peroxidase [Medicago truncatula]
	c87867.graph_c0	112.7	101.92	112.49	104.38	119.95	120.54	232	248.37	228.91	311.54	315.48	329.16	103.57	93.6	93.19	103.3	95.92	103.49	97.26	99.79	106.94	136.54	158.52	146.87	361.91	348.25	359.36	129.79	121.57	108.98	[P]	Inorganic ion transport and metabolism	Biological Process: response to oxidative stress (GO:0006979);; Cellular Component: integral component of membrane (GO:0016021);; Molecular Function: L-ascorbate peroxidase activity (GO:0016688);; Molecular Function: heme binding (GO:0020037);; Biological Process: oxidation-reduction process (GO:0055114);; Biological Process: cellular oxidant detoxification (GO:0098869);;	K00434|4.63807e-99|cam:101511999|K00434 L-ascorbate peroxidase [EC:1.11.1.11] | (RefSeq) peroxidase; probable L-ascorbate peroxidase 6, chloroplastic	--	--	Peroxidase	L-ascorbate peroxidase S, chloroplastic/mitochondrial OS=Arabidopsis thaliana OX=3702 GN=APXS PE=1 SV=2	P	Inorganic ion transport and metabolism	hypothetical protein TSUD_300460 [Trifolium subterraneum]
	c88565.graph_c0	81.7	89.21	72.06	55.09	49.38	56.62	52.79	46.46	52.64	6.21	7.62	7.22	55.71	53.73	50.34	76.41	90.44	81.25	49.69	51.62	48.32	95.61	89.53	99.78	10.16	9.17	11.06	48.52	47	44.84	--	--	Molecular Function: peroxidase activity (GO:0004601);; Cellular Component: extracellular region (GO:0005576);; Biological Process: response to oxidative stress (GO:0006979);; Molecular Function: heme binding (GO:0020037);; Biological Process: hydrogen peroxide catabolic process (GO:0042744);; Molecular Function: metal ion binding (GO:0046872);; Biological Process: oxidation-reduction process (GO:…	K00430|6.30385e-70|cam:101514640|K00430 peroxidase [EC:1.11.1.7] | (RefSeq) peroxidase 4-like	--	--	Peroxidase;; Peroxidase	Peroxidase 4 OS=Vitis vinifera OX=29760 GN=GSVIVT00023967001 PE=1 SV=1	--	--	hypothetical protein TSUD_214260 [Trifolium subterraneum]
	c89267.graph_c0	1.58	3.58	0.17	3.95	4.64	1.42	9.78	7.33	8.68	1.51	1.43	0.87	1.1	0	2.24	3.8	4.87	5.4	4.57	5.22	6.77	2.04	1.65	2.66	1.3	1.3	2.09	2.12	3.58	0.81	[P]	Inorganic ion transport and metabolism	Molecular Function: peroxidase activity (GO:0004601);; Biological Process: response to oxidative stress (GO:0006979);; Cellular Component: integral component of membrane (GO:0016021);; Molecular Function: heme binding (GO:0020037);; Biological Process: oxidation-reduction process (GO:0055114);; Biological Process: cellular oxidant detoxification (GO:0098869);;	K00434|1.52777e-169|mtr:MTR_5g022510|K00434 L-ascorbate peroxidase [EC:1.11.1.11] | (RefSeq) L-ascorbate peroxidase	--	--	Peroxidase	L-ascorbate peroxidase 3 OS=Arabidopsis thaliana OX=3702 GN=APX3 PE=1 SV=1	P	Inorganic ion transport and metabolism	L-ascorbate peroxidase [Medicago truncatula]
	c90070.graph_c0	213.66	211.75	253.32	72.13	56.38	85.26	101.08	83.21	99.81	85.06	83.99	76.8	123.7	117.04	119.76	34.73	47.23	37.17	53.96	48.6	51.51	88.97	81.16	92.05	50.71	53.37	50.55	54.96	59.27	63.25	[R]	General function prediction only	Molecular Function: peroxidase activity (GO:0004601);; Cellular Component: extracellular region (GO:0005576);; Biological Process: response to oxidative stress (GO:0006979);; Cellular Component: plant-type cell wall (GO:0009505);; Biological Process: plant-type cell wall organization (GO:0009664);; Molecular Function: heme binding (GO:0020037);; Biological Process: hydrogen peroxide catabolic pro…	K00430|1.01095e-128|pmum:103340395|K00430 peroxidase [EC:1.11.1.7] | (RefSeq) peroxidase 64	--	--	Lysine methyltransferase;; Peroxidase;; Peroxidase	Peroxidase 64 OS=Arabidopsis thaliana OX=3702 GN=PER64 PE=1 SV=1	G	Carbohydrate transport and metabolism	PREDICTED: peroxidase 64-like [Ziziphus jujuba]
	c90070.graph_c2	547.26	548.04	433.34	267.89	277.93	291.61	232.13	216.06	218.78	228.57	229.7	223.88	220.4	221.65	199.77	462.49	637.68	493.59	299.26	280.92	287.03	303.39	321.23	314.32	188.03	196.6	189.82	246.4	286.36	226.91	--	--	Molecular Function: peroxidase activity (GO:0004601);; Cellular Component: extracellular region (GO:0005576);; Biological Process: response to oxidative stress (GO:0006979);; Cellular Component: plant-type cell wall (GO:0009505);; Biological Process: plant-type cell wall organization (GO:0009664);; Cellular Component: membrane (GO:0016020);; Molecular Function: heme binding (GO:0020037);; Biologi…	K00430|1.8702e-105|mtr:MTR_4g114210|K00430 peroxidase [EC:1.11.1.7] | (RefSeq) class III peroxidase	--	--	Peroxidase;; Peroxidase	Peroxidase 25 OS=Arabidopsis thaliana OX=3702 GN=PER25 PE=2 SV=2	G	Carbohydrate transport and metabolism	hypothetical protein TSUD_194560 [Trifolium subterraneum]
	c90135.graph_c0	3.33	3.13	9.25	2.91	1.75	9.4	0.22	0	0.05	3.66	4.44	4.24	1.04	0.37	0.53	0.25	2.9	0.59	0.92	0.4	0.86	0.15	0.09	0.99	1.6	1.72	1.68	0.18	0.52	0.4	--	--	Molecular Function: peroxidase activity (GO:0004601);; Cellular Component: extracellular region (GO:0005576);; Biological Process: response to oxidative stress (GO:0006979);; Molecular Function: heme binding (GO:0020037);; Biological Process: hydrogen peroxide catabolic process (GO:0042744);; Molecular Function: metal ion binding (GO:0046872);; Biological Process: oxidation-reduction process (GO:…	K00430|6.46125e-156|mtr:MTR_2g084080|K00430 peroxidase [EC:1.11.1.7] | (RefSeq) lignin biosynthetic peroxidase	--	--	Peroxidase;; Peroxidase	Peroxidase 52 OS=Arabidopsis thaliana OX=3702 GN=PER52 PE=2 SV=1	S	Function unknown	lignin biosynthetic peroxidase [Medicago truncatula]
	c90299.graph_c0	0.18	0.18	0.21	0.17	0.78	0.36	0.55	0.92	0.63	0.83	0.71	0.97	0.12	0.83	0.45	2.2	2.91	1.48	0.76	0.82	0.56	0.79	1.06	1.29	0.45	1.19	0.71	0.41	1.1	0.55	--	--	Molecular Function: peroxidase activity (GO:0004601);; Cellular Component: extracellular region (GO:0005576);; Biological Process: response to oxidative stress (GO:0006979);; Cellular Component: plant-type cell wall (GO:0009505);; Biological Process: plant-type cell wall organization (GO:0009664);; Cellular Component: integral component of membrane (GO:0016021);; Molecular Function: heme binding …	K00430|0|mtr:MTR_3g105790|K00430 peroxidase [EC:1.11.1.7] | (RefSeq) peroxidase family protein	--	--	Peroxidase	Peroxidase 46 OS=Arabidopsis thaliana OX=3702 GN=PER46 PE=3 SV=1	G	Carbohydrate transport and metabolism	peroxidase family protein [Medicago truncatula]
	c91433.graph_c1	1.14	0.97	0.33	0.74	0.51	0.49	1.02	0	1.81	2.44	3.32	3.19	1.56	0	0	1.83	2.69	1.89	0.51	0.48	0.17	1.09	0.7	1.89	8.19	7.51	8.07	0.51	0.18	0.5	[VI]	Defense mechanisms ;; Lipid transport and metabolism	Molecular Function: glutathione peroxidase activity (GO:0004602);; Cellular Component: endosome (GO:0005768);; Cellular Component: trans-Golgi network (GO:0005802);; Biological Process: abscisic acid-activated signaling pathway (GO:0009738);; Cellular Component: integral component of membrane (GO:0016021);; Biological Process: response to hydrogen peroxide (GO:0042542);; Biological Process: cellu…	K00432|2.19727e-22|mtr:MTR_8g105630|K00432 glutathione peroxidase [EC:1.11.1.9] | (RefSeq) phospholipid hydroperoxide glutathione peroxidase	[O]	Posttranslational modification, protein turnover, chaperones	--	Probable glutathione peroxidase 3, mitochondrial OS=Arabidopsis thaliana OX=3702 GN=GPX3 PE=1 SV=1	O	Posttranslational modification, protein turnover, chaperones	glutathione peroxidase GSH-PX3 [Lotus japonicus]
	c92970.graph_c0	25.59	21.78	29.96	12.64	21	18.02	9.06	10.41	8.39	72.02	62.09	73.69	9.46	16.98	18.33	9.58	9.87	11.34	18.07	23.47	24.42	13.58	15.88	12.47	124.1	110.6	125.38	11.05	10.5	11.36	[LK]	Replication, recombination and repair ;; Transcription	Molecular Function: nucleic acid binding (GO:0003676);; Molecular Function: helicase activity (GO:0004386);; Molecular Function: peroxidase activity (GO:0004601);; Molecular Function: ATP binding (GO:0005524);; Biological Process: cellular oxidant detoxification (GO:0098869);;	--	[A]	RNA processing and modification	CarD-like/TRCF domain;; Helicase conserved C-terminal domain;; DEAD/DEAH box helicase;; Type III restriction enzyme, res subunit	ATP-dependent DNA helicase At3g02060, chloroplastic OS=Arabidopsis thaliana OX=3702 GN=At3g02060 PE=2 SV=1	L	Replication, recombination and repair	Helicase, C-terminal; Haem peroxidase, plant/fungal/bacterial, partial [Medicago truncatula]
	c93977.graph_c0	3.62	4.07	2.73	1.07	1.1	1.65	1.69	2.49	1.4	0.37	0.52	0.15	1.58	1.56	1.99	2.74	3.06	2.48	1.72	1.5	1.37	2.25	2.63	1.75	0.18	0.13	0.22	1.04	1.07	1.41	--	--	Molecular Function: peroxidase activity (GO:0004601);; Cellular Component: extracellular region (GO:0005576);; Biological Process: response to oxidative stress (GO:0006979);; Cellular Component: plant-type cell wall (GO:0009505);; Biological Process: plant-type cell wall organization (GO:0009664);; Cellular Component: membrane (GO:0016020);; Molecular Function: heme binding (GO:0020037);; Biologi…	K00430|4.17861e-95|mtr:MTR_4g132490|K00430 peroxidase [EC:1.11.1.7] | (RefSeq) peroxidase family protein	--	--	Peroxidase;; Peroxidase	Peroxidase 29 OS=Arabidopsis thaliana OX=3702 GN=PER29 PE=2 SV=2	I	Lipid transport and metabolism	hypothetical protein TSUD_203030 [Trifolium subterraneum]
	c94915.graph_c1	1.02	1.43	2.02	2.04	3.21	0.6	0.48	1.08	0.79	1.02	1.59	1.45	3.99	1.59	1.13	2.7	3.84	3.29	3.44	4.26	5.33	4.43	3.24	2.33	2.68	1.53	2.5	1.55	2.37	1.3	--	--	Molecular Function: peroxidase activity (GO:0004601);; Cellular Component: extracellular region (GO:0005576);; Biological Process: response to oxidative stress (GO:0006979);; Molecular Function: heme binding (GO:0020037);; Biological Process: hydrogen peroxide catabolic process (GO:0042744);; Molecular Function: metal ion binding (GO:0046872);; Biological Process: oxidation-reduction process (GO:…	K00430|5.34072e-100|cam:101499262|K00430 peroxidase [EC:1.11.1.7] | (RefSeq) peroxidase 21	--	--	Peroxidase	Peroxidase 21 OS=Arabidopsis thaliana OX=3702 GN=PER21 PE=1 SV=1	G	Carbohydrate transport and metabolism	PREDICTED: peroxidase 21 [Cicer arietinum]
	c95972.graph_c0	18.62	23.71	22.71	6.22	7.32	4.05	6.16	8.37	6.48	23.04	23.68	23.03	4.85	4.5	4.96	8.06	13.11	10.67	8.65	6.58	6.37	6.53	8.75	10	18.53	25.22	17.65	9.46	7.89	5.78	--	--	Molecular Function: peroxidase activity (GO:0004601);; Cellular Component: extracellular region (GO:0005576);; Biological Process: response to oxidative stress (GO:0006979);; Cellular Component: integral component of membrane (GO:0016021);; Molecular Function: heme binding (GO:0020037);; Biological Process: hydrogen peroxide catabolic process (GO:0042744);; Molecular Function: metal ion binding (…	K00430|0|mtr:MTR_6g008075|K00430 peroxidase [EC:1.11.1.7] | (RefSeq) peroxidase family protein	--	--	Peroxidase	Peroxidase 63 OS=Arabidopsis thaliana OX=3702 GN=PER63 PE=2 SV=1	G	Carbohydrate transport and metabolism	peroxidase 63-like protein [Trifolium pratense]
	c104782.graph_c0	0	0	2.45	0	0	0	0	0	0	0	0.14	0	0	0	0	0	0	0	0	0	0	0	0	0	0	0	0.51	0	0	0	--	--	Molecular Function: peroxidase activity (GO:0004601);; Cellular Component: extracellular region (GO:0005576);; Biological Process: response to oxidative stress (GO:0006979);; Molecular Function: heme binding (GO:0020037);; Biological Process: hydrogen peroxide catabolic process (GO:0042744);; Molecular Function: metal ion binding (GO:0046872);; Biological Process: oxidation-reduction process (GO:…	K00430|3.54674e-114|mtr:MTR_2g084080|K00430 peroxidase [EC:1.11.1.7] | (RefSeq) lignin biosynthetic peroxidase	--	--	Peroxidase	Peroxidase 52 OS=Arabidopsis thaliana OX=3702 GN=PER52 PE=2 SV=1	S	Function unknown	lignin biosynthetic peroxidase [Medicago truncatula]
	c109352.graph_c0	0.21	0	0	0	0.77	0	0	0	0	1.19	0	0	0	0	0	0	0	0	0	0	0	0	0	0	0	0	0	0	0	0	--	--	Molecular Function: peroxidase activity (GO:0004601);; Cellular Component: extracellular region (GO:0005576);; Biological Process: response to oxidative stress (GO:0006979);; Cellular Component: plant-type cell wall (GO:0009505);; Biological Process: plant-type cell wall organization (GO:0009664);; Molecular Function: heme binding (GO:0020037);; Biological Process: hydrogen peroxide catabolic pro…	K00430|2.03216e-80|mtr:MTR_2g437770|K00430 peroxidase [EC:1.11.1.7] | (RefSeq) peroxidase family protein	--	--	Peroxidase	Peroxidase 7 OS=Arabidopsis thaliana OX=3702 GN=PER7 PE=2 SV=1	G	Carbohydrate transport and metabolism	peroxidase family protein [Medicago truncatula]
	c110157.graph_c0	0.15	0	0	0	0	0	0	0	0	0.28	0.15	0.42	0	0.31	0	0	0	0	0.26	0	0	0	0	0	0.54	0.28	0	0	0	0	--	--	Molecular Function: peroxidase activity (GO:0004601);; Cellular Component: extracellular region (GO:0005576);; Biological Process: response to oxidative stress (GO:0006979);; Molecular Function: heme binding (GO:0020037);; Biological Process: hydrogen peroxide catabolic process (GO:0042744);; Molecular Function: metal ion binding (GO:0046872);; Biological Process: oxidation-reduction process (GO:…	K00430|5.24816e-88|cam:101496110|K00430 peroxidase [EC:1.11.1.7] | (RefSeq) cationic peroxidase 1-like	--	--	Peroxidase	Cationic peroxidase 1 OS=Arachis hypogaea OX=3818 GN=PNC1 PE=1 SV=2	G	Carbohydrate transport and metabolism	PREDICTED: cationic peroxidase 1-like [Cicer arietinum]
	c125469.graph_c0	0	0	0	0	0	0	0	0	0	0	0	0	0	0	0	0	0	0	0	0	0	0	0	0	0	0	0	0	0	0	--	--	Molecular Function: peroxidase activity (GO:0004601);; Cellular Component: extracellular region (GO:0005576);; Biological Process: response to oxidative stress (GO:0006979);; Molecular Function: heme binding (GO:0020037);; Biological Process: hydrogen peroxide catabolic process (GO:0042744);; Molecular Function: metal ion binding (GO:0046872);; Biological Process: oxidation-reduction process (GO:…	K00430|9.30894e-79|cam:101513640|K00430 peroxidase [EC:1.11.1.7] | (RefSeq) peroxidase 16-like	--	--	Peroxidase	Peroxidase 16 OS=Arabidopsis thaliana OX=3702 GN=PER16 PE=1 SV=2	G	Carbohydrate transport and metabolism	PREDICTED: peroxidase 16-like isoform X1 [Cicer arietinum]
	c146574.graph_c0	0	0	0	0	0	0	0	0	0	0	0	0	0	0	0	0	0	0	0	0	0	0	0	0	0	0	0	0	0	0.8	--	--	Molecular Function: peroxidase activity (GO:0004601);; Cellular Component: extracellular region (GO:0005576);; Biological Process: response to oxidative stress (GO:0006979);; Cellular Component: plant-type cell wall (GO:0009505);; Biological Process: plant-type cell wall organization (GO:0009664);; Molecular Function: heme binding (GO:0020037);; Biological Process: hydrogen peroxide catabolic pro…	--	--	--	Peroxidase	Peroxidase 10 OS=Arabidopsis thaliana OX=3702 GN=PER10 PE=1 SV=1	S	Function unknown	peroxidase 2 [Sorghum bicolor]
	c22375.graph_c0	0	0	0	0	0	0	0	0	0	0	0	0	0	0	0	0	0	0	0	0	0	0	0	0	0	0	0	0	0	0	--	--	Molecular Function: peroxidase activity (GO:0004601);; Cellular Component: extracellular region (GO:0005576);; Biological Process: response to oxidative stress (GO:0006979);; Cellular Component: plant-type cell wall (GO:0009505);; Biological Process: plant-type cell wall organization (GO:0009664);; Molecular Function: heme binding (GO:0020037);; Biological Process: hydrogen peroxide catabolic pro…	K00430|6.91617e-57|mtr:MTR_4g046713|K00430 peroxidase [EC:1.11.1.7] | (RefSeq) peroxidase family protein	--	--	Peroxidase	Peroxidase 39 OS=Arabidopsis thaliana OX=3702 GN=PER39 PE=1 SV=1	G	Carbohydrate transport and metabolism	peroxidase family protein [Medicago truncatula]
	c42239.graph_c0	0	0	0.17	0.75	0	0	0	0	0	0	0	0	0	0	0	0	0	0	0	0	0	0	0.18	0.18	0	0.18	0	0	0	0	--	--	Molecular Function: peroxidase activity (GO:0004601);; Cellular Component: extracellular region (GO:0005576);; Biological Process: response to oxidative stress (GO:0006979);; Molecular Function: heme binding (GO:0020037);; Biological Process: hydrogen peroxide catabolic process (GO:0042744);; Molecular Function: metal ion binding (GO:0046872);; Biological Process: oxidation-reduction process (GO:…	K00430|4.62667e-91|mtr:MTR_5g083860|K00430 peroxidase [EC:1.11.1.7] | (RefSeq) class III peroxidase	--	--	Peroxidase	Peroxidase 4 OS=Vitis vinifera OX=29760 GN=GSVIVT00023967001 PE=1 SV=1	G	Carbohydrate transport and metabolism	peroxidase 4-like protein [Trifolium pratense]
	c53404.graph_c0	0	0.1	0	0	0	0	0	0	0	0	0	0	0	0	0	0.49	0.08	0.18	0.25	0	0	0.46	0.09	0.43	0	0	0	0.79	2.04	0.34	[VI]	Defense mechanisms ;; Lipid transport and metabolism	Molecular Function: glutathione peroxidase activity (GO:0004602);; Biological Process: response to oxidative stress (GO:0006979);; Biological Process: oxidation-reduction process (GO:0055114);; Biological Process: cellular oxidant detoxification (GO:0098869);;	K00432|4.8116e-111|mtr:MTR_1g072570|K00432 glutathione peroxidase [EC:1.11.1.9] | (RefSeq) glutathione peroxidase	[O]	Posttranslational modification, protein turnover, chaperones	Glutathione peroxidase;; AhpC/TSA family	Probable glutathione peroxidase 4 OS=Arabidopsis thaliana OX=3702 GN=GPX4 PE=2 SV=1	O	Posttranslational modification, protein turnover, chaperones	glutathione peroxidase [Medicago truncatula]
	c53775.graph_c0	0	0	0	0	0	0	0	0	0	0	0	0	0	0	0	0	0	0	6.2	0	0	0	0	0	0	0	0	0	0	0	--	--	Molecular Function: peroxidase activity (GO:0004601);; Cellular Component: extracellular region (GO:0005576);; Biological Process: response to oxidative stress (GO:0006979);; Molecular Function: heme binding (GO:0020037);; Biological Process: hydrogen peroxide catabolic process (GO:0042744);; Molecular Function: metal ion binding (GO:0046872);; Biological Process: oxidation-reduction process (GO:…	K00430|0|gmx:100785485|K00430 peroxidase [EC:1.11.1.7] | (RefSeq) peroxidase 21	--	--	Peroxidase	Peroxidase 21 OS=Arabidopsis thaliana OX=3702 GN=PER21 PE=1 SV=1	G	Carbohydrate transport and metabolism	PREDICTED: peroxidase 21 [Glycine max]
	c68597.graph_c0	0	0.81	0.1	0.55	1.22	0.78	1.5	2.22	2.49	0.3	0.21	1.02	0	0	0.48	0	0	0	0	0	0.1	0	0.41	0	0	0.1	0.71	0	0.32	0	--	--	Molecular Function: peroxidase activity (GO:0004601);; Cellular Component: extracellular region (GO:0005576);; Biological Process: response to oxidative stress (GO:0006979);; Cellular Component: plant-type cell wall (GO:0009505);; Biological Process: plant-type cell wall organization (GO:0009664);; Molecular Function: heme binding (GO:0020037);; Biological Process: hydrogen peroxide catabolic pro…	K00430|3.67233e-77|mtr:MTR_8g075100|K00430 peroxidase [EC:1.11.1.7] | (RefSeq) peroxidase family protein	--	--	Peroxidase	Peroxidase 64 OS=Arabidopsis thaliana OX=3702 GN=PER64 PE=1 SV=1	G	Carbohydrate transport and metabolism	peroxidase family protein [Medicago truncatula]
	c77492.graph_c0	0.74	0	0.48	0	0	0	0	0	0	0	0	0	0	0	0	0.46	0	0	0	0	0.33	0	0	0.17	0	0	0	0	0	0	--	--	Molecular Function: peroxidase activity (GO:0004601);; Cellular Component: extracellular region (GO:0005576);; Biological Process: response to oxidative stress (GO:0006979);; Molecular Function: heme binding (GO:0020037);; Biological Process: hydrogen peroxide catabolic process (GO:0042744);; Molecular Function: metal ion binding (GO:0046872);; Biological Process: oxidation-reduction process (GO:…	K00430|2.20116e-75|mtr:MTR_3g094650|K00430 peroxidase [EC:1.11.1.7] | (RefSeq) class III peroxidase	--	--	Peroxidase	Peroxidase 52 OS=Arabidopsis thaliana OX=3702 GN=PER52 PE=2 SV=1	G	Carbohydrate transport and metabolism	unknown [Medicago truncatula]
	c80524.graph_c1	0	0	0	0	0	0	0	0	0	0	0	0	0	0	0	0	0.79	0	0	0	0	0	0	0	0	0	0.29	0	0	0	--	--	Molecular Function: peroxidase activity (GO:0004601);; Cellular Component: extracellular region (GO:0005576);; Biological Process: response to oxidative stress (GO:0006979);; Cellular Component: plant-type cell wall (GO:0009505);; Biological Process: plant-type cell wall organization (GO:0009664);; Molecular Function: heme binding (GO:0020037);; Biological Process: hydrogen peroxide catabolic pro…	K00430|1.4298e-35|mtr:MTR_4g046713|K00430 peroxidase [EC:1.11.1.7] | (RefSeq) peroxidase family protein	--	--	--	Peroxidase 39 OS=Arabidopsis thaliana OX=3702 GN=PER39 PE=1 SV=1	G	Carbohydrate transport and metabolism	peroxidase-like protein, partial [Pisum sativum]
	c82169.graph_c0	0	0	0	0.26	0.15	1.11	0	0.08	0.04	0	0	0	0	0	0	0	0.1	0.04	1.47	0.81	1.54	0.16	0	0.33	0	0	0.77	0.11	0	0	--	--	Molecular Function: peroxidase activity (GO:0004601);; Cellular Component: extracellular region (GO:0005576);; Biological Process: response to oxidative stress (GO:0006979);; Cellular Component: plant-type cell wall (GO:0009505);; Biological Process: plant-type cell wall organization (GO:0009664);; Cellular Component: integral component of membrane (GO:0016021);; Molecular Function: heme binding …	K00430|1.76942e-60|mtr:MTR_4g087965|K00430 peroxidase [EC:1.11.1.7] | (RefSeq) peroxidase family protein	--	--	--	Peroxidase 19 OS=Arabidopsis thaliana OX=3702 GN=PER19 PE=2 SV=1	G	Carbohydrate transport and metabolism	peroxidase family protein [Medicago truncatula]
	c82369.graph_c0	4.27	0.98	0.42	0.23	0.43	1.22	0	0	0	0.22	2.36	0.91	0	0	0	0	0	0	0.41	0.64	0	0	0	0.22	0.21	0.44	1.3	0	0.67	2.09	--	--	Molecular Function: peroxidase activity (GO:0004601);; Cellular Component: extracellular region (GO:0005576);; Biological Process: response to oxidative stress (GO:0006979);; Molecular Function: heme binding (GO:0020037);; Biological Process: hydrogen peroxide catabolic process (GO:0042744);; Molecular Function: metal ion binding (GO:0046872);; Biological Process: oxidation-reduction process (GO:…	K00430|2.635e-69|cam:101512726|K00430 peroxidase [EC:1.11.1.7] | (RefSeq) peroxidase A2-like	--	--	Peroxidase	Peroxidase 53 OS=Arabidopsis thaliana OX=3702 GN=PER53 PE=1 SV=1	G	Carbohydrate transport and metabolism	PREDICTED: peroxidase A2-like [Cicer arietinum]
	c82747.graph_c0	61.8	55.87	46.35	39.49	42.13	42.66	37.07	38.65	42.16	26.76	26.99	24.42	41.48	45.33	44.28	40.95	42.36	41.28	38	38.18	42.81	46	34.25	32.49	29.4	32.26	32.11	36.69	35.32	41.98	[P]	Inorganic ion transport and metabolism	Molecular Function: superoxide dismutase activity (GO:0004784);; Molecular Function: copper ion binding (GO:0005507);; Cellular Component: vacuole (GO:0005773);; Cellular Component: peroxisome (GO:0005777);; Molecular Function: zinc ion binding (GO:0008270);; Biological Process: removal of superoxide radicals (GO:0019430);; Biological Process: oxidation-reduction process (GO:0055114);;	K04565|3.2721e-90|mtr:MTR_6g029200|K04565 superoxide dismutase, Cu-Zn family [EC:1.15.1.1] | (RefSeq) superoxide dismutase [Cu-Zn] protein	[P]	Inorganic ion transport and metabolism	Copper/zinc superoxide dismutase (SODC)	Superoxide dismutase [Cu-Zn] 2 OS=Mesembryanthemum crystallinum OX=3544 GN=SODCC.2 PE=2 SV=1	P	Inorganic ion transport and metabolism	PREDICTED: superoxide dismutase [Cu-Zn] 2 isoform X3 [Cicer arietinum]
	c83470.graph_c0	6.69	0.37	0.31	0.07	0.13	0.89	0	0	0	0.06	0	0.06	0.71	0	0	0	0.12	0.07	0.76	1.7	1.06	0	0	0.06	0.37	0.06	0.38	1.15	1.02	1.63	--	--	Molecular Function: peroxidase activity (GO:0004601);; Cellular Component: extracellular region (GO:0005576);; Biological Process: response to oxidative stress (GO:0006979);; Molecular Function: heme binding (GO:0020037);; Biological Process: hydrogen peroxide catabolic process (GO:0042744);; Molecular Function: metal ion binding (GO:0046872);; Biological Process: oxidation-reduction process (GO:…	K00430|1.89688e-175|mtr:MTR_8g076820|K00430 peroxidase [EC:1.11.1.7] | (RefSeq) peroxidase family protein	--	--	Peroxidase	Peroxidase 72 OS=Arabidopsis thaliana OX=3702 GN=PER72 PE=1 SV=1	G	Carbohydrate transport and metabolism	peroxidase family protein [Medicago truncatula]
	c84029.graph_c0	1.15	0.24	0	0	0.42	0	0.6	0	0	0	0	0	0	1.93	2.3	0.59	0.14	0.16	0	0	0.15	1.33	0	0.43	0	0.44	0	0	1.74	0.21	--	--	Molecular Function: aspartic-type endopeptidase activity (GO:0004190);; Molecular Function: peroxidase activity (GO:0004601);; Biological Process: proteolysis (GO:0006508);; Biological Process: response to oxidative stress (GO:0006979);; Molecular Function: heme binding (GO:0020037);; Biological Process: protein catabolic process (GO:0030163);; Biological Process: oxidation-reduction process (GO:…	--	[O]	Posttranslational modification, protein turnover, chaperones	Xylanase inhibitor N-terminal	Aspartyl protease family protein At5g10770 OS=Arabidopsis thaliana OX=3702 GN=At5g10770 PE=2 SV=1	O	Posttranslational modification, protein turnover, chaperones	PREDICTED: protein ASPARTIC PROTEASE IN GUARD CELL 2-like [Glycine max]
	c84060.graph_c1	0.63	0	0.25	2.32	1.8	1.4	1.78	1.24	0.12	0.34	0.36	1.02	0	0	0	0	0	0	0.65	0	0	0	0	0.45	0	0.11	0	0	0	0	--	--	Molecular Function: peroxidase activity (GO:0004601);; Cellular Component: extracellular region (GO:0005576);; Biological Process: response to oxidative stress (GO:0006979);; Cellular Component: plant-type cell wall (GO:0009505);; Biological Process: plant-type cell wall organization (GO:0009664);; Cellular Component: integral component of membrane (GO:0016021);; Molecular Function: heme binding …	K00430|4.97769e-67|cam:101504738|K00430 peroxidase [EC:1.11.1.7] | (RefSeq) peroxidase 64	--	--	Peroxidase	Peroxidase 64 OS=Arabidopsis thaliana OX=3702 GN=PER64 PE=1 SV=1	G	Carbohydrate transport and metabolism	PREDICTED: peroxidase 64 [Cicer arietinum]
	c84598.graph_c0	268.37	297.21	319.84	254.11	288.7	297.12	373.12	406.48	455.99	410.53	427.87	428.69	282.25	266.19	278.13	241.4	221.01	229	252.37	300.26	302.19	268.16	263.4	278.91	465.16	456.89	470.45	263.99	226.46	262.31	[VI]	Defense mechanisms ;; Lipid transport and metabolism	Molecular Function: glutathione peroxidase activity (GO:0004602);; Biological Process: response to oxidative stress (GO:0006979);; Cellular Component: chloroplast stroma (GO:0009570);; Molecular Function: phospholipid-hydroperoxide glutathione peroxidase activity (GO:0047066);; Biological Process: oxidation-reduction process (GO:0055114);; Biological Process: cellular oxidant detoxification (GO:0…	K00432|4.15304e-40|cam:101504062|K00432 glutathione peroxidase [EC:1.11.1.9] | (RefSeq) phospholipid hydroperoxide glutathione peroxidase, chloroplastic	[O]	Posttranslational modification, protein turnover, chaperones	Glutathione peroxidase	Phospholipid hydroperoxide glutathione peroxidase, chloroplastic OS=Pisum sativum OX=3888 PE=2 SV=1	O	Posttranslational modification, protein turnover, chaperones	RecName: Full=Phospholipid hydroperoxide glutathione peroxidase, chloroplastic; Short=PHGPx; Flags: Precursor
	c85447.graph_c0	0.36	0.11	0.87	0.1	0.14	1.78	0.63	1.09	0.56	0.23	0.38	1.27	0.28	1.73	2.53	0.04	0	0	0	0.09	0.09	0.19	0.09	0.61	0.65	0.88	0.46	0.54	0.05	0.32	--	--	Molecular Function: peroxidase activity (GO:0004601);; Molecular Function: binding (GO:0005488);; Biological Process: metabolic process (GO:0008152);; Cellular Component: plant-type cell wall (GO:0009505);; Biological Process: plant-type cell wall organization (GO:0009664);; Cellular Component: membrane (GO:0016020);; Biological Process: response to stimulus (GO:0050896);;	K00430|4.34524e-179|cam:101489236|K00430 peroxidase [EC:1.11.1.7] | (RefSeq) putative Peroxidase 48	--	--	Peroxidase;; Peroxidase	Putative Peroxidase 48 OS=Arabidopsis thaliana OX=3702 GN=PER48 PE=3 SV=3	S	Function unknown	PREDICTED: putative Peroxidase 48 [Cicer arietinum]
	c88522.graph_c0	54.01	59.6	48.59	16.14	19.08	24.86	27.83	24.89	31.24	25.55	30.16	24.28	52.56	46.33	48.41	42.32	49.95	47.31	30.48	34.56	30.64	49.03	37.09	42.52	29.71	29.37	32.84	40.88	57.44	47.1	[VI]	Defense mechanisms ;; Lipid transport and metabolism	Molecular Function: glutathione peroxidase activity (GO:0004602);; Cellular Component: endosome (GO:0005768);; Cellular Component: trans-Golgi network (GO:0005802);; Biological Process: abscisic acid-activated signaling pathway (GO:0009738);; Cellular Component: integral component of membrane (GO:0016021);; Biological Process: response to hydrogen peroxide (GO:0042542);; Biological Process: cellu…	K00432|1.14698e-102|mtr:MTR_8g105630|K00432 glutathione peroxidase [EC:1.11.1.9] | (RefSeq) phospholipid hydroperoxide glutathione peroxidase	[O]	Posttranslational modification, protein turnover, chaperones	Glutathione peroxidase;; AhpC/TSA family;; Redoxin	Probable phospholipid hydroperoxide glutathione peroxidase OS=Nicotiana sylvestris OX=4096 PE=2 SV=1	O	Posttranslational modification, protein turnover, chaperones	glutathione peroxidase [Trifolium pratense]
	c90455.graph_c0	28.62	30.61	23.92	27.91	30.14	33.78	21.87	30.17	31.87	44.19	46.85	42.57	34.11	29.88	31.25	28.42	40.1	29.32	39.05	44.06	40.78	58.67	47.91	50.9	37.54	38.64	42.3	28.72	30.04	27.42	[VI]	Defense mechanisms ;; Lipid transport and metabolism	Molecular Function: glutathione peroxidase activity (GO:0004602);; Biological Process: response to oxidative stress (GO:0006979);; Cellular Component: integral component of membrane (GO:0016021);; Biological Process: oxidation-reduction process (GO:0055114);; Biological Process: cellular oxidant detoxification (GO:0098869);;	K00432|2.08845e-54|mtr:MTR_7g094600|K00432 glutathione peroxidase [EC:1.11.1.9] | (RefSeq) phospholipid hydroperoxide glutathione peroxidase	[O]	Posttranslational modification, protein turnover, chaperones	Glutathione peroxidase	Probable glutathione peroxidase 5 OS=Arabidopsis thaliana OX=3702 GN=GPX5 PE=1 SV=1	O	Posttranslational modification, protein turnover, chaperones	Putative glutathione peroxidase 4 [Glycine soja]
	c90532.graph_c0	15.27	12.26	11.08	8.59	9.38	13.16	9.52	9.4	9.9	22.86	24.8	21.42	12.3	10.37	13.17	13.85	15.48	12.16	15.3	13.75	16.84	16.68	14.13	14.61	23.96	29.79	25.98	9.61	6.66	11.29	[J]	Translation, ribosomal structure and biogenesis	Molecular Function: nucleotide binding (GO:0000166);; Molecular Function: RNA binding (GO:0003723);; Molecular Function: peroxidase activity (GO:0004601);; Cellular Component: extracellular region (GO:0005576);; Biological Process: response to oxidative stress (GO:0006979);; Molecular Function: heme binding (GO:0020037);; Biological Process: hydrogen peroxide catabolic process (GO:0042744);; Mole…	K00430|5.02511e-147|mtr:MTR_4g122640|K00430 peroxidase [EC:1.11.1.7] | (RefSeq) class III peroxidase	--	--	WW domain;; Peroxidase;; RNA recognition motif. (a.k.a. RRM, RBD, or RNP domain)	Peroxidase 40 OS=Arabidopsis thaliana OX=3702 GN=PER40 PE=2 SV=2	G	Carbohydrate transport and metabolism	peroxidase 40-like protein [Trifolium pratense]
	c94641.graph_c0	80.83	74.66	83.74	69.04	74.37	73.91	54.13	60.57	62.15	42.4	40.75	43.76	50.38	54.32	52.68	71.06	73.96	67.73	73.1	74.94	74.54	91.06	78.31	82.23	52.84	55.65	53.42	63.43	55.73	56.57	--	--	Molecular Function: peroxidase activity (GO:0004601);; Cellular Component: extracellular region (GO:0005576);; Biological Process: response to oxidative stress (GO:0006979);; Biological Process: seed germination (GO:0009845);; Biological Process: seed maturation (GO:0010431);; Molecular Function: heme binding (GO:0020037);; Biological Process: hydrogen peroxide catabolic process (GO:0042744);; Mo…	K00434|6.83521e-68|mtr:MTR_3g107060|K00434 L-ascorbate peroxidase [EC:1.11.1.11] | (RefSeq) L-ascorbate peroxidase	--	--	Peroxidase	Putative L-ascorbate peroxidase 6 OS=Arabidopsis thaliana OX=3702 GN=APX6 PE=2 SV=1	P	Inorganic ion transport and metabolism	L-ascorbate peroxidase 6-like protein [Trifolium pratense]
	c99055.graph_c0	0	0.14	0	0	0	0	0	0	0	0	0	0	1	0.27	0	0	0.11	0	0	0	0	0	0	0	0.35	0	0.12	0	0	0	--	--	Molecular Function: peroxidase activity (GO:0004601);; Cellular Component: extracellular region (GO:0005576);; Biological Process: response to oxidative stress (GO:0006979);; Molecular Function: heme binding (GO:0020037);; Biological Process: hydrogen peroxide catabolic process (GO:0042744);; Molecular Function: metal ion binding (GO:0046872);; Biological Process: oxidation-reduction process (GO:…	K00430|1.86505e-58|mtr:MTR_5g021060|K00430 peroxidase [EC:1.11.1.7] | (RefSeq) peroxidase family protein	--	--	Peroxidase	Peroxidase 72 OS=Arabidopsis thaliana OX=3702 GN=PER72 PE=1 SV=1	G	Carbohydrate transport and metabolism	peroxidase family protein [Medicago truncatula]
	c99107.graph_c0	0.19	0.59	0	0	0	0	0	0	0	0	0	0	0	0	0.6	0	0	0	0	0	0	0	0.18	0	0	0	0	0.17	0	1.17	--	--	Molecular Function: peroxidase activity (GO:0004601);; Cellular Component: extracellular region (GO:0005576);; Biological Process: response to oxidative stress (GO:0006979);; Molecular Function: heme binding (GO:0020037);; Biological Process: hydrogen peroxide catabolic process (GO:0042744);; Molecular Function: metal ion binding (GO:0046872);; Biological Process: oxidation-reduction process (GO:…	K00430|1.86048e-72|mtr:MTR_3g094670|K00430 peroxidase [EC:1.11.1.7] | (RefSeq) horseradish peroxidase-like protein	--	--	Peroxidase	Peroxidase 4 OS=Vitis vinifera OX=29760 GN=GSVIVT00023967001 PE=1 SV=1	G	Carbohydrate transport and metabolism	hypothetical protein TSUD_396880, partial [Trifolium subterraneum]
catalase	c77982.graph_c1	1270.51	1001.45	1724.38	633.72	617.8	735.31	394.29	421.87	397.84	344.82	319.93	324.2	502.92	599.56	629.54	539.63	550.33	532.07	563.29	532.91	583.1	507.84	557.88	520.68	362.81	384.34	362.76	756.89	607.28	802.28	[P]	Inorganic ion transport and metabolism	Molecular Function: catalase activity (GO:0004096);; Cellular Component: glyoxysome (GO:0009514);; Molecular Function: heme binding (GO:0020037);; Biological Process: response to hydrogen peroxide (GO:0042542);; Biological Process: hydrogen peroxide catabolic process (GO:0042744);; Molecular Function: metal ion binding (GO:0046872);; Biological Process: oxidation-reduction process (GO:0055114);; …	K03781|0|mtr:MTR_3g115370|K03781 catalase [EC:1.11.1.6] | (RefSeq) catalase heme-binding enzyme	[P]	Inorganic ion transport and metabolism	Catalase;; Catalase-related immune-responsive	Catalase OS=Pisum sativum OX=3888 PE=2 SV=1	P	Inorganic ion transport and metabolism	catalase [Vicia faba]
	c50995.graph_c0	0	0.15	0	0	0	0	0	0	0	0	0	0	0	0	0	0	0	0	0	0	0	0	0	0	0	0	0	0	0	2.55	[P]	Inorganic ion transport and metabolism	Molecular Function: catalase activity (GO:0004096);; Cellular Component: mitochondrion (GO:0005739);; Molecular Function: heme binding (GO:0020037);; Biological Process: response to hydrogen peroxide (GO:0042542);; Biological Process: hydrogen peroxide catabolic process (GO:0042744);; Molecular Function: metal ion binding (GO:0046872);; Biological Process: oxidation-reduction process (GO:0055114)…	K03781|0|sita:101775718|K03781 catalase [EC:1.11.1.6] | (RefSeq) catalase isozyme 3	[P]	Inorganic ion transport and metabolism	Catalase	Catalase isozyme 3 OS=Zea mays OX=4577 GN=CAT3 PE=2 SV=2	P	Inorganic ion transport and metabolism	catalase isozyme 3 [Sorghum bicolor]
	c51805.graph_c0	0	0.08	0	0	0	0	0	0	0	0	0	0	0	0	0	0	0	0	0	0	0	0	0	0	0	0	0	0	0	2.34	[P]	Inorganic ion transport and metabolism	Molecular Function: catalase activity (GO:0004096);; Cellular Component: mitochondrion (GO:0005739);; Cellular Component: glyoxysome (GO:0009514);; Molecular Function: heme binding (GO:0020037);; Biological Process: response to hydrogen peroxide (GO:0042542);; Biological Process: hydrogen peroxide catabolic process (GO:0042744);; Molecular Function: metal ion binding (GO:0046872);; Biological Pro…	K03781|1.31113e-108|sbi:SORBI_04g001130|K03781 catalase [EC:1.11.1.6] | (RefSeq) SORBIDRAFT_04g001130, Sb04g001130; hypothetical protein	[P]	Inorganic ion transport and metabolism	Catalase;; Catalase-related immune-responsive	Catalase isozyme 3 OS=Zea mays OX=4577 GN=CAT3 PE=2 SV=2	P	Inorganic ion transport and metabolism	catalase isozyme 3 [Sorghum bicolor]
superoxide dismutase	c79934.graph_c0	90.06	82.33	97.8	62.47	79.98	73.73	118.04	128.19	119.57	160.83	167.46	161.43	92.51	96.12	104.97	61.09	62.42	60.14	68.07	66.13	65.43	63.75	79.44	77.18	157.24	154.24	162	70.05	67.74	54.47	[P]	Inorganic ion transport and metabolism	Molecular Function: superoxide dismutase activity (GO:0004784);; Cellular Component: mitochondrial matrix (GO:0005759);; Biological Process: removal of superoxide radicals (GO:0019430);; Molecular Function: metal ion binding (GO:0046872);; Biological Process: oxidation-reduction process (GO:0055114);;	K04564|1.44645e-145|mtr:MTR_3g094250|K04564 superoxide dismutase, Fe-Mn family [EC:1.15.1.1] | (RefSeq) superoxide dismutase	[P]	Inorganic ion transport and metabolism	Iron/manganese superoxide dismutases, C-terminal domain;; Iron/manganese superoxide dismutases, alpha-hairpin domain	Superoxide dismutase [Mn], mitochondrial OS=Pisum sativum OX=3888 GN=SODA PE=2 SV=2	P	Inorganic ion transport and metabolism	manganese superoxide dismutase [Vicia sativa]
	c80814.graph_c0	161.36	160.64	152.53	434.04	522.31	383.37	436.92	464.03	457.04	326.74	320.64	315.64	190.96	174.09	183.7	377.73	353.84	355.58	430.62	381.7	441.83	266.59	333.68	304.68	522.49	502.77	519.7	302.83	404.34	200.44	[P]	Inorganic ion transport and metabolism	Molecular Function: superoxide dismutase activity (GO:0004784);; Cellular Component: chloroplast stroma (GO:0009570);; Cellular Component: thylakoid (GO:0009579);; Biological Process: removal of superoxide radicals (GO:0019430);; Molecular Function: metal ion binding (GO:0046872);; Cellular Component: apoplast (GO:0048046);; Biological Process: oxidation-reduction process (GO:0055114);; Biologica…	K04565|1.21525e-72|mtr:MTR_4g057240|K04565 superoxide dismutase, Cu-Zn family [EC:1.15.1.1] | (RefSeq) superoxide dismutase [Cu-Zn] protein	[P]	Inorganic ion transport and metabolism	--	Superoxide dismutase [Cu-Zn], chloroplastic OS=Pisum sativum OX=3888 GN=SODCP PE=2 SV=1	P	Inorganic ion transport and metabolism	Cu/Zn superoxide dismutase II [Pisum sativum]
	c82207.graph_c0	44.51	63.39	40.87	142.93	120.35	66.82	148.32	147.76	152.47	173.97	172.93	179.77	106.52	90.52	123.73	113.46	145.3	123.18	137.99	123.26	125.93	113.49	97.97	102.72	179.08	169.25	174.18	16.14	52.29	14.63	[P]	Inorganic ion transport and metabolism	Molecular Function: superoxide dismutase activity (GO:0004784);; Cellular Component: cytoplasm (GO:0005737);; Biological Process: removal of superoxide radicals (GO:0019430);; Molecular Function: metal ion binding (GO:0046872);; Biological Process: oxidation-reduction process (GO:0055114);;	K04565|2.18495e-73|mtr:MTR_7g114240|K04565 superoxide dismutase, Cu-Zn family [EC:1.15.1.1] | (RefSeq) superoxide dismutase [Cu-Zn] protein	[P]	Inorganic ion transport and metabolism	Copper/zinc superoxide dismutase (SODC)	Superoxide dismutase [Cu-Zn] OS=Pisum sativum OX=3888 GN=SODCC PE=2 SV=2	P	Inorganic ion transport and metabolism	RecName: Full=Superoxide dismutase [Cu-Zn]
	c87997.graph_c0	15.32	18.95	18.06	8.83	20.26	10.3	6.28	5.33	5.94	11.87	13.43	15.56	6.76	5.33	5.76	4.39	4.23	3.26	8.6	10.11	9.09	7.03	7.2	4.94	14.19	13.74	12.67	4.17	4.78	4.22	[P]	Inorganic ion transport and metabolism	Molecular Function: superoxide dismutase activity (GO:0004784);; Molecular Function: copper ion binding (GO:0005507);; Cellular Component: mitochondrion (GO:0005739);; Cellular Component: plasma membrane (GO:0005886);; Cellular Component: chloroplast stroma (GO:0009570);; Cellular Component: thylakoid (GO:0009579);; Cellular Component: chloroplast envelope (GO:0009941);; Biological Process: remov…	K04564|1.5441e-140|cam:101494104|K04564 superoxide dismutase, Fe-Mn family [EC:1.15.1.1] | (RefSeq) superoxide dismutase [Fe], chloroplastic	[P]	Inorganic ion transport and metabolism	Iron/manganese superoxide dismutases, C-terminal domain;; Iron/manganese superoxide dismutases, alpha-hairpin domain	Superoxide dismutase [Fe], chloroplastic OS=Glycine max OX=3847 GN=SODB PE=2 SV=1	P	Inorganic ion transport and metabolism	Fe-superoxide dismutase precursor [Medicago sativa]
	c92437.graph_c0	20.4	24.56	21.39	126.32	90.69	57.71	118.59	112.3	112.9	66.95	74.44	74.98	52.56	61.03	54.36	49.84	57.89	45.93	66.04	60.27	69.13	53.57	42.37	43.48	39.67	37.5	40.26	15.83	28.48	13.35	--	--	Molecular Function: superoxide dismutase activity (GO:0004784);; Molecular Function: zinc ion binding (GO:0008270);; Cellular Component: chloroplast stroma (GO:0009570);; Molecular Function: superoxide dismutase copper chaperone activity (GO:0016532);; Biological Process: removal of superoxide radicals (GO:0019430);; Biological Process: metal ion transport (GO:0030001);; Biological Process: posit…	K04569|3.29731e-81|mtr:MTR_4g101820|K04569 copper chaperone for superoxide dismutase | (RefSeq) Cu/Zn-superoxide dismutase copper chaperone	[P]	Inorganic ion transport and metabolism	Copper/zinc superoxide dismutase (SODC)	Copper chaperone for superoxide dismutase, chloroplastic/cytosolic OS=Arabidopsis thaliana OX=3702 GN=CCS PE=1 SV=1	S	Function unknown	Cu/Zn-superoxide dismutase copper chaperone [Medicago truncatula]
	c76567.graph_c0	0	0	0	0	0	0	0	0	0	0	0	0	0	0	0	0	0	0	1.24	0	0	0	0	0	0	0	0	0	0	0	[P]	Inorganic ion transport and metabolism	Molecular Function: superoxide dismutase activity (GO:0004784);; Molecular Function: copper ion binding (GO:0005507);; Cellular Component: cytoplasm (GO:0005737);; Molecular Function: zinc ion binding (GO:0008270);; Biological Process: removal of superoxide radicals (GO:0019430);; Biological Process: oxidation-reduction process (GO:0055114);;	K04565|2.96208e-53|gmx:100305732|K04565 superoxide dismutase, Cu-Zn family [EC:1.15.1.1] | (RefSeq) uncharacterized LOC100305732	[P]	Inorganic ion transport and metabolism	Copper/zinc superoxide dismutase (SODC)	Superoxide dismutase [Cu-Zn] OS=Glycine max OX=3847 GN=SOD1 PE=3 SV=1	P	Inorganic ion transport and metabolism	Superoxide dismutase [Cu-Zn] [Glycine soja]
	c132474.graph_c0	0	0	0	0	0	0	0.56	0.19	0	0	0	0	0	0	0	0	0	0	0	0	0	0	0	0	0.37	0	0	0	0	0	[P]	Inorganic ion transport and metabolism	Molecular Function: superoxide dismutase activity (GO:0004784);; Molecular Function: copper ion binding (GO:0005507);; Molecular Function: zinc ion binding (GO:0008270);; Cellular Component: chloroplast (GO:0009507);; Biological Process: removal of superoxide radicals (GO:0019430);;	K04565|8.82657e-24|bdi:100831056|K04565 superoxide dismutase, Cu-Zn family [EC:1.15.1.1] | (RefSeq) superoxide dismutase [Cu-Zn], chloroplastic	[P]	Inorganic ion transport and metabolism	Copper/zinc superoxide dismutase (SODC)	Superoxide dismutase [Cu-Zn], chloroplastic OS=Spinacia oleracea OX=3562 GN=SODCP PE=1 SV=2	P	Inorganic ion transport and metabolism	copper/zinc superoxide dismutase [Klebsormidium nitens]
respiratory burst oxidase	c68933.graph_c0	6.92	7.77	4.61	2.76	2.01	2.83	5.83	4.5	6.29	2.07	1.73	2.74	10.33	18.07	15.45	3.72	5.27	3.81	1.56	1.67	1.74	2.81	2.58	3.64	0.8	1.01	0.99	1.35	2.09	2.65	[T]	Signal transduction mechanisms	Molecular Function: peroxidase activity (GO:0004601);; Molecular Function: calcium ion binding (GO:0005509);; Cellular Component: integral component of membrane (GO:0016021);; Molecular Function: oxidoreductase activity, acting on NAD(P)H, oxygen as acceptor (GO:0050664);; Biological Process: oxidation-reduction process (GO:0055114);; Biological Process: cellular oxidant detoxification (GO:009886…	K13447|0|cam:101491892|K13447 respiratory burst oxidase [EC:1.6.3.- 1.11.1.-] | (RefSeq) respiratory burst oxidase homolog protein D-like	[PQ]	--	Ferric reductase NAD binding domain;; FAD-binding domain	Respiratory burst oxidase homolog protein C OS=Solanum tuberosum OX=4113 GN=RBOHC PE=1 SV=2	U	Intracellular trafficking, secretion, and vesicular transport	PREDICTED: respiratory burst oxidase homolog protein D-like [Cicer arietinum]
	c74724.graph_c0	3.34	4.33	2.69	1.14	1.42	0.91	0.46	0.36	0.61	0.57	0.32	0.69	2.19	1.9	0.44	0.79	2.18	0.89	0.36	0.34	0.54	1.24	1.32	1.82	0.32	0.17	0.27	1.31	1.08	0.93	[T]	Signal transduction mechanisms	Molecular Function: peroxidase activity (GO:0004601);; Molecular Function: calcium ion binding (GO:0005509);; Cellular Component: integral component of membrane (GO:0016021);; Molecular Function: oxidoreductase activity, acting on NAD(P)H, oxygen as acceptor (GO:0050664);; Biological Process: oxidation-reduction process (GO:0055114);; Biological Process: cellular oxidant detoxification (GO:009886…	K13447|0|mtr:MTR_8g095520|K13447 respiratory burst oxidase [EC:1.6.3.- 1.11.1.-] | (RefSeq) respiratory burst oxidase-like protein D	[PQ]	--	Respiratory burst NADPH oxidase;; Ferric reductase like transmembrane component	Respiratory burst oxidase homolog protein D OS=Solanum tuberosum OX=4113 GN=RBOHD PE=1 SV=2	U	Intracellular trafficking, secretion, and vesicular transport	respiratory burst oxidase 1, partial [Medicago truncatula]
	c87796.graph_c0	35.46	36.99	47.8	12.77	15.42	15.01	12.62	12.15	13.08	10.86	10.96	11.13	49.62	37.98	41.79	15.69	18.46	17.27	20.3	21.76	19.84	24.69	20.82	20.7	13.11	10.36	12.06	16.39	19.36	70.3	[T]	Signal transduction mechanisms	Molecular Function: peroxidase activity (GO:0004601);; Molecular Function: calcium ion binding (GO:0005509);; Cellular Component: integral component of membrane (GO:0016021);; Molecular Function: NAD(P)H oxidase activity (GO:0016174);; Biological Process: oxidation-reduction process (GO:0055114);; Biological Process: cellular oxidant detoxification (GO:0098869);;	K13447|0|mtr:MTR_7g113130|K13447 respiratory burst oxidase [EC:1.6.3.- 1.11.1.-] | (RefSeq) respiratory burst oxidase-like protein	[PQ]	--	Ferric reductase NAD binding domain;; Respiratory burst NADPH oxidase;; FAD-binding domain;; Ferric reductase like transmembrane component;; EF hand	Respiratory burst oxidase homolog protein B OS=Solanum tuberosum OX=4113 GN=RBOHB PE=1 SV=1	U	Intracellular trafficking, secretion, and vesicular transport	putative respiratory burst oxidase-like protein A [Vicia faba]
	c91893.graph_c0	4.26	5.52	11.16	10.3	10.82	10.67	8.45	11.29	8.84	29.18	32.23	33.48	17.16	9.27	10.92	1.42	2.09	1.7	10.42	9.89	11.58	5.72	3.73	4.92	13.84	12.58	13.71	2.95	3.19	6.06	[T]	Signal transduction mechanisms	Molecular Function: peroxidase activity (GO:0004601);; Molecular Function: calcium ion binding (GO:0005509);; Cellular Component: integral component of membrane (GO:0016021);; Molecular Function: oxidoreductase activity, acting on NAD(P)H, oxygen as acceptor (GO:0050664);; Biological Process: oxidation-reduction process (GO:0055114);; Biological Process: cellular oxidant detoxification (GO:009886…	K13447|0|mtr:MTR_8g099030|K13447 respiratory burst oxidase [EC:1.6.3.- 1.11.1.-] | (RefSeq) respiratory burst oxidase-like protein	[PQ]	--	Respiratory burst NADPH oxidase;; FAD-binding domain;; Ferric reductase like transmembrane component;; Ferric reductase NAD binding domain;; Ferric reductase NAD binding domain	Respiratory burst oxidase homolog protein A OS=Solanum tuberosum OX=4113 GN=RBOHA PE=1 SV=1	U	Intracellular trafficking, secretion, and vesicular transport	putative respiratory burst oxidase-like protein C [Vicia faba]
	c93866.graph_c0	7.66	9.2	6.75	2.86	5.01	11.19	22.75	22.89	23.87	17.78	19.41	13.25	22.84	25.69	29.96	0.72	0.24	0.64	2.51	3.53	3.76	3.55	2.82	3.03	10.14	16.08	12.52	8.49	4.3	7.13	[T]	Signal transduction mechanisms	Molecular Function: peroxidase activity (GO:0004601);; Molecular Function: calcium ion binding (GO:0005509);; Cellular Component: integral component of membrane (GO:0016021);; Molecular Function: oxidoreductase activity, acting on NAD(P)H, oxygen as acceptor (GO:0050664);; Biological Process: oxidation-reduction process (GO:0055114);; Biological Process: cellular oxidant detoxification (GO:009886…	K13447|0|mtr:MTR_2g043900|K13447 respiratory burst oxidase [EC:1.6.3.- 1.11.1.-] | (RefSeq) respiratory burst oxidase-like protein	[PQ]	--	Respiratory burst NADPH oxidase;; Ferric reductase like transmembrane component;; EF-hand domain pair;; Ferric reductase NAD binding domain;; FAD-binding domain	Respiratory burst oxidase homolog protein B OS=Solanum tuberosum OX=4113 GN=RBOHB PE=1 SV=1	U	Intracellular trafficking, secretion, and vesicular transport	respiratory burst oxidase-like protein [Medicago truncatula]
	c100169.graph_c0	0	0	0	0	0	0	0	0.64	0	0	0	0	0	0	0	0	0	0	0	0	0	0.67	0.16	0.32	0	0	0	0	0	0	[T]	Signal transduction mechanisms	Molecular Function: peroxidase activity (GO:0004601);; Molecular Function: calcium ion binding (GO:0005509);; Cellular Component: integral component of membrane (GO:0016021);; Molecular Function: NAD(P)H oxidase activity (GO:0016174);; Biological Process: oxidation-reduction process (GO:0055114);; Biological Process: cellular oxidant detoxification (GO:0098869);;	K13447|3.30969e-84|ath:AT1G64060|K13447 respiratory burst oxidase [EC:1.6.3.- 1.11.1.-] | (RefSeq) RBOH_F; respiratory burst oxidase protein F	[PQ]	--	Ferric reductase NAD binding domain;; FAD-binding domain	Respiratory burst oxidase homolog protein F OS=Arabidopsis thaliana OX=3702 GN=RBOHF PE=1 SV=1	U	Intracellular trafficking, secretion, and vesicular transport	respiratory burst oxidase homolog protein A-like [Cajanus cajan]
	c58621.graph_c0	0	0.62	0	0	0	0	0	0	0	0	0	0	0	0	0	0	0	0	0	0	0	0	0	0	0	0	0	0.27	0	0	--	--	Molecular Function: peroxidase activity (GO:0004601);; Molecular Function: calcium ion binding (GO:0005509);; Cellular Component: integral component of membrane (GO:0016021);; Molecular Function: NAD(P)H oxidase activity (GO:0016174);; Biological Process: oxidation-reduction process (GO:0055114);; Biological Process: cellular oxidant detoxification (GO:0098869);;	K13447|3.32516e-72|mtr:MTR_1g083290|K13447 respiratory burst oxidase [EC:1.6.3.- 1.11.1.-] | (RefSeq) respiratory burst oxidase-like protein	[PQ]	--	Ferric reductase like transmembrane component	Respiratory burst oxidase homolog protein B OS=Solanum tuberosum OX=4113 GN=RBOHB PE=1 SV=1	U	Intracellular trafficking, secretion, and vesicular transport	respiratory burst oxidase protein B-like [Trifolium pratense]
	c86258.graph_c0	0	0.09	0.71	0	0	0.79	0	0	0	0	0	0	0	1.19	0	0	0.15	0	0	0	0.16	0	0	0	0	0	0.08	0	0	0.08	--	--	Molecular Function: peroxidase activity (GO:0004601);; Molecular Function: calcium ion binding (GO:0005509);; Cellular Component: integral component of membrane (GO:0016021);; Molecular Function: NAD(P)H oxidase activity (GO:0016174);; Biological Process: oxidation-reduction process (GO:0055114);; Biological Process: cellular oxidant detoxification (GO:0098869);;	K13447|1.2497e-120|cam:101497935|K13447 respiratory burst oxidase [EC:1.6.3.- 1.11.1.-] | (RefSeq) respiratory burst oxidase homolog protein B-like	[PQ]	--	Respiratory burst NADPH oxidase;; EF-hand domain;; EF hand	Respiratory burst oxidase homolog protein B OS=Solanum tuberosum OX=4113 GN=RBOHB PE=1 SV=1	U	Intracellular trafficking, secretion, and vesicular transport	PREDICTED: respiratory burst oxidase homolog protein B-like isoform X2 [Cicer arietinum]
alpha-dioxygenase	c88433.graph_c0	30.29	1965.05	2485.06	10.14	0.09	0.49	0.02	0	0	0.18	0.07	0.29	15.6	6.36	5.04	5.45	0.53	3.19	1.71	1.99	2.29	0.14	0.11	0.13	0	0	0	1.17	4.19	130.43	[R]	General function prediction only	Molecular Function: peroxidase activity (GO:0004601);; Biological Process: response to oxidative stress (GO:0006979);; Molecular Function: heme binding (GO:0020037);; Molecular Function: dioxygenase activity (GO:0051213);; Biological Process: oxidation-reduction process (GO:0055114);; Biological Process: cellular oxidant detoxification (GO:0098869);;	K10529|0|vra:106770747|K10529 alpha-dioxygenase [EC:1.-.-.-] | (RefSeq) alpha-dioxygenase 1-like	[R]	General function prediction only	Animal haem peroxidase	Alpha-dioxygenase 1 OS=Arabidopsis thaliana OX=3702 GN=DOX1 PE=1 SV=1	S	Function unknown	alpha-dioxygenase 1-like [Vigna radiata var. radiata]
	c119883.graph_c0	0	0	0	0	0	0	0	0	0	0	0	0	0	0	0	0	0.25	0	0	0	0	0	0	0	0	0	0	0	0	0	--	--	Molecular Function: peroxidase activity (GO:0004601);; Biological Process: response to oxidative stress (GO:0006979);; Molecular Function: heme binding (GO:0020037);; Molecular Function: dioxygenase activity (GO:0051213);; Biological Process: oxidation-reduction process (GO:0055114);; Biological Process: cellular oxidant detoxification (GO:0098869);;	K10529|1.41707e-59|mtr:MTR_6g007767|K10529 alpha-dioxygenase [EC:1.-.-.-] | (RefSeq) pathogen-inducible alpha-dioxygenase	[R]	General function prediction only	--	Alpha-dioxygenase 1 OS=Arabidopsis thaliana OX=3702 GN=DOX1 PE=1 SV=1	S	Function unknown	alpha-dioxygenase [Pisum sativum]
	c52224.graph_c0	0	0	0	0	0	0	0	0	0	0	0	0	0	0	0	0	0	0	0	0	0	0	0	0	0.17	0	0	0	0	0	--	--	Molecular Function: peroxidase activity (GO:0004601);; Biological Process: response to oxidative stress (GO:0006979);; Molecular Function: heme binding (GO:0020037);; Molecular Function: dioxygenase activity (GO:0051213);; Biological Process: oxidation-reduction process (GO:0055114);; Biological Process: cellular oxidant detoxification (GO:0098869);;	K10529|7.05877e-93|mtr:MTR_6g007767|K10529 alpha-dioxygenase [EC:1.-.-.-] | (RefSeq) pathogen-inducible alpha-dioxygenase	[R]	General function prediction only	Animal haem peroxidase	Alpha-dioxygenase 1 OS=Arabidopsis thaliana OX=3702 GN=DOX1 PE=1 SV=1	S	Function unknown	alpha-dioxygenase [Pisum sativum]
	c59296.graph_c0	0	0	0.97	0	0	0	0	0	0	0	0	0	0	0	0	0	0	0.34	0	0	0	0	0	0	0	0	0	0.68	0	0.64	--	--	Molecular Function: peroxidase activity (GO:0004601);; Biological Process: response to oxidative stress (GO:0006979);; Molecular Function: heme binding (GO:0020037);; Molecular Function: dioxygenase activity (GO:0051213);; Biological Process: oxidation-reduction process (GO:0055114);; Biological Process: cellular oxidant detoxification (GO:0098869);;	K10529|1.81303e-41|cam:101490863|K10529 alpha-dioxygenase [EC:1.-.-.-] | (RefSeq) piox; alpha-dioxygenase 1	[R]	General function prediction only	--	Alpha-dioxygenase 1 OS=Arabidopsis thaliana OX=3702 GN=DOX1 PE=1 SV=1	S	Function unknown	alpha-dioxygenase [Pisum sativum]
	c77447.graph_c0	0	0	0	0	0	0	0	0	0.78	0	0	0.3	0	0	0.68	0	0	0	0.56	0	0	0	0	0	0	0	0.73	0	0	0	--	--	Molecular Function: peroxidase activity (GO:0004601);; Biological Process: response to oxidative stress (GO:0006979);; Molecular Function: heme binding (GO:0020037);; Molecular Function: dioxygenase activity (GO:0051213);; Biological Process: oxidation-reduction process (GO:0055114);; Biological Process: cellular oxidant detoxification (GO:0098869);;	K10529|7.89464e-107|vra:106770747|K10529 alpha-dioxygenase [EC:1.-.-.-] | (RefSeq) alpha-dioxygenase 1-like	[R]	General function prediction only	Animal haem peroxidase	Alpha-dioxygenase 1 OS=Arabidopsis thaliana OX=3702 GN=DOX1 PE=1 SV=1	S	Function unknown	PREDICTED: alpha-dioxygenase 1-like [Vigna angularis]
peroxiredoxin	c75025.graph_c0	117.26	110.03	122.6	88.29	95.39	100.83	157.04	162.3	170.5	166.91	184.47	188.98	72.08	95.3	87.93	84.75	91.15	84.12	93.01	93.92	93.59	127.91	121.09	134.48	169.19	160	164.84	92.73	84.53	98.38	[O]	Posttranslational modification, protein turnover, chaperones	Molecular Function: peroxidase activity (GO:0004601);; Cellular Component: mitochondrial matrix (GO:0005759);; Biological Process: response to oxidative stress (GO:0006979);; Biological Process: oxidation-reduction process (GO:0055114);; Biological Process: cellular oxidant detoxification (GO:0098869);;	--	[O]	Posttranslational modification, protein turnover, chaperones	Redoxin;; AhpC/TSA family	Peroxiredoxin-2F, mitochondrial OS=Arabidopsis thaliana OX=3702 GN=PRXIIF PE=1 SV=2	O	Posttranslational modification, protein turnover, chaperones	mitochondrial peroxiredoxin [Pisum sativum]
	c82768.graph_c0	555.17	593.47	660.59	1080.81	1508.64	1240.46	914.67	973.61	922.49	770.68	770.56	786.29	560.87	545.12	508.4	986.15	887.3	972.15	1071.9	1035.54	1108.21	679.75	781.42	688.81	1142.79	1128.13	1156.95	1076.88	1135.77	758.42	[V]	Defense mechanisms	Molecular Function: peroxiredoxin activity (GO:0051920);; Biological Process: oxidation-reduction process (GO:0055114);; Biological Process: cellular oxidant detoxification (GO:0098869);;	K03386|1.14963e-69|mtr:MTR_7g105830|K03386 peroxiredoxin (alkyl hydroperoxide reductase subunit C) [EC:1.11.1.15] | (RefSeq) 1-cys peroxiredoxin PER1	[O]	Posttranslational modification, protein turnover, chaperones	--	2-Cys peroxiredoxin BAS1-like, chloroplastic OS=Arabidopsis thaliana OX=3702 GN=At5g06290 PE=2 SV=3	O	Posttranslational modification, protein turnover, chaperones	2-Cys peroxiredoxin BAS1, chloroplastic [Cucurbita moschata]
	c86595.graph_c0	293.67	428.76	380.44	855.93	1053.42	942.52	1201.78	1273.61	1245.08	985.9	1008.06	1011.66	348.29	352.45	393.93	794.2	710.72	773.07	775.41	752.01	813.74	811.69	866.6	841.68	1646.61	1687.79	1631.81	923.37	953.57	683.82	[O]	Posttranslational modification, protein turnover, chaperones	Molecular Function: peroxidase activity (GO:0004601);; Biological Process: oxidation-reduction process (GO:0055114);; Biological Process: cellular oxidant detoxification (GO:0098869);;	K03564|6.6977e-63|mtr:MTR_4g124790|K03564 peroxiredoxin Q/BCP [EC:1.11.1.15] | (RefSeq) thioredoxin-dependent peroxidase	[O]	Posttranslational modification, protein turnover, chaperones	AhpC/TSA family;; Redoxin;; AhpC/TSA family;; Redoxin	Peroxiredoxin Q, chloroplastic (Fragment) OS=Sedum lineare OX=114260 GN=PRXQ PE=1 SV=1	O	Posttranslational modification, protein turnover, chaperones	peroxiredoxin Q chloroplastic-like [Trifolium pratense]
	c76094.graph_c1	0	0	0	0	0	0	1.68	0	0	0	0	0	0	0	0	0	0	0	0	0	0	0	0	0	0	0	0	0	0	0	[V]	Defense mechanisms	Biological Process: metabolic process (GO:0008152);; Biological Process: cellular process (GO:0009987);; Molecular Function: antioxidant activity (GO:0016209);; Molecular Function: oxidoreductase activity (GO:0016491);;	K03386|3.38334e-29|pop:POPTR_1173s00210g|K03386 peroxiredoxin (alkyl hydroperoxide reductase subunit C) [EC:1.11.1.15] | (RefSeq) hypothetical protein	[O]	Posttranslational modification, protein turnover, chaperones	AhpC/TSA family	2-Cys peroxiredoxin BAS1, chloroplastic OS=Arabidopsis thaliana OX=3702 GN=BAS1 PE=1 SV=2	O	Posttranslational modification, protein turnover, chaperones	2-cysteine peroxiredoxin [Klebsormidium nitens]
	c85479.graph_c0	382.16	360.58	374.23	173.13	217.1	196.34	338.46	309.5	306.54	527.54	513.09	518.91	334.63	314.37	332.92	180.14	190.51	177.16	194.85	176.73	191.89	236.06	229.85	248.2	402.17	383.1	423.12	195.92	176.33	212.35	[O]	Posttranslational modification, protein turnover, chaperones	Molecular Function: peroxidase activity (GO:0004601);; Molecular Function: peroxiredoxin activity (GO:0051920);; Biological Process: oxidation-reduction process (GO:0055114);; Biological Process: cellular oxidant detoxification (GO:0098869);;	--	[O]	Posttranslational modification, protein turnover, chaperones	--	Peroxiredoxin-2 OS=Populus trichocarpa OX=3694 PE=1 SV=1	O	Posttranslational modification, protein turnover, chaperones	peroxiredoxin [Pisum sativum]
other	c71488.graph_c0	5.49	5.18	4.62	2.77	2.53	2.25	2.23	1.5	2.58	2.58	2.45	2.02	3.16	4	1.97	5.78	7.01	5.9	3.42	3.47	3.63	5.12	4.69	4.78	1.59	2.24	1.6	3.22	4.46	4.74	--	;;	Molecular Function: peroxidase activity (GO:0004601);; Molecular Function: protein serine/threonine kinase activity (GO:0004674);; Molecular Function: transmembrane receptor protein tyrosine kinase activity (GO:0004714);; Molecular Function: ATP binding (GO:0005524);; Cellular Component: plasma membrane (GO:0005886);; Biological Process: response to oxidative stress (GO:0006979);; Cellular Compon…	--	--	--	Protein kinase domain;; Protein tyrosine kinase;; D-mannose binding lectin	G-type lectin S-receptor-like serine/threonine-protein kinase SD2-5 OS=Arabidopsis thaliana OX=3702 GN=SD25 PE=1 SV=1	T	Signal transduction mechanisms	G-type lectin S-receptor-like Serine/Threonine-kinase SD2-5 [Medicago truncatula]
	c82071.graph_c0	50.31	58.24	61.15	74.46	78.94	84.29	98.85	102.45	121.38	99.49	109.91	103.72	73.55	56.32	59.87	81.32	83.53	79.28	94.19	96.53	97.79	103.94	92.81	96.06	126.55	125.25	137.67	69.18	57.2	69.17	[M]	Cell wall/membrane/envelope biogenesis	Molecular Function: glutathione peroxidase activity (GO:0004602);; Biological Process: response to oxidative stress (GO:0006979);; Molecular Function: coenzyme binding (GO:0050662);; Biological Process: oxidation-reduction process (GO:0055114);; Biological Process: cellular oxidant detoxification (GO:0098869);;	--	[V]	Defense mechanisms	NAD dependent epimerase/dehydratase family;; 3-beta hydroxysteroid dehydrogenase/isomerase family;; Male sterility protein;; GDP-mannose 4,6 dehydratase;; NAD(P)H-binding;; NmrA-like family;; KR domain;; Polysaccharide biosynthesis protein	Vestitone reductase OS=Medicago sativa OX=3879 PE=1 SV=1	M	Cell wall/membrane/envelope biogenesis	NAD-dependent epimerase/dehydratase [Medicago truncatula]
	c82919.graph_c0	16.16	15.84	16.49	6.14	15.93	8.24	4.49	4.28	5.5	22.07	22.78	22.12	11.84	10.48	7.21	4.73	4.48	3.68	7.19	9.12	8.43	4.36	5.13	5.45	37.76	34.08	38.18	5.68	5.85	3.64	[P]	Inorganic ion transport and metabolism	Molecular Function: superoxide dismutase activity (GO:0004784);; Cellular Component: thylakoid (GO:0009579);; Biological Process: removal of superoxide radicals (GO:0019430);; Cellular Component: chloroplast nucleoid (GO:0042644);; Molecular Function: metal ion binding (GO:0046872);; Biological Process: oxidation-reduction process (GO:0055114);;	K04564|3.44426e-110|mtr:MTR_3g078860|K04564 superoxide dismutase, Fe-Mn family [EC:1.15.1.1] | (RefSeq) superoxide dismutase	[P]	Inorganic ion transport and metabolism	Iron/manganese superoxide dismutases, alpha-hairpin domain;; Iron/manganese superoxide dismutases, C-terminal domain	Superoxide dismutase [Fe] 3, chloroplastic OS=Arabidopsis thaliana OX=3702 GN=FSD3 PE=1 SV=1	P	Inorganic ion transport and metabolism	hypothetical protein TSUD_137130 [Trifolium subterraneum]
	c84452.graph_c1	13.07	10.02	10.73	2.85	4.28	3.79	1.56	1.57	1.03	6.72	4.12	7.25	1.26	1.53	1.81	4	4.77	5.13	2.39	2.56	2.82	4.73	3.47	3.7	4.25	3.97	2.81	2.41	1.97	3.37	--	--	Molecular Function: peroxidase activity (GO:0004601);; Cellular Component: integral component of membrane (GO:0016021);; Biological Process: cellular oxidant detoxification (GO:0098869);;	K14833|8.34531e-153|cam:101493420|K14833 nucleolar complex protein 2 | (RefSeq) nucleolar complex protein 2 homolog	[J]	Translation, ribosomal structure and biogenesis	--	Nucleolar complex protein 2 homolog OS=Arabidopsis thaliana OX=3702 GN=At2g18220 PE=3 SV=2	S	Function unknown	PREDICTED: nucleolar complex protein 2 homolog [Cicer arietinum]
	c86654.graph_c0	3.93	2.98	3.19	3.52	3.36	2.9	2.31	2.96	1.87	7.77	8.6	10.14	1.9	7.84	3.87	1.16	1.64	1.72	3.45	2.81	4.68	2.37	2.27	3.22	7.38	5.7	5.5	2.45	1.4	3.88	[T]	Signal transduction mechanisms	Biological Process: mRNA splicing, via spliceosome (GO:0000398);; Molecular Function: peroxidase activity (GO:0004601);; Cellular Component: nucleus (GO:0005634);; Biological Process: response to oxidative stress (GO:0006979);; Molecular Function: RNA lariat debranching enzyme activity (GO:0008419);; Molecular Function: heme binding (GO:0020037);; Molecular Function: metal ion binding (GO:0046872…	K18328|0|cam:101504820|K18328 lariat debranching enzyme [EC:3.1.-.-] | (RefSeq) lariat debranching enzyme	[A]	RNA processing and modification	Lariat debranching enzyme, C-terminal domain;; Calcineurin-like phosphoesterase	Lariat debranching enzyme OS=Arabidopsis thaliana OX=3702 GN=DBR1 PE=2 SV=1	S	Function unknown	PREDICTED: lariat debranching enzyme [Cicer arietinum]
	c87391.graph_c0	18.12	19.9	18.88	11.41	10.63	13.92	26.34	24.71	31.08	34.81	26.5	34.15	41.6	35.49	38.4	16.87	20.13	18.83	22.94	25.71	23.67	35.12	27.92	31.92	23.93	20.23	24.06	22.22	17.88	26.19	[VI]	Defense mechanisms ;; Lipid transport and metabolism	Molecular Function: glutathione peroxidase activity (GO:0004602);; Cellular Component: nucleus (GO:0005634);; Cellular Component: cytosol (GO:0005829);; Biological Process: response to oxidative stress (GO:0006979);; Biological Process: oxidation-reduction process (GO:0055114);; Biological Process: cellular oxidant detoxification (GO:0098869);;	K00432|5.90457e-81|cam:101504513|K00432 glutathione peroxidase [EC:1.11.1.9] | (RefSeq) probable glutathione peroxidase 8-like	[O]	Posttranslational modification, protein turnover, chaperones	Glutathione peroxidase;; AhpC/TSA family	Probable glutathione peroxidase 8 OS=Arabidopsis thaliana OX=3702 GN=GPX8 PE=2 SV=1	O	Posttranslational modification, protein turnover, chaperones	hypothetical protein TSUD_77020 [Trifolium subterraneum]
	c88983.graph_c0	1.53	2.82	4.39	0.12	0.12	0.47	0.13	0.27	0.27	0.08	0.01	0.3	1.24	0.5	0.19	0.21	0.49	0.13	0.24	0.39	0.07	0.1	0.12	0.28	0.09	0.09	0.16	0.19	0.17	0.31	[IQ]	Lipid transport and metabolism ;; Secondary metabolites biosynthesis, transport and catabolism	Molecular Function: catalase activity (GO:0004096);; Biological Process: response to oxidative stress (GO:0006979);; Cellular Component: integral component of membrane (GO:0016021);; Molecular Function: heme binding (GO:0020037);; Molecular Function: phosphopantetheine binding (GO:0031177);; Biological Process: oxidation-reduction process (GO:0055114);; Biological Process: cellular oxidant detoxi…	--	[R]	General function prediction only	AMP-binding enzyme;; Phosphopantetheine attachment site;; Bacterial transferase hexapeptide (six repeats)	4-coumarate--CoA ligase-like 3 OS=Arabidopsis thaliana OX=3702 GN=4CLL3 PE=2 SV=2	IQ	--	uncharacterized protein LOC109798563 [Cajanus cajan]
	c90713.graph_c0	43.28	41.94	48.25	29.21	36.25	35.84	47.87	55.69	51.4	199.46	196.98	198.44	35.42	34.77	30.18	31.19	32	28.54	40.51	37.62	42.12	52.79	46.63	47.34	156.44	156.3	151.54	35.93	38.88	34.31	[C]	Energy production and conversion	Molecular Function: glutathione-disulfide reductase activity (GO:0004362);; Cellular Component: peroxisome (GO:0005777);; Biological Process: glutathione metabolic process (GO:0006749);; Biological Process: cell redox homeostasis (GO:0045454);; Molecular Function: flavin adenine dinucleotide binding (GO:0050660);; Molecular Function: NADP binding (GO:0050661);; Biological Process: oxidation-reduc…	K00383|0|cam:101506077|K00383 glutathione reductase (NADPH) [EC:1.8.1.7] | (RefSeq) glutathione reductase, cytosolic	[Q]	Secondary metabolites biosynthesis, transport and catabolism	Pyridine nucleotide-disulphide oxidoreductase;; Pyridine nucleotide-disulphide oxidoreductase;; Pyridine nucleotide-disulphide oxidoreductase, dimerisation domain	Glutathione reductase, cytosolic OS=Pisum sativum OX=3888 PE=2 SV=1	C	Energy production and conversion	RecName: Full=Glutathione reductase, cytosolic; Short=GR; Short=GRase; AltName: Full=GOR2
	c90863.graph_c0	78.47	93.08	86.69	139.93	165.76	149.79	137.54	145.89	154.58	176.43	189.15	173.45	84.44	70.85	70.62	85.89	80.41	83.96	115.28	120.18	115.45	108.04	106.68	100.08	191.07	188.38	201.47	103.29	97.35	83.72	[O]	Posttranslational modification, protein turnover, chaperones	Molecular Function: glutathione transferase activity (GO:0004364);; Biological Process: glutathione metabolic process (GO:0006749);; Cellular Component: chloroplast stroma (GO:0009570);; Biological Process: response to cytokinin (GO:0009735);; Cellular Component: chloroplast envelope (GO:0009941);; Biological Process: protein glutathionylation (GO:0010731);; Molecular Function: glutathione dehydr…	--	[P]	Inorganic ion transport and metabolism	Glutathione S-transferase, N-terminal domain;; Glutathione S-transferase, N-terminal domain;; Glutathione S-transferase, N-terminal domain	Glutathione S-transferase DHAR3, chloroplastic OS=Arabidopsis thaliana OX=3702 GN=DHAR3 PE=1 SV=1	O	Posttranslational modification, protein turnover, chaperones	glutathione S-transferase, amino-terminal domain protein [Medicago truncatula]
	c91185.graph_c0	69.64	62.81	76.48	68.86	85.64	89.65	60.58	61.6	62.71	71.54	70.22	69.76	33.59	42.38	29.98	56.89	59.56	58.02	72.57	71.9	73.06	64.84	66.33	65.27	95.56	100.44	95.37	66.59	54.05	60.25	[C]	Energy production and conversion	Molecular Function: glutathione-disulfide reductase activity (GO:0004362);; Molecular Function: copper ion binding (GO:0005507);; Molecular Function: ATP binding (GO:0005524);; Cellular Component: mitochondrion (GO:0005739);; Biological Process: glutathione metabolic process (GO:0006749);; Cellular Component: chloroplast stroma (GO:0009570);; Biological Process: cell redox homeostasis (GO:0045454…	K00383|0|cam:101514119|K00383 glutathione reductase (NADPH) [EC:1.8.1.7] | (RefSeq) glutathione reductase, chloroplastic/mitochondrial	[Q]	Secondary metabolites biosynthesis, transport and catabolism	Pyridine nucleotide-disulphide oxidoreductase;; Pyridine nucleotide-disulphide oxidoreductase, dimerisation domain;; Pyridine nucleotide-disulphide oxidoreductase;; Pyridine nucleotide-disulphide oxidoreductase	Glutathione reductase, chloroplastic/mitochondrial OS=Pisum sativum OX=3888 GN=GR PE=2 SV=1	C	Energy production and conversion	RecName: Full=Glutathione reductase, chloroplastic/mitochondrial; Short=GR; Short=GRase; AltName: Full=GOR1; Flags: Precursor
	c91697.graph_c0	39.5	45.11	45.94	75.86	92.89	84.32	29.24	27.75	27.06	166.4	172.01	175.02	10.61	11.32	10.69	18.95	37.9	27.95	110.31	108.32	118.05	142.25	111.62	144.78	186.98	190.58	208.84	44.6	41.85	35.12	--	--	Molecular Function: peroxidase activity (GO:0004601);; Molecular Function: copper ion binding (GO:0005507);; Molecular Function: calcium ion binding (GO:0005509);; Molecular Function: ATP binding (GO:0005524);; Molecular Function: calcium-dependent phospholipid binding (GO:0005544);; Cellular Component: cell wall (GO:0005618);; Cellular Component: mitochondrion (GO:0005739);; Cellular Component: …	--	[U]	Intracellular trafficking, secretion, and vesicular transport	Annexin;; Annexin	Annexin D1 OS=Arabidopsis thaliana OX=3702 GN=ANN1 PE=1 SV=1	S	Function unknown	hypothetical protein TSUD_243700 [Trifolium subterraneum]
	c117097.graph_c0	0	0	0	0	0	0	0	0	0	0	0	0	0	0	0	0	0	0.59	0	0	0.56	0	0	0	0	0	0.38	0.57	0	0	[P]	Inorganic ion transport and metabolism	Molecular Function: catalase activity (GO:0004096);; Biological Process: response to oxidative stress (GO:0006979);; Cellular Component: integral component of membrane (GO:0016021);; Molecular Function: heme binding (GO:0020037);; Molecular Function: phosphopantetheine binding (GO:0031177);; Biological Process: oxidation-reduction process (GO:0055114);; Biological Process: cellular oxidant detoxi…	--	--	--	--	--	IQ	--	hypothetical protein TSUD_110610 [Trifolium subterraneum]
	c131074.graph_c0	0.7	0	0	0	0	0	0	0	0	0	0	0	0	0	0	0	0	0	0	0	0.32	0	0	0	0	0	0	0	0	0	[IQ]	Lipid transport and metabolism ;; Secondary metabolites biosynthesis, transport and catabolism	Molecular Function: catalase activity (GO:0004096);; Biological Process: response to oxidative stress (GO:0006979);; Cellular Component: integral component of membrane (GO:0016021);; Molecular Function: heme binding (GO:0020037);; Molecular Function: phosphopantetheine binding (GO:0031177);; Biological Process: oxidation-reduction process (GO:0055114);; Biological Process: cellular oxidant detoxi…	--	--	--	AMP-binding enzyme	--	IQ	--	AMP-binding enzyme [Medicago truncatula]
	c70959.graph_c0	0	0	0	0	0	0	0	0	0	0	0	0	0	0	0	0	0	0	0	0	0	0	0	0	0	0	0	0	0	2.73	[VI]	Defense mechanisms ;; Lipid transport and metabolism	Molecular Function: glutathione peroxidase activity (GO:0004602);; Biological Process: response to oxidative stress (GO:0006979);; Biological Process: regulation of shoot system development (GO:0048831);; Biological Process: oxidation-reduction process (GO:0055114);; Biological Process: cellular oxidant detoxification (GO:0098869);; Biological Process: regulation of root development (GO:2000280);;	K00432|1.65771e-47|sbi:SORBI_06g024920|K00432 glutathione peroxidase [EC:1.11.1.9] | (RefSeq) SORBIDRAFT_06g024920, Sb06g024920; hypothetical protein	[O]	Posttranslational modification, protein turnover, chaperones	Glutathione peroxidase;; AhpC/TSA family;; Redoxin	Probable phospholipid hydroperoxide glutathione peroxidase 6, mitochondrial OS=Arabidopsis thaliana OX=3702 GN=GPX6 PE=2 SV=2	O	Posttranslational modification, protein turnover, chaperones	hypothetical protein SETIT_010900mg [Setaria italica]
	c71609.graph_c0	0	0	0	0	0	0	0	0	0	0	0	0	0	0	0	0	0	0	3.04	0	0	0	0	0	0	0	0	0	0	0	--	--	Molecular Function: aspartic-type endopeptidase activity (GO:0004190);; Molecular Function: peroxidase activity (GO:0004601);; Biological Process: proteolysis (GO:0006508);; Biological Process: response to oxidative stress (GO:0006979);; Molecular Function: transferase activity (GO:0016740);; Molecular Function: heme binding (GO:0020037);; Biological Process: protein catabolic process (GO:0030163…	--	[O]	Posttranslational modification, protein turnover, chaperones	Xylanase inhibitor C-terminal;; Eukaryotic aspartyl protease	Aspartyl protease family protein At5g10770 OS=Arabidopsis thaliana OX=3702 GN=At5g10770 PE=2 SV=1	O	Posttranslational modification, protein turnover, chaperones	PREDICTED: protein ASPARTIC PROTEASE IN GUARD CELL 2 [Glycine max]
	c71609.graph_c1	0	0	0	0	0	0	0	0	0	0	0	0	0	0	0	0	0	0	2.5	0	0	0	0	0	0	0	0	0	0	0	--	--	Molecular Function: aspartic-type endopeptidase activity (GO:0004190);; Molecular Function: peroxidase activity (GO:0004601);; Biological Process: proteolysis (GO:0006508);; Biological Process: response to oxidative stress (GO:0006979);; Molecular Function: transferase activity (GO:0016740);; Molecular Function: heme binding (GO:0020037);; Biological Process: protein catabolic process (GO:0030163…	--	[O]	Posttranslational modification, protein turnover, chaperones	Xylanase inhibitor N-terminal;; Eukaryotic aspartyl protease	Aspartyl protease family protein At5g10770 OS=Arabidopsis thaliana OX=3702 GN=At5g10770 PE=2 SV=1	O	Posttranslational modification, protein turnover, chaperones	PREDICTED: protein ASPARTIC PROTEASE IN GUARD CELL 2 [Glycine max]
	c78920.graph_c0	51.82	44.21	39.73	30.33	28.19	29.03	33.92	30.71	35.73	55.88	56.85	54.09	40.62	29.81	28.42	33.5	48.36	41.55	34.04	35.39	35.75	36.78	35.65	37.92	42.64	41.23	39.67	29.73	26.2	29.53	[R]	General function prediction only	Molecular Function: peroxidase activity (GO:0004601);; Cellular Component: integral component of membrane (GO:0016021);; Biological Process: cellular oxidant detoxification (GO:0098869);;	K09775|1.50542e-33|cam:101514393|K09775 uncharacterized protein | (RefSeq) uncharacterized LOC101514393	--	--	Divergent PAP2 family;; Divergent PAP2 family	--	S	Function unknown	uncharacterized protein LOC106753094 isoform X4 [Vigna radiata var. radiata]
	c80322.graph_c0	0	0	0.63	0	0	0	0	0	1.14	0	0	0	0	0	0	0	0	0	0	0	0.53	0	0	0	0	0	0	0	0	0	[H]	Coenzyme transport and metabolism	Molecular Function: catalase activity (GO:0004096);; Biological Process: response to oxidative stress (GO:0006979);; Cellular Component: integral component of membrane (GO:0016021);; Molecular Function: heme binding (GO:0020037);; Molecular Function: phosphopantetheine binding (GO:0031177);; Biological Process: oxidation-reduction process (GO:0055114);; Biological Process: cellular oxidant detoxi…	--	[F]	Nucleotide transport and metabolism	NAD(P)-binding Rossmann-like domain;; Flavin containing amine oxidoreductase;; FAD dependent oxidoreductase;; Thi4 family;; FAD binding domain	Polyenoic fatty acid isomerase OS=Ptilota filicina OX=153248 PE=1 SV=1	IQ	--	long-chain-fatty-acid--AMP ligase FadD28, partial [Trifolium pratense]
Note: a non-domesticated controls.
b cold stimulus.
c chilling acclimation.
d frost acclimation.
e de-acclimation.
