# Supplementary material for: A comparative transcriptomic analysis reveals a coordinated mechanism activated in response to cold acclimation in common vetch (Vicia sativa L.)
Source: BMC Genomics. 2022 Dec 8;23:814. doi: 10.1186/s12864-022-09039-w (PMC9733113; doi:10.1186/s12864-022-09039-w)
Supplement: Supplementary file 12 — Additional file 12: Table S9. Expression of DEGs related to the MAP kinase cascade in common vetch under cold acclimation conditions [file 12864_2022_9039_MOESM12_ESM.xlsx]

## Sheet: Sheet1
Table S9 Expressions of DEGs related to MAP kinase cascade in the common vetch under cold acclimation conditions
Gene	Gene_id	Lanjian No.1															Lanjian No.3															COG_class	COG_class_annotation	GO_annotation	KEGG_annotation	KOG_class	KOG_class_annotation	Pfam_annotation	Swissprot_annotation	eggNOG_class	eggNOG_class_annotation	nr_annotation
		NA_1a	NA_2	NA_3	CS_1b	CS_2	CS_3	CA_1c	CA_2	CA_3	FA_1d	FA_2	FA_3	DA_1e	DA_2	DA_3	NA_1	NA_2	NA_3	CS_1	CS_2	CS_3	CA_1	CA_2	CA_3	FA_1	FA_2	FA_3	DA_1	DA_2	DA_3
MAP kinase	c71635.graph_c0	66.13	64.24	58.39	48.94	46.38	59.2	53.09	49.75	46.38	19.54	18.43	22.58	76.24	65.51	62.8	95.49	83.64	84.93	64.23	60.38	65.33	49.91	54.07	56.27	30.83	31.34	31.31	52.96	59.06	57.92	--	--	Biological Process: MAPK cascade (GO:0000165);; Molecular Function: transcription factor activity, sequence-specific DNA binding (GO:0003700);; Molecular Function: MAP kinase activity (GO:0004707);; Cellular Component: intracellular (GO:0005622);; Biological Process: regulation of transcription, DNA-templated (GO:0006355);; Molecular Function: sequence-specific DNA binding (GO:0043565);;	--	--	--	bZIP transcription factor;; Basic region leucine zipper	bZIP transcription factor 53 OS=Arabidopsis thaliana OX=3702 GN=BZIP53 PE=1 SV=1	K	Transcription	ocs element-binding factor 1-like protein [Trifolium pratense]
	c74677.graph_c0	2.28	1.32	1.53	1.25	3.1	1.79	3.06	1.58	2.14	5.22	5.51	6.67	2.7	2.96	3.68	2.07	3.38	1.94	0.94	2.31	1.85	2.06	1.91	1.22	7.03	3.21	4.93	1.77	1.59	1.81	--	--	Biological Process: MAPK cascade (GO:0000165);; Molecular Function: MAP kinase activity (GO:0004707);; Molecular Function: ATP binding (GO:0005524);; Cellular Component: intracellular (GO:0005622);;	K20538|5.69833e-64|mtr:MTR_6g079470|K20538 mitogen-activated protein kinase 8 [EC:2.7.11.24] | (RefSeq) MAP kinase-like protein	[T]	Signal transduction mechanisms	--	Mitogen-activated protein kinase 12 OS=Oryza sativa subsp. japonica OX=39947 GN=MPK12 PE=1 SV=2	T	Signal transduction mechanisms	MAP kinase-like protein [Medicago truncatula]
	c78568.graph_c0	3.54	2.93	6.6	1.98	0.84	1.32	0.85	0	1.09	3.33	0.65	1.86	0.74	0.82	1.59	0.35	1.08	0.38	0.7	1.22	0.97	5.85	2.54	4.59	2.48	1.74	2.2	1.66	2.61	2.34	--	--	Biological Process: MAPK cascade (GO:0000165);; Molecular Function: MAP kinase activity (GO:0004707);; Molecular Function: ATP binding (GO:0005524);; Cellular Component: intracellular (GO:0005622);;	K20600|3.89281e-24|mtr:MTR_7g078690|K20600 mitogen-activated protein kinase 4 [EC:2.7.11.24] | (RefSeq) MAP kinase	[T]	Signal transduction mechanisms	--	Mitogen-activated protein kinase 5 OS=Arabidopsis thaliana OX=3702 GN=MPK5 PE=2 SV=2	T	Signal transduction mechanisms	MAP kinase [Medicago truncatula]
	c81417.graph_c0	1.29	2.13	1.72	0.28	1.54	1.98	2.21	1.01	2.58	1.78	1.41	0.63	1.91	1.78	0.92	0.48	0.81	0.4	0.43	1.22	1.02	2.5	2.32	2.5	1.54	1.68	2.48	1.79	2.31	1.53	--	--	Biological Process: MAPK cascade (GO:0000165);; Molecular Function: transcription factor activity, sequence-specific DNA binding (GO:0003700);; Molecular Function: MAP kinase activity (GO:0004707);; Cellular Component: intracellular (GO:0005622);; Biological Process: regulation of transcription, DNA-templated (GO:0006355);; Molecular Function: sequence-specific DNA binding (GO:0043565);;	--	--	--	bZIP transcription factor;; Basic region leucine zipper	Basic leucine zipper 43 OS=Arabidopsis thaliana OX=3702 GN=BZIP43 PE=1 SV=1	K	Transcription	BZIP transcription factor [Medicago truncatula]
	c82581.graph_c0	5.81	6.19	2.4	0	0.22	0.31	0.11	0.22	0.12	0	0	0.66	8.3	11.64	8.47	0	0.3	0.23	0	0	0	0.35	0.66	0.64	0	0	0	0.22	0.23	0.75	--	--	--	--	--	--	Domain of unknown function (DUF4666)	MAPK kinase substrate protein At1g80180 OS=Arabidopsis thaliana OX=3702 GN=At1g80180 PE=1 SV=1	S	Function unknown	plant/F18B13-26 protein [Medicago truncatula]
	c82923.graph_c0	18.72	18.39	14.03	4.63	10.03	6.85	5.46	4.11	4.12	1.68	2.29	1.75	1.55	2.74	1.07	41.22	48.74	42.13	18.34	17.95	17.82	14.86	19.54	15.06	2.65	2.28	2.8	22.12	26.17	21.62	--	--	Biological Process: MAPK cascade (GO:0000165);; Molecular Function: protein serine/threonine kinase activity (GO:0004674);; Molecular Function: ATP binding (GO:0005524);; Cellular Component: plasma membrane (GO:0005886);; Cellular Component: integral component of membrane (GO:0016021);; Biological Process: protein autophosphorylation (GO:0046777);;	--	[T]	Signal transduction mechanisms	Protein kinase domain;; Protein tyrosine kinase	Probable serine/threonine-protein kinase At1g01540 OS=Arabidopsis thaliana OX=3702 GN=At1g01540 PE=1 SV=2	T	Signal transduction mechanisms	hypothetical protein TSUD_361420 [Trifolium subterraneum]
	c83435.graph_c0	0.04	0.04	0.11	0.07	0.36	0.25	0	0.05	0.17	1.54	1.41	1.32	0.19	0.29	0.08	0.09	0.07	0.02	0.24	0.2	0.29	0.05	0.06	0.25	1.24	0.72	0.9	0	0.02	0.24	[K]	Transcription	Biological Process: MAPK cascade (GO:0000165);; Molecular Function: protein serine/threonine kinase activity (GO:0004674);; Molecular Function: ATP binding (GO:0005524);; Cellular Component: plasma membrane (GO:0005886);; Cellular Component: integral component of membrane (GO:0016021);; Molecular Function: oxidoreductase activity (GO:0016491);;	--	--	--	Protein kinase domain;; Leucine rich repeat;; Protein tyrosine kinase;; Leucine Rich repeats (2 copies);; Leucine Rich Repeat;; Leucine rich repeat N-terminal domain	Receptor-like protein kinase HSL1 OS=Arabidopsis thaliana OX=3702 GN=HSL1 PE=2 SV=1	S	Function unknown	receptor-like protein kinase HSL1-like protein [Trifolium pratense]
	c84608.graph_c0	26.82	25.84	53.1	85.52	89.97	102.78	43.44	44.41	44.82	149.28	149.78	170.15	267.8	233.17	248.59	37.01	36.49	35.64	187.47	192.32	204.55	111.65	84.95	109.3	125.45	119	131.26	23.94	75.66	153.02	[T]	Signal transduction mechanisms	Biological Process: MAPK cascade (GO:0000165);; Molecular Function: MAP kinase activity (GO:0004707);; Molecular Function: ATP binding (GO:0005524);; Cellular Component: intracellular (GO:0005622);;	K20536|9.29879e-175|gmx:100801339|K20536 mitogen-activated protein kinase 3 [EC:2.7.11.24] | (RefSeq) mitogen-activated protein kinase 3	[T]	Signal transduction mechanisms	Protein kinase domain;; Protein tyrosine kinase;; Lipopolysaccharide kinase (Kdo/WaaP) family	Mitogen-activated protein kinase 3 OS=Arabidopsis thaliana OX=3702 GN=MPK3 PE=1 SV=2	T	Signal transduction mechanisms	MAP kinase 3 [Pisum sativum]
	c85886.graph_c0	6.64	6.29	5.93	1.81	3.2	2.67	2.62	0.94	1.08	1.49	0.94	3.21	4.65	4.66	6.3	0.28	0.84	0.72	0.77	1.23	0.87	0.42	0.58	0.42	0.99	1.5	0.48	0.52	1.1	0.47	[T]	Signal transduction mechanisms	Biological Process: MAPK cascade (GO:0000165);; Molecular Function: MAP kinase activity (GO:0004707);; Molecular Function: ATP binding (GO:0005524);; Cellular Component: intracellular (GO:0005622);; Biological Process: lateral root formation (GO:0010311);;	K04371|0|mtr:MTR_4g061320|K04371 mitogen-activated protein kinase 1/3 [EC:2.7.11.24] | (RefSeq) MAP kinase	[T]	Signal transduction mechanisms	Protein kinase domain;; Protein tyrosine kinase	Mitogen-activated protein kinase homolog NTF6 OS=Nicotiana tabacum OX=4097 GN=NTF6 PE=2 SV=1	T	Signal transduction mechanisms	MAP kinase [Medicago truncatula]
	c86388.graph_c0	9.7	8.3	8.04	4.15	3.67	4.19	5.66	5.53	7.55	5.94	4.09	5.39	11.64	10.73	9.1	10.76	9.96	9.48	5.43	5.86	6.34	6.82	7.02	5.61	3.88	4.82	4.34	3.6	7.05	6.69	--	;;	Biological Process: MAPK cascade (GO:0000165);; Molecular Function: protein serine/threonine kinase activity (GO:0004674);; Molecular Function: ATP binding (GO:0005524);; Cellular Component: plasma membrane (GO:0005886);; Biological Process: defense response (GO:0006952);; Cellular Component: plasmodesma (GO:0009506);;	--	--	--	Protein tyrosine kinase;; Protein kinase domain;; Protein tyrosine kinase	G-type lectin S-receptor-like serine/threonine-protein kinase B120 OS=Arabidopsis thaliana OX=3702 GN=B120 PE=2 SV=1	T	Signal transduction mechanisms	Serine/Threonine kinase family protein [Medicago truncatula]
	c87502.graph_c1	36.17	32.41	30.86	14.69	13.41	15.6	24.35	22.74	24.31	12.37	12.68	12.53	31.99	38.75	32.05	32.28	31.77	34.55	16.81	14.43	15.85	30.74	29.96	31.68	16.27	16.21	15.9	26.21	28.8	31.64	[O]	Posttranslational modification, protein turnover, chaperones	Biological Process: MAPK cascade (GO:0000165);; Molecular Function: MAP kinase activity (GO:0004707);; Molecular Function: ATP binding (GO:0005524);; Cellular Component: intracellular (GO:0005622);;	K20535|0|mtr:MTR_3g112210|K20535 mitogen-activated protein kinase 1/2 [EC:2.7.11.24] | (RefSeq) MAP kinase-like Ntf4 protein	[T]	Signal transduction mechanisms	Protein kinase domain;; Protein tyrosine kinase;; Lipopolysaccharide kinase (Kdo/WaaP) family;; Haspin like kinase domain	Mitogen-activated protein kinase homolog 1 OS=Petunia hybrida OX=4102 GN=MPK1 PE=2 SV=1	T	Signal transduction mechanisms	MAP kinase PsMAPK2 [Pisum sativum]
	c88618.graph_c0	63.16	63.64	49.19	31.35	27.47	28.29	30.76	29.27	27.23	52.61	53.73	53.62	50.68	54.86	49.12	72.92	63.69	66.87	32.53	30.26	32.07	36.85	35.36	37.36	46.81	46.32	47.24	36.68	34.87	45.85	--	;;	Biological Process: MAPK cascade (GO:0000165);; Molecular Function: protein kinase activity (GO:0004672);; Molecular Function: ATP binding (GO:0005524);;	--	[T]	Signal transduction mechanisms	Protein kinase domain;; Protein tyrosine kinase;; Lipopolysaccharide kinase (Kdo/WaaP) family	Serine/threonine-protein kinase HT1 OS=Arabidopsis thaliana OX=3702 GN=HT1 PE=1 SV=1	T	Signal transduction mechanisms	tyrosine kinase family protein [Medicago truncatula]
	c89656.graph_c1	3.36	2.95	2.39	0.73	1.07	0.41	1.21	1.7	0.92	0.67	0.84	0.91	2.23	3.55	2.26	3.77	2.94	3.52	1.07	1.07	1.32	1.25	1.59	1.63	0.95	0.95	1.02	1.59	1.98	2.02	--	--	Biological Process: MAPK cascade (GO:0000165);; Molecular Function: protein kinase activity (GO:0004672);; Molecular Function: ATP binding (GO:0005524);;	--	[T]	Signal transduction mechanisms	Protein tyrosine kinase;; Protein kinase domain;; Protein tyrosine kinase	Serine/threonine-protein kinase STY46 OS=Arabidopsis thaliana OX=3702 GN=STY46 PE=1 SV=1	T	Signal transduction mechanisms	Serine/Threonine-kinase DDB-G0267514-like protein, putative [Medicago truncatula]
	c89670.graph_c0	32.81	31.13	34.67	45.31	34.99	41.56	32.04	31.18	26.88	70.26	71.29	69.09	51.98	34.92	66.49	20.47	24.14	20.92	54.21	54.49	57.42	30.81	27.12	28.33	43.1	43.55	45.05	23.41	23.39	26.43	[T]	Signal transduction mechanisms	Biological Process: MAPK cascade (GO:0000165);; Molecular Function: MAP kinase activity (GO:0004707);; Molecular Function: ATP binding (GO:0005524);; Cellular Component: intracellular (GO:0005622);;	--	[T]	Signal transduction mechanisms	Protein kinase domain;; Protein tyrosine kinase;; Lipopolysaccharide kinase (Kdo/WaaP) family	Mitogen-activated protein kinase 15 OS=Arabidopsis thaliana OX=3702 GN=MPK15 PE=1 SV=3	T	Signal transduction mechanisms	PREDICTED: mitogen-activated protein kinase 9-like isoform X1 [Cicer arietinum]
	c89791.graph_c0	21.88	19.11	18.81	27.89	26.4	22.41	38.09	32.7	43.15	22.87	25.8	22.82	49.21	47.11	55.14	27.67	24.68	22.56	30.27	31.56	31.92	30.48	25.2	27.64	26.38	26.2	28.35	15.26	19.49	22.24	--	--	Biological Process: MAPK cascade (GO:0000165);; Molecular Function: MAP kinase activity (GO:0004707);; Molecular Function: ATP binding (GO:0005524);; Cellular Component: intracellular (GO:0005622);;	--	[T]	Signal transduction mechanisms	--	Mitogen-activated protein kinase 16 OS=Arabidopsis thaliana OX=3702 GN=MPK16 PE=2 SV=2	T	Signal transduction mechanisms	hypothetical protein LR48_Vigan09g213800 [Vigna angularis]
	c89791.graph_c1	51.72	49.55	59.25	52.93	52.8	51.52	42	38.41	46.63	37.86	33.04	38.47	45.88	45.69	49.81	49.25	50.79	49.23	59.22	57.2	64.43	59.84	56.05	55.38	28.46	31.76	29.57	40.04	35.36	42.92	[M]	Cell wall/membrane/envelope biogenesis	Biological Process: MAPK cascade (GO:0000165);; Molecular Function: MAP kinase activity (GO:0004707);; Molecular Function: ATP binding (GO:0005524);; Cellular Component: intracellular (GO:0005622);; Cellular Component: integral component of membrane (GO:0016021);;	--	[T]	Signal transduction mechanisms	Protein kinase domain;; Protein tyrosine kinase;; Lipopolysaccharide kinase (Kdo/WaaP) family	Mitogen-activated protein kinase 16 OS=Arabidopsis thaliana OX=3702 GN=MPK16 PE=2 SV=2	T	Signal transduction mechanisms	mitogen-activated protein kinase 16-like protein [Trifolium pratense]
	c90449.graph_c0	1.77	1.83	1.6	1.79	1.07	0.92	0.11	0.09	0.02	0.24	0.05	0.46	0.38	0.02	0.21	1.8	1.76	1.55	2.54	1.52	1.84	1.5	1.66	1.73	0.13	0.11	0.38	1.2	0.8	1.18	[K]	Transcription	Biological Process: MAPK cascade (GO:0000165);; Molecular Function: protein serine/threonine kinase activity (GO:0004674);; Molecular Function: ATP binding (GO:0005524);; Biological Process: lateral root morphogenesis (GO:0010102);; Biological Process: regulation of gene expression (GO:0010468);; Cellular Component: integral component of membrane (GO:0016021);; Molecular Function: oxidoreductase …	--	--	--	Protein kinase domain;; Protein tyrosine kinase;; Leucine rich repeat;; Leucine Rich repeats (2 copies)	LRR receptor-like serine/threonine-protein kinase HSL2 OS=Arabidopsis thaliana OX=3702 GN=HSL2 PE=2 SV=1	S	Function unknown	LRR receptor-like kinase family protein [Medicago truncatula]
	c90862.graph_c0	65.44	62.38	48.53	59.5	60.86	70.48	45.63	44.89	44.77	56.59	55.37	57.91	62.75	61.49	54.29	66.47	72.73	66.06	95.67	86.36	82.51	74.14	60.49	55.79	51.01	51.44	57.18	55.08	47.36	53.48	[T]	Signal transduction mechanisms	Biological Process: MAPK cascade (GO:0000165);; Molecular Function: MAP kinase activity (GO:0004707);; Molecular Function: protein binding (GO:0005515);; Molecular Function: ATP binding (GO:0005524);; Cellular Component: nucleus (GO:0005634);; Cellular Component: cytoplasm (GO:0005737);; Biological Process: cortical microtubule organization (GO:0043622);;	--	[T]	Signal transduction mechanisms	Protein kinase domain;; Protein tyrosine kinase;; Lipopolysaccharide kinase (Kdo/WaaP) family	Mitogen-activated protein kinase 18 OS=Arabidopsis thaliana OX=3702 GN=MPK18 PE=1 SV=4	T	Signal transduction mechanisms	hypothetical protein AXX17_AT1G47860 [Arabidopsis thaliana]
	c93208.graph_c0	5.92	4.82	3.97	3.73	2.6	2.92	1.72	2.37	2.9	7.76	7.82	6.46	5.6	5.35	2.54	4.12	4.87	6.11	4.3	4.45	5.84	3.84	2.64	3.68	8.42	6.81	6.85	2.61	2.12	3.14	--	;;	Biological Process: MAPK cascade (GO:0000165);; Molecular Function: protein kinase activity (GO:0004672);; Molecular Function: ATP binding (GO:0005524);;	--	[T]	Signal transduction mechanisms	Protein tyrosine kinase;; Protein kinase domain;; PB1 domain	Probable serine/threonine-protein kinase SIS8 OS=Arabidopsis thaliana OX=3702 GN=SIS8 PE=1 SV=1	T	Signal transduction mechanisms	PREDICTED: uncharacterized protein LOC101506621 [Cicer arietinum]
	c94523.graph_c2	27.13	30.71	36.51	16.82	21.29	30.08	1.35	2.08	2.88	6.26	5.97	5.87	3.59	5.64	7.88	9.47	13.6	14.18	26.32	27.2	19.55	22.19	28.76	23.69	5.95	2.34	3.24	11.42	14.37	28.62	--	--	Biological Process: MAPK cascade (GO:0000165);; Molecular Function: protein kinase activity (GO:0004672);; Molecular Function: signal transducer activity (GO:0004871);; Molecular Function: ATP binding (GO:0005524);; Cellular Component: integral component of membrane (GO:0016021);;	--	--	--	Leucine rich repeat N-terminal domain	Inactive LRR receptor-like serine/threonine-protein kinase BIR2 OS=Arabidopsis thaliana OX=3702 GN=BIR2 PE=1 SV=1	T	Signal transduction mechanisms	LRR receptor-like kinase [Medicago truncatula]
	c95737.graph_c0	29.68	33.3	19.52	2.48	3.09	6.39	8.75	5.85	9.23	1.3	2.63	0.8	47.87	44.42	46.9	14.89	19.65	15.9	7.65	6.37	8.61	14.3	11.05	10	1.54	1.92	4.66	10.16	11.95	18.64	--	--	--	--	--	--	Domain of unknown function (DUF4666)	MAPK kinase substrate protein At1g80180 OS=Arabidopsis thaliana OX=3702 GN=At1g80180 PE=1 SV=1	S	Function unknown	PREDICTED: uncharacterized protein At1g15400-like [Cicer arietinum]
MAP kinase kinase	c67306.graph_c0	3.35	3.23	3.3	1.69	1.3	2.23	6.25	6.28	8.11	5.86	4.67	5.03	9.98	3.28	5.6	1.46	1.35	1.61	2	1.39	1.87	2.28	2.8	1.97	5.38	4.56	5.36	2.24	1.61	0.98	[T]	Signal transduction mechanisms	Biological Process: activation of MAPKK activity (GO:0000186);; Molecular Function: MAP kinase kinase kinase activity (GO:0004709);; Molecular Function: ATP binding (GO:0005524);; Cellular Component: intracellular (GO:0005622);;	--	[T]	Signal transduction mechanisms	Protein tyrosine kinase;; Protein kinase domain	Probable serine/threonine-protein kinase SIS8 OS=Arabidopsis thaliana OX=3702 GN=SIS8 PE=1 SV=1	T	Signal transduction mechanisms	PREDICTED: uncharacterized protein LOC101508027 [Cicer arietinum]
	c72149.graph_c0	23.91	23.46	21.23	19.78	19.31	21.07	22.16	23.11	23.49	46.66	47.4	49.49	34.41	40.11	41.75	30.35	27.59	30.93	24.81	27.1	25.41	24.02	25.61	27.3	41.6	41.91	41.23	20.28	18.45	22.99	--	;;	Biological Process: activation of MAPKK activity (GO:0000186);; Molecular Function: MAP kinase kinase kinase activity (GO:0004709);; Molecular Function: ATP binding (GO:0005524);; Cellular Component: intracellular (GO:0005622);;	--	[T]	Signal transduction mechanisms	Protein tyrosine kinase;; Protein kinase domain;; Kinase-like	Serine/threonine-protein kinase HT1 OS=Arabidopsis thaliana OX=3702 GN=HT1 PE=1 SV=1	T	Signal transduction mechanisms	hypothetical protein TSUD_160640 [Trifolium subterraneum]
	c75577.graph_c0	0.73	1.04	1.39	0.06	0.35	0	0.75	0.53	0.97	0.16	0.53	0.29	3.64	1.57	2.1	0.32	0.15	0.23	0.4	0.32	0.38	0.41	0.68	1.05	0.42	0.46	0.3	0.38	0.33	0.15	[K]	Transcription	Biological Process: activation of MAPKK activity (GO:0000186);; Molecular Function: MAP kinase kinase kinase activity (GO:0004709);; Molecular Function: transmembrane receptor protein tyrosine kinase activity (GO:0004714);; Molecular Function: ATP binding (GO:0005524);; Cellular Component: intracellular (GO:0005622);; Cellular Component: integral component of membrane (GO:0016021);; Biological Pr…	--	--	--	Leucine rich repeat;; Protein tyrosine kinase;; Protein kinase domain;; Leucine Rich repeats (2 copies);; Leucine rich repeat N-terminal domain;; Protein kinase domain;; Protein tyrosine kinase	Probable inactive receptor kinase At4g23740 OS=Arabidopsis thaliana OX=3702 GN=At4g23740 PE=2 SV=1	S	Function unknown	putative inactive receptor kinase [Trifolium pratense]
	c79882.graph_c0	1.1	1.2	0.74	0.23	1.19	0.47	1.11	1.53	0.89	0.77	1.25	1.46	0.77	0	0.92	0	1.17	0.81	1.08	0.7	0.77	0.74	0.78	0.68	6.49	3.76	5.3	0.77	0.52	0.41	[T]	Signal transduction mechanisms	Biological Process: activation of MAPKK activity (GO:0000186);; Molecular Function: MAP kinase kinase kinase activity (GO:0004709);; Molecular Function: non-membrane spanning protein tyrosine kinase activity (GO:0004715);; Molecular Function: ATP binding (GO:0005524);; Cellular Component: intracellular (GO:0005622);; Biological Process: peptidyl-tyrosine phosphorylation (GO:0018108);;	--	[T]	Signal transduction mechanisms	Protein tyrosine kinase;; Protein kinase domain	Serine/threonine-protein kinase STY8 OS=Arabidopsis thaliana OX=3702 GN=STY8 PE=1 SV=2	T	Signal transduction mechanisms	hypothetical protein TSUD_125940 [Trifolium subterraneum]
	c79882.graph_c1	1.73	1.64	1.9	1.4	1.43	1.28	0.72	0.5	0.23	0.43	0.65	0.43	0.52	0.45	0	0.89	0.68	1.23	1.06	1.36	1.2	1.2	1.28	0.88	1.9	2.33	1.67	1.28	1.05	1.51	--	--	Biological Process: activation of MAPKK activity (GO:0000186);; Molecular Function: MAP kinase kinase kinase activity (GO:0004709);; Molecular Function: ATP binding (GO:0005524);; Cellular Component: intracellular (GO:0005622);;	--	[T]	Signal transduction mechanisms	Protein tyrosine kinase;; Protein kinase domain	Serine/threonine-protein kinase STY46 OS=Arabidopsis thaliana OX=3702 GN=STY46 PE=1 SV=1	T	Signal transduction mechanisms	hypothetical protein TSUD_125940 [Trifolium subterraneum]
	c80816.graph_c0	38.17	31.04	36.99	41.78	39.64	45.39	38.09	33.43	37.12	91.92	96.36	98.6	29.32	18.81	23.47	22.89	23.27	23.88	41.17	42.14	40.53	39.91	36.67	40.81	92.45	82.57	97.02	26.47	22.99	29.39	[M]	Cell wall/membrane/envelope biogenesis	Biological Process: activation of MAPKK activity (GO:0000186);; Molecular Function: MAP kinase kinase kinase activity (GO:0004709);; Molecular Function: ATP binding (GO:0005524);; Cellular Component: intracellular (GO:0005622);; Biological Process: auxin-activated signaling pathway (GO:0009734);; Biological Process: brassinosteroid mediated signaling pathway (GO:0009742);; Biological Process: lea…	--	[T]	Signal transduction mechanisms	Protein tyrosine kinase;; Protein kinase domain;; Ankyrin repeats (many copies);; Ankyrin repeats (many copies);; Ankyrin repeats (3 copies);; Ankyrin repeat;; Ankyrin repeat	Integrin-linked protein kinase 1 OS=Arabidopsis thaliana OX=3702 GN=ILK1 PE=1 SV=1	T	Signal transduction mechanisms	hypothetical protein TSUD_59800 [Trifolium subterraneum]
	c83895.graph_c1	9.72	8.23	10.48	15.96	20.96	26.66	14.35	12	11.27	28.6	25.2	31.92	10.58	17	16.39	7.3	7.32	6.68	16.69	17.16	16.48	18.45	18.14	19.49	33.98	32.25	34.84	10.1	9.53	13.72	--	;;	Biological Process: activation of MAPKK activity (GO:0000186);; Molecular Function: MAP kinase kinase kinase activity (GO:0004709);; Molecular Function: ATP binding (GO:0005524);; Cellular Component: intracellular (GO:0005622);; Cellular Component: integral component of membrane (GO:0016021);;	--	[T]	Signal transduction mechanisms	Protein tyrosine kinase;; Protein kinase domain	Serine/threonine-protein kinase STY13 OS=Arabidopsis thaliana OX=3702 GN=STY13 PE=1 SV=2	T	Signal transduction mechanisms	serine/threonine-protein kinase HT1-like protein [Trifolium pratense]
	c86573.graph_c0	37.17	32.62	37.53	16.9	21.18	33.78	9.7	9.28	9.3	13.81	14.05	12.31	26.58	27.32	24.28	13.98	17.5	13.99	26.19	23.52	25.88	32.85	29.84	32.42	12.27	14.5	12.31	17.18	20.26	31.75	[K]	Transcription	Biological Process: activation of MAPKK activity (GO:0000186);; Molecular Function: MAP kinase kinase kinase activity (GO:0004709);; Molecular Function: transmembrane receptor protein tyrosine kinase activity (GO:0004714);; Molecular Function: ATP binding (GO:0005524);; Cellular Component: intracellular (GO:0005622);; Cellular Component: integral component of membrane (GO:0016021);; Biological Pr…	--	--	--	Protein tyrosine kinase;; Protein kinase domain;; Leucine rich repeat N-terminal domain;; Leucine Rich repeats (2 copies)	Probably inactive leucine-rich repeat receptor-like protein kinase At5g48380 OS=Arabidopsis thaliana OX=3702 GN=At5g48380 PE=1 SV=1	T	Signal transduction mechanisms	LRR receptor-like kinase [Medicago truncatula]
	c88137.graph_c0	5.51	7.78	4.74	8.49	10.36	5.29	12.1	11.06	12.63	11.28	10.91	12.98	2.92	2.53	3.68	13.58	16.72	17.7	12.83	13.34	13.5	17.77	17.94	16.54	24.59	23.84	22.99	7.73	10.21	6.64	[K]	Transcription	Biological Process: activation of MAPKK activity (GO:0000186);; Molecular Function: MAP kinase kinase kinase activity (GO:0004709);; Molecular Function: transmembrane receptor protein tyrosine kinase activity (GO:0004714);; Molecular Function: ATP binding (GO:0005524);; Cellular Component: intracellular (GO:0005622);; Cellular Component: integral component of membrane (GO:0016021);; Biological Pr…	--	--	--	Leucine rich repeat;; Leucine Rich repeats (2 copies);; Leucine Rich Repeat	Probable inactive leucine-rich repeat receptor-like protein kinase At3g03770 OS=Arabidopsis thaliana OX=3702 GN=At3g03770 PE=2 SV=1	S	Function unknown	inactive LRR receptor-like kinase [Medicago truncatula]
	c88731.graph_c0	2.99	2.77	1.76	3.78	3.93	4.12	1.6	1.57	1.53	2.24	1.93	2.76	1.57	1.28	3.14	3.51	3.19	3.5	4.57	4.1	4.29	4.58	3.83	5.89	1.39	1.04	0.91	2.21	2.98	3.12	--	;;	Biological Process: activation of MAPKK activity (GO:0000186);; Molecular Function: MAP kinase kinase kinase activity (GO:0004709);; Molecular Function: ATP binding (GO:0005524);; Cellular Component: intracellular (GO:0005622);;	--	[T]	Signal transduction mechanisms	Protein tyrosine kinase;; Protein kinase domain;; Kinase-like	Serine/threonine-protein kinase HT1 OS=Arabidopsis thaliana OX=3702 GN=HT1 PE=1 SV=1	T	Signal transduction mechanisms	PREDICTED: serine/threonine-protein kinase HT1 [Cicer arietinum]
	c88811.graph_c0	5.36	4.63	6.47	5.15	4.64	6.46	4.05	3.48	3.55	13.59	11.49	14.91	7.67	7.45	6.53	3.96	5.24	4.45	6.72	6.17	7.21	3.3	3.5	2.59	9.26	8.65	10.1	2.9	4.18	6.09	--	;;	Biological Process: activation of MAPKK activity (GO:0000186);; Molecular Function: MAP kinase kinase kinase activity (GO:0004709);; Molecular Function: ATP binding (GO:0005524);; Cellular Component: intracellular (GO:0005622);;	--	[T]	Signal transduction mechanisms	Protein tyrosine kinase;; Protein kinase domain	Serine/threonine-protein kinase HT1 OS=Arabidopsis thaliana OX=3702 GN=HT1 PE=1 SV=1	T	Signal transduction mechanisms	tyrosine kinase family protein [Medicago truncatula]
	c88931.graph_c0	3.66	3.61	7.54	3.71	4.47	5.26	0.47	0.86	0.3	1.56	1	0.29	0	1.45	0.95	2.21	4.23	2.47	5.72	2.69	4.16	3.75	3.31	1.27	1.12	0.61	0.3	2.43	1.34	2.61	--	--	Biological Process: activation of MAPKK activity (GO:0000186);; Molecular Function: MAP kinase kinase kinase activity (GO:0004709);; Molecular Function: ATP binding (GO:0005524);; Cellular Component: intracellular (GO:0005622);;	--	--	--	--	--	T	Signal transduction mechanisms	octicosapeptide/phox/Be.1 domain kinase, putative, partial [Medicago truncatula]
	c89266.graph_c0	121.47	109.47	117.39	87.01	94.17	102.53	47.62	43.44	42.83	60.21	60.93	58.88	56.06	62.48	55.82	79.05	95.09	84.57	96.82	93.31	94.67	80.51	81.22	71.91	50.22	52.26	51.19	80.29	67.17	84.65	--	;;	Biological Process: activation of MAPKK activity (GO:0000186);; Molecular Function: MAP kinase kinase kinase activity (GO:0004709);; Molecular Function: ATP binding (GO:0005524);; Cellular Component: intracellular (GO:0005622);;	--	[T]	Signal transduction mechanisms	Protein tyrosine kinase;; Protein kinase domain;; PB1 domain	Probable serine/threonine-protein kinase SIS8 OS=Arabidopsis thaliana OX=3702 GN=SIS8 PE=1 SV=1	T	Signal transduction mechanisms	serine/threonine protein kinase [Trifolium pratense]
	c89550.graph_c0	2.61	1.95	5.32	0.57	0.75	1.79	3.87	3.26	3.54	2.68	3.46	3.79	5.62	6.41	7.48	0.23	0.65	0.61	1.79	1.54	2.09	12.36	5.58	9.23	3.22	3.61	3.14	2.08	2.66	3.16	[K]	Transcription	Biological Process: activation of MAPKK activity (GO:0000186);; Molecular Function: MAP kinase kinase kinase activity (GO:0004709);; Molecular Function: transmembrane receptor protein tyrosine kinase activity (GO:0004714);; Molecular Function: ATP binding (GO:0005524);; Cellular Component: intracellular (GO:0005622);; Cellular Component: integral component of membrane (GO:0016021);; Biological Pr…	K04733|4.69793e-169|mtr:MTR_4g092530|K04733 interleukin-1 receptor-associated kinase 4 [EC:2.7.11.1] | (RefSeq) LRR receptor-like kinase family protein, putative	--	--	Leucine rich repeat N-terminal domain;; Protein tyrosine kinase;; Protein kinase domain	Probably inactive leucine-rich repeat receptor-like protein kinase At5g48380 OS=Arabidopsis thaliana OX=3702 GN=At5g48380 PE=1 SV=1	--	--	LRR receptor-like kinase family protein, putative [Medicago truncatula]
	c89555.graph_c0	16.34	13.08	10.99	13.12	8.17	11.36	21.26	24.47	23.48	30.68	27.18	29.74	34.95	42.47	39.69	13.06	9.37	11.59	14.76	12.88	16.94	12.18	11.74	12.14	26.01	21.19	22.23	7.04	10.61	14.99	--	--	Biological Process: activation of MAPKK activity (GO:0000186);; Biological Process: defense response to oomycetes (GO:0002229);; Molecular Function: MAP kinase kinase kinase activity (GO:0004709);; Molecular Function: ATP binding (GO:0005524);; Cellular Component: nucleus (GO:0005634);; Cellular Component: early endosome (GO:0005769);; Cellular Component: endoplasmic reticulum (GO:0005783);; Cell…	--	[T]	Signal transduction mechanisms	Protein tyrosine kinase	Serine/threonine-protein kinase EDR1 OS=Arabidopsis thaliana OX=3702 GN=EDR1 PE=1 SV=1	T	Signal transduction mechanisms	serine/threonine-protein kinase CTR1-like protein [Trifolium pratense]
	c89579.graph_c0	30.07	25.24	25.89	60.07	45.11	61.77	34.81	36.75	43.26	52.75	54.92	56.34	71.44	51.41	62.95	36.8	42.73	38.27	99.71	91.79	95.58	47.84	36.73	46.56	39.57	34.59	38.66	27.2	31.27	40.77	[T]	Signal transduction mechanisms	Biological Process: activation of MAPKK activity (GO:0000186);; Molecular Function: MAP kinase kinase kinase activity (GO:0004709);; Molecular Function: ATP binding (GO:0005524);; Cellular Component: intracellular (GO:0005622);; Biological Process: integrin-mediated signaling pathway (GO:0007229);;	--	[T]	Signal transduction mechanisms	Protein tyrosine kinase;; Protein kinase domain;; Ankyrin repeats (3 copies);; Ankyrin repeat;; Ankyrin repeats (many copies);; Ankyrin repeat;; Ankyrin repeats (many copies);; Protein tyrosine kinase	Integrin-linked protein kinase 1 OS=Arabidopsis thaliana OX=3702 GN=ILK1 PE=1 SV=1	T	Signal transduction mechanisms	hypothetical protein CUMW_013620 [Citrus unshiu]
	c89736.graph_c0	5.31	5.72	4.72	3.93	3.44	3.36	7.47	5.93	5.58	8.08	9.82	9.45	10.29	11.24	8.42	9.18	7.64	7.24	8.03	3.5	4.49	6.1	8.24	5.9	11.67	9.25	13.59	4.54	6.14	5.79	--	--	Biological Process: activation of MAPKK activity (GO:0000186);; Molecular Function: MAP kinase kinase kinase activity (GO:0004709);; Cellular Component: mitochondrial intermembrane space (GO:0005758);; Biological Process: aerobic respiration (GO:0009060);; Biological Process: mitochondrial respiratory chain complex IV assembly (GO:0033617);;	K18183|2.1903e-48|cam:101509185|K18183 cytochrome c oxidase assembly protein subunit 19 | (RefSeq) cytochrome c oxidase assembly protein COX19-like	[C]	Energy production and conversion	--	--	O	Posttranslational modification, protein turnover, chaperones	PREDICTED: cytochrome c oxidase assembly protein COX19-like [Cicer arietinum]
	c94127.graph_c0	4.98	5.29	8.6	1.18	1.29	1.75	2.46	3.05	2.47	2.75	3.66	2.69	11.65	10.47	11.41	2.79	2.25	2.6	1.45	2.29	1.24	5.08	3.48	4.86	2.03	2.11	2.63	2.82	1.74	7.71	[K]	Transcription	Biological Process: activation of MAPKK activity (GO:0000186);; Molecular Function: MAP kinase kinase kinase activity (GO:0004709);; Molecular Function: transmembrane receptor protein tyrosine kinase activity (GO:0004714);; Molecular Function: ATP binding (GO:0005524);; Cellular Component: intracellular (GO:0005622);; Cellular Component: integral component of membrane (GO:0016021);; Biological Pr…	--	--	--	Protein kinase domain;; Protein tyrosine kinase;; Leucine rich repeat;; Leucine Rich repeats (2 copies);; Leucine Rich Repeat;; Leucine Rich repeat	Probable LRR receptor-like serine/threonine-protein kinase At1g74360 OS=Arabidopsis thaliana OX=3702 GN=At1g74360 PE=1 SV=1	S	Function unknown	LRR receptor-like kinase family protein [Medicago truncatula]
	c94442.graph_c0	25.95	24.49	25.37	49.19	53.41	61.55	36.43	30.53	36.66	21.75	28.55	23.47	33.89	30.72	36.33	50.35	59.15	48.99	62.27	60.28	58.93	54.84	41.4	41.96	18.25	16.62	19.17	38.09	36.26	41.12	[T]	Signal transduction mechanisms	Biological Process: activation of MAPKK activity (GO:0000186);; Molecular Function: MAP kinase kinase kinase activity (GO:0004709);; Molecular Function: ubiquitin-protein transferase activity (GO:0004842);; Molecular Function: ATP binding (GO:0005524);; Cellular Component: intracellular (GO:0005622);; Biological Process: protein ubiquitination (GO:0016567);;	--	--	--	Protein kinase domain;; Protein tyrosine kinase;; U-box domain	Putative U-box domain-containing protein 53 OS=Arabidopsis thaliana OX=3702 GN=PUB53 PE=3 SV=1	T	Signal transduction mechanisms	U-box kinase family protein [Medicago truncatula]
	c94523.graph_c1	33.74	30.89	33.73	20.06	23.66	31.82	7.9	5.74	6.3	9.31	10.94	8.87	15.33	12.85	11.6	13.19	14.87	14	26.88	26.02	28.17	24.15	21.51	21.66	5.9	9.94	10.1	14.47	21.42	36.42	[K]	Transcription	Biological Process: activation of MAPKK activity (GO:0000186);; Molecular Function: MAP kinase kinase kinase activity (GO:0004709);; Molecular Function: transmembrane receptor protein tyrosine kinase activity (GO:0004714);; Molecular Function: ATP binding (GO:0005524);; Cellular Component: intracellular (GO:0005622);; Cellular Component: integral component of membrane (GO:0016021);; Biological Pr…	--	--	--	Protein tyrosine kinase;; Protein kinase domain;; Leucine rich repeat	Probably inactive leucine-rich repeat receptor-like protein kinase At5g48380 OS=Arabidopsis thaliana OX=3702 GN=At5g48380 PE=1 SV=1	T	Signal transduction mechanisms	LRR receptor-like kinase [Medicago truncatula]
MAP kinase kinase kinase	c54499.graph_c0	0.41	1.26	0.51	1.95	3.42	1.45	0.36	0.2	0.09	0.24	0.89	0.75	0.91	0	0.97	0.84	1.57	1.49	3.57	3.8	4.33	1.45	1.14	0.78	2.02	2.09	2.17	0.28	0.47	0.6	[R]	General function prediction only	Molecular Function: signal transducer, downstream of receptor, with serine/threonine kinase activity (GO:0004702);; Molecular Function: ATP binding (GO:0005524);; Cellular Component: cytoplasm (GO:0005737);; Biological Process: signal transduction by protein phosphorylation (GO:0023014);;	K20716|0|mtr:MTR_4g049730|K20716 mitogen-activated protein kinase kinase kinase 17/18 | (RefSeq) MAP kinase kinase kinase	[T]	Signal transduction mechanisms	Protein kinase domain;; Protein tyrosine kinase	Mitogen-activated protein kinase kinase kinase 17 OS=Arabidopsis thaliana OX=3702 GN=MAPKKK17 PE=1 SV=1	T	Signal transduction mechanisms	MAP kinase kinase kinase [Medicago truncatula]
	c83402.graph_c0	1.28	2.29	3.95	11.68	12.63	18.63	3.96	3.84	3.11	2.94	1.87	2.95	22.24	11.94	12.58	4.78	4.4	5.01	24.42	20.75	22.54	7.51	8.28	8.28	2.66	2.63	2.06	1.71	14.31	20.56	[T]	Signal transduction mechanisms	Molecular Function: signal transducer, downstream of receptor, with serine/threonine kinase activity (GO:0004702);; Molecular Function: ATP binding (GO:0005524);; Cellular Component: cytoplasm (GO:0005737);; Biological Process: protein phosphorylation (GO:0006468);; Cellular Component: integral component of membrane (GO:0016021);;	--	[T]	Signal transduction mechanisms	Protein kinase domain;; Protein tyrosine kinase	Mitogen-activated protein kinase kinase kinase 18 OS=Arabidopsis thaliana OX=3702 GN=MAPKKK18 PE=1 SV=1	T	Signal transduction mechanisms	PREDICTED: protein kinase byr2 [Cicer arietinum]
	c85923.graph_c0	0.66	0.82	0.37	0.81	0.91	1.29	1.81	0.89	0.89	1.22	1.04	1.2	1.45	3.44	1.4	1.19	0.96	1.09	1.29	1.41	0.97	1.64	1.04	1.91	2.96	1.44	1.64	0.91	0.62	1.21	[T]	Signal transduction mechanisms	Molecular Function: protein serine/threonine kinase activity (GO:0004674);; Molecular Function: ATP binding (GO:0005524);; Biological Process: protein phosphorylation (GO:0006468);;	K20716|0|mtr:MTR_2g005290|K20716 mitogen-activated protein kinase kinase kinase 17/18 | (RefSeq) MAP kinase kinase kinase	[T]	Signal transduction mechanisms	Protein kinase domain;; Protein tyrosine kinase	Mitogen-activated protein kinase kinase kinase 3 OS=Arabidopsis thaliana OX=3702 GN=MAPKKK3 PE=1 SV=1	T	Signal transduction mechanisms	MAP kinase kinase kinase [Medicago truncatula]
	c87471.graph_c0	0.15	0.41	0.51	0.53	1.96	1.2	1	1.83	1.41	1.54	0.69	0.39	1.05	2.16	1.59	0.79	1.11	0.7	1.25	1.03	0.89	0.7	0.31	0.6	0.26	0.09	0.84	1.02	0.52	1.04	[R]	General function prediction only	Molecular Function: protein serine/threonine kinase activity (GO:0004674);; Molecular Function: ATP binding (GO:0005524);; Biological Process: protein phosphorylation (GO:0006468);;	K20716|0|cam:101503317|K20716 mitogen-activated protein kinase kinase kinase 17/18 | (RefSeq) mitogen-activated protein kinase kinase kinase 2-like	[T]	Signal transduction mechanisms	Protein kinase domain;; Protein tyrosine kinase;; Kinase-like	Mitogen-activated protein kinase kinase kinase 17 OS=Arabidopsis thaliana OX=3702 GN=MAPKKK17 PE=1 SV=1	T	Signal transduction mechanisms	PREDICTED: mitogen-activated protein kinase kinase kinase 2-like [Cicer arietinum]
	c88344.graph_c0	1.57	2.45	7.11	4.92	6.35	2.12	2.47	2.47	1.88	57.63	61.42	57.81	39.91	13.36	7.29	2.1	1.85	2.05	17.39	17.05	17.68	2.01	2.57	2.48	76.94	74.02	76.87	0.74	1.34	2.51	[T]	Signal transduction mechanisms	Molecular Function: signal transducer, downstream of receptor, with serine/threonine kinase activity (GO:0004702);; Molecular Function: ATP binding (GO:0005524);; Cellular Component: cytoplasm (GO:0005737);; Biological Process: protein phosphorylation (GO:0006468);;	--	[T]	Signal transduction mechanisms	Protein kinase domain;; Protein tyrosine kinase	Mitogen-activated protein kinase kinase kinase 17 OS=Arabidopsis thaliana OX=3702 GN=MAPKKK17 PE=1 SV=1	T	Signal transduction mechanisms	MAP3K-like kinase [Medicago truncatula]
	c89555.graph_c1	12.94	12.91	12.6	9.37	8.99	9.92	4.97	6.12	5.59	6.64	6.23	5.81	5.15	4.4	3.15	6.19	7.67	5.85	11.02	10.02	11.92	13.27	11.77	11.4	4.56	5.02	4.23	7.45	7.53	9.39	--	;;	Biological Process: activation of MAPKK activity (GO:0000186);; Biological Process: defense response to oomycetes (GO:0002229);; Molecular Function: MAP kinase kinase kinase activity (GO:0004709);; Molecular Function: ATP binding (GO:0005524);; Cellular Component: nucleus (GO:0005634);; Cellular Component: early endosome (GO:0005769);; Cellular Component: endoplasmic reticulum (GO:0005783);; Cell…	--	[T]	Signal transduction mechanisms	Ethylene-responsive protein kinase Le-CTR1;; Protein tyrosine kinase;; Protein kinase domain	Serine/threonine-protein kinase EDR1 OS=Arabidopsis thaliana OX=3702 GN=EDR1 PE=1 SV=1	T	Signal transduction mechanisms	MAP kinase kinase kinase-like protein [Medicago truncatula]
	c91229.graph_c0	47.21	46.73	90.79	15.56	18.25	18.7	21.64	25.25	22.42	55.73	53.39	54.63	23.1	28.62	24.17	18.23	16.25	16.69	13.19	13.53	12.4	17.16	18.11	15.35	25.43	21.82	22.93	16.77	14.7	20.01	[T]	Signal transduction mechanisms	Molecular Function: signal transducer, downstream of receptor, with serine/threonine kinase activity (GO:0004702);; Molecular Function: ATP binding (GO:0005524);; Cellular Component: cytoplasm (GO:0005737);; Cellular Component: plasma membrane (GO:0005886);; Biological Process: protein autophosphorylation (GO:0046777);;	--	[T]	Signal transduction mechanisms	Protein kinase domain;; Protein tyrosine kinase;; Kinase-like	Mitogen-activated protein kinase kinase kinase 5 OS=Arabidopsis thaliana OX=3702 GN=MAPKKK5 PE=1 SV=1	T	Signal transduction mechanisms	PREDICTED: mitogen-activated protein kinase kinase kinase YODA isoform X1 [Cicer arietinum]
	c95402.graph_c0	0.69	0.81	0.68	0.92	1.79	1.32	2.5	1.94	3.84	0.37	0.64	1.43	2.69	4.01	3.77	0.53	1.17	0.64	1.18	0.95	0.8	0.55	0.19	1.1	5.47	3.8	2.1	0.8	1.45	0.92	[R]	General function prediction only	Biological Process: MAPK cascade (GO:0000165);; Molecular Function: signal transducer, downstream of receptor, with serine/threonine kinase activity (GO:0004702);; Molecular Function: ATP binding (GO:0005524);; Cellular Component: cytoplasm (GO:0005737);;	K20716|0|mtr:MTR_2g088020|K20716 mitogen-activated protein kinase kinase kinase 17/18 | (RefSeq) MAP kinase kinase kinase	[T]	Signal transduction mechanisms	Protein kinase domain;; Protein tyrosine kinase	Mitogen-activated protein kinase kinase kinase 17 OS=Arabidopsis thaliana OX=3702 GN=MAPKKK17 PE=1 SV=1	T	Signal transduction mechanisms	MAP kinase kinase kinase [Medicago truncatula]
Note: a non-domesticated controls.
b cold stimulus.
c chilling acclimation.
d frost acclimation.
e de-acclimation.
