# Supplementary material for: A comparative transcriptomic analysis reveals a coordinated mechanism activated in response to cold acclimation in common vetch (Vicia sativa L.)
Source: BMC Genomics. 2022 Dec 8;23:814. doi: 10.1186/s12864-022-09039-w (PMC9733113; doi:10.1186/s12864-022-09039-w)
Supplement: Supplementary file 13 — Additional file 13: Table S10. Expression of DEGs related to plant circadian rhythms in common vetch under cold acclimation conditions [file 12864_2022_9039_MOESM13_ESM.xlsx]

## Sheet: Sheet1
Table S10 Expressions of DEGs related to circadian rhythm-plant in the common vetch under cold acclimation conditions
Gene	Gene_id	Lanjian No.1															Lanjian No.3															COG_class	COG_class_annotation	GO_annotation	KEGG_annotation	KOG_class	KOG_class_annotation	Pfam_annotation	Swissprot_annotation	eggNOG_class	eggNOG_class_annotation	nr_annotation
		NA_1a	NA_2	NA_3	CS_1b	CS_2	CS_3	CA_1c	CA_2	CA_3	FA_1d	FA_2	FA_3	DA_1e	DA_2	DA_3	NA_1	NA_2	NA_3	CS_1	CS_2	CS_3	CA_1	CA_2	CA_3	FA_1	FA_2	FA_3	DA_1	DA_2	DA_3
circadian rhythm-plant	c72556.graph_c0	0	0	0	0	0	0	0	0	0	1.21	0.51	0.81	0	0	0	0	0	0	0	0	0	0	0	0	17.15	9.35	14.9	0	0	0	--	--	--	K16166|2.73896e-34|mtr:MTR_5g078800|K16166 transcription factor MYB75 | (RefSeq) R2R3-myb transcription factor	--	--	--	--	--	--	R2R3-myb transcription factor [Medicago truncatula]
	c75954.graph_c0	6.13	10.22	4.43	122.98	139.56	32.2	46.1	47.49	42.05	211.71	210.04	210.83	15.63	10.04	7.73	28.96	38.42	28.14	156.87	133.23	152.79	117.67	138.36	115.96	952.45	1019.39	981.99	66.04	75.98	11.75	[Q]	Secondary metabolites biosynthesis, transport and catabolism	Cellular Component: nucleus (GO:0005634);; Cellular Component: endoplasmic reticulum (GO:0005783);; Biological Process: response to gravity (GO:0009629);; Cellular Component: plant-type vacuole membrane (GO:0009705);; Biological Process: flavonoid biosynthetic process (GO:0009813);; Biological Process: auxin polar transport (GO:0009926);; Biological Process: response to UV-B (GO:0010224);; Molecu…	K00660|0|mtr:MTR_7g084300|K00660 chalcone synthase [EC:2.3.1.74] | (RefSeq) chalcone and stilbene synthase family protein	--	--	Chalcone and stilbene synthases, N-terminal domain;; Chalcone and stilbene synthases, C-terminal domain;; 3-Oxoacyl-[acyl-carrier-protein (ACP)] synthase III C terminal;; 3-Oxoacyl-[acyl-carrier-protein (ACP)] synthase III;; FAE1/Type III polyketide synthase-like protein	Chalcone synthase OS=Betula pendula OX=3505 GN=CHS PE=2 SV=2	Q	Secondary metabolites biosynthesis, transport and catabolism	hypothetical protein TSUD_324920 [Trifolium subterraneum]
	c79436.graph_c0	12.94	16.24	16.34	26.16	32.77	29.19	30.38	26.77	30.15	68.65	65.49	67.51	57.21	56.88	41.7	26.95	19.29	22.58	34.65	41.41	36.9	17.46	18.22	21.99	112.59	105.88	103.14	16.36	24.13	17.06	--	--	Molecular Function: protein kinase activity (GO:0004672);; Molecular Function: ATP binding (GO:0005524);; Cellular Component: nucleus (GO:0005634);; Biological Process: protein phosphorylation (GO:0006468);; Biological Process: chloroplast organization (GO:0009658);; Biological Process: red or far-red light signaling pathway (GO:0010017);; Biological Process: negative regulation of photomorphogen…	K16240|8.43571e-32|mtr:MTR_8g027985|K16240 protein suppressor of PHYA-105 1 | (RefSeq) ubiquitin ligase cop1, putative	--	--	--	Protein SUPPRESSOR OF PHYA-105 1 OS=Arabidopsis thaliana OX=3702 GN=SPA1 PE=1 SV=1	T	Signal transduction mechanisms	ubiquitin ligase cop1, putative [Medicago truncatula]
	c79436.graph_c1	21.44	19.87	19.39	33.98	40.13	38.5	6.36	6.02	6.3	20.81	21.93	20.89	7.05	8.44	9.55	22.17	24.16	22.94	38.49	41.9	40.91	21.98	16.61	17.39	34.23	35.88	34.13	22.28	25.68	19.1	[M]	Cell wall/membrane/envelope biogenesis	Molecular Function: protein kinase activity (GO:0004672);; Molecular Function: ATP binding (GO:0005524);; Cellular Component: nucleus (GO:0005634);; Biological Process: protein phosphorylation (GO:0006468);; Biological Process: chloroplast organization (GO:0009658);; Biological Process: red or far-red light signaling pathway (GO:0010017);; Biological Process: negative regulation of photomorphogen…	K16240|0|cam:101501801|K16240 protein suppressor of PHYA-105 1 | (RefSeq) protein SUPPRESSOR OF PHYA-105 1	--	--	WD domain, G-beta repeat	Protein SUPPRESSOR OF PHYA-105 1 OS=Arabidopsis thaliana OX=3702 GN=SPA1 PE=1 SV=1	T	Signal transduction mechanisms	PREDICTED: protein SUPPRESSOR OF PHYA-105 1 [Cicer arietinum]
	c79736.graph_c0	1.83	2.71	2.61	124.77	123.8	135.4	16.92	16.42	16.26	51.49	47.24	53.86	11.34	11.07	14.64	6.05	6.48	5.23	110.68	114.44	112.62	20.89	18.35	20.32	36.61	41.26	40.76	12.26	12.48	12.89	[T]	Signal transduction mechanisms	Biological Process: phosphorelay signal transduction system (GO:0000160);; Cellular Component: intracellular (GO:0005622);; Cellular Component: integral component of membrane (GO:0016021);;	K12130|0|mtr:MTR_7g118260|K12130 pseudo-response regulator 5 | (RefSeq) PRR response regulator	[K]	Transcription	CCT motif;; Response regulator receiver domain	Two-component response regulator-like APRR5 OS=Arabidopsis thaliana OX=3702 GN=APRR5 PE=1 SV=2	K	Transcription	two-component response regulator PRR95-like protein [Trifolium pratense]
	c82199.graph_c0	39.18	38.23	27.24	29.72	24.59	24.02	75.73	74.6	60.57	20.15	24.35	18.24	80.65	85.55	99.47	66	59.77	59.16	25.66	26.38	24.24	41.86	46.7	47.6	25.26	24.25	27.83	32.22	34.26	34.29	[T]	Signal transduction mechanisms	Molecular Function: phosphorelay sensor kinase activity (GO:0000155);; Biological Process: phosphorelay signal transduction system (GO:0000160);; Cellular Component: cytoplasm (GO:0005737);; Biological Process: regulation of transcription, DNA-templated (GO:0006355);; Biological Process: detection of visible light (GO:0009584);; Biological Process: red, far-red light phototransduction (GO:0009585…	K12120|0|mtr:MTR_1g085160|K12120 phytochrome A | (RefSeq) phytochrome protein A	--	--	Phytochrome region;; PAS fold;; PAS fold;; GAF domain;; PAS fold;; Histidine kinase-, DNA gyrase B-, and HSP90-like ATPase;; His Kinase A (phospho-acceptor) domain	Phytochrome A OS=Pisum sativum OX=3888 GN=PHYA PE=3 SV=1	T	Signal transduction mechanisms	RecName: Full=Phytochrome A
	c82247.graph_c0	4.73	3.89	4.24	3.97	3.57	4.34	2.27	1.27	2.11	7.2	7.39	6.11	3.04	4.22	4.11	6.82	8.45	6.34	8.51	7.24	9.18	7.24	7.05	6.69	6.26	4.37	4.6	3.03	6.21	5.02	[L]	Replication, recombination and repair	Biological Process: blue light signaling pathway (GO:0009785);; Molecular Function: blue light photoreceptor activity (GO:0009882);;	K12119|0|cam:101497404|K12119 cryptochrome 2 | (RefSeq) cryptochrome-1-like	[LT]	--	FAD binding domain of DNA photolyase;; DNA photolyase	Cryptochrome-2 OS=Arabidopsis thaliana OX=3702 GN=CRY2 PE=1 SV=2	L	Replication, recombination and repair	cryptochrome 2B [Pisum sativum]
	c83398.graph_c0	0.85	4.27	1.26	3.95	2.68	0.91	4.57	3.84	4.08	2.92	1.72	3.42	2.28	2.92	2.42	0.87	0.85	1.04	1.36	1.02	1.34	1.16	0.92	1.11	10.37	8.61	10.4	0.37	0.34	0.31	[Q]	Secondary metabolites biosynthesis, transport and catabolism	Biological Process: flavonoid biosynthetic process (GO:0009813);; Molecular Function: naringenin-chalcone synthase activity (GO:0016210);;	K00660|0|cam:101489106|K00660 chalcone synthase [EC:2.3.1.74] | (RefSeq) chalcone synthase 1	--	--	Chalcone and stilbene synthases, N-terminal domain;; Chalcone and stilbene synthases, C-terminal domain;; 3-Oxoacyl-[acyl-carrier-protein (ACP)] synthase III C terminal;; 3-Oxoacyl-[acyl-carrier-protein (ACP)] synthase III;; FAE1/Type III polyketide synthase-like protein	Chalcone synthase 1 OS=Glycine max OX=3847 GN=CHS1 PE=3 SV=1	Q	Secondary metabolites biosynthesis, transport and catabolism	PREDICTED: chalcone synthase 1 [Cicer arietinum]
	c84054.graph_c1	67.1	70.39	49.67	30.46	27.91	21.86	45.79	47.98	50.07	27.32	23.9	26.89	47.36	58.8	59.74	80.51	85.72	79.81	33.83	31.3	33.96	64.86	63.48	66.22	17.42	17.12	17.47	45.4	58.82	50.86	[L]	Replication, recombination and repair	Molecular Function: deoxyribodipyrimidine photo-lyase activity (GO:0003904);; Biological Process: blue light signaling pathway (GO:0009785);; Molecular Function: blue light photoreceptor activity (GO:0009882);;	K12119|0|mtr:MTR_1g076190|K12119 cryptochrome 2 | (RefSeq) cryptochrome 2B apoprotein	[LT]	--	FAD binding domain of DNA photolyase;; DNA photolyase	Cryptochrome-2 OS=Arabidopsis thaliana OX=3702 GN=CRY2 PE=1 SV=2	L	Replication, recombination and repair	cryptochrome 2A apoprotein [Pisum sativum]
	c84869.graph_c0	18.88	15.39	11.61	8.24	12.28	7.4	15.08	18	18.09	6.02	6.57	8.82	8.98	13.48	16.3	24.87	27.61	24.91	14.65	14.53	13.22	18.03	14.85	15.93	4.53	7.39	5.34	14.57	15.49	13.6	--	--	--	K12125|7.83292e-170|mtr:MTR_8g015480|K12125 protein EARLY FLOWERING 3 | (RefSeq) early flowering protein, putative	--	--	--	Protein EARLY FLOWERING 3 OS=Arabidopsis thaliana OX=3702 GN=ELF3 PE=1 SV=1	S	Function unknown	hypothetical protein TSUD_351370 [Trifolium subterraneum]
	c85041.graph_c0	5.05	7.06	3.13	113.97	114.82	126.34	11.06	11.63	12.13	44.05	47.02	47.18	13.95	24.34	23.59	5.3	7.38	5.09	158.87	165.51	164.44	31.47	33.37	32.61	26.77	29.02	24.54	13.62	24.45	20.46	[T]	Signal transduction mechanisms	Biological Process: phosphorelay signal transduction system (GO:0000160);; Cellular Component: intracellular (GO:0005622);;	K12130|0|mtr:MTR_3g092780|K12130 pseudo-response regulator 5 | (RefSeq) PRR response regulator	[K]	Transcription	Response regulator receiver domain;; CCT motif	Two-component response regulator-like PRR95 OS=Oryza sativa subsp. japonica OX=39947 GN=PRR95 PE=2 SV=1	K	Transcription	two-component response regulator PRR95-like protein, partial [Trifolium pratense]
	c86120.graph_c0	0	0	0	0	0	0.08	4.1	5.31	3.61	16.95	15.67	18.74	5.87	12.77	9.14	0.1	0	0.1	0.44	0.41	0.06	3.71	4.7	3.27	7.24	4.59	6.07	1.76	2.36	3.59	--	--	Molecular Function: phosphatidylethanolamine binding (GO:0008429);; Biological Process: regulation of flower development (GO:0009909);; Biological Process: photoperiodism, flowering (GO:0048573);;	K16223|8.50053e-37|mtr:MTR_7g084970|K16223 protein FLOWERING LOCUS T | (RefSeq) flowering locus protein T	[R]	General function prediction only	--	Protein FLOWERING LOCUS T OS=Arabidopsis thaliana OX=3702 GN=FT PE=1 SV=2	S	Function unknown	flowering locus T a1 [Pisum sativum]
	c86673.graph_c0	19.87	19.58	22.48	41.98	46.39	48.82	41.56	40.12	45.47	65.58	78.71	66.67	45.45	45.69	50	23.31	21.15	20.92	45.14	42.57	45.16	37.84	35.06	34.9	69.89	70.46	72.02	23.3	20.2	23.45	[R]	General function prediction only	Cellular Component: cytoplasm (GO:0005737);; Biological Process: DNA repair (GO:0006281);; Molecular Function: zinc ion binding (GO:0008270);; Biological Process: red, far-red light phototransduction (GO:0009585);; Biological Process: photomorphogenesis (GO:0009640);; Biological Process: shade avoidance (GO:0009641);; Biological Process: entrainment of circadian clock (GO:0009649);; Biological Pr…	K10143|2.73749e-174|mtr:MTR_5g085250|K10143 E3 ubiquitin-protein ligase RFWD2 [EC:2.3.2.27] | (RefSeq) E3 ubiquitin-protein ligase COP1	[T]	Signal transduction mechanisms	Zinc finger, C3HC4 type (RING finger);; Zinc finger, C3HC4 type (RING finger);; Zinc finger, C3HC4 type (RING finger);; Ring finger domain;; RING-type zinc-finger;; WD domain, G-beta repeat;; WD domain, G-beta repeat	E3 ubiquitin-protein ligase COP1 OS=Pisum sativum OX=3888 GN=COP1 PE=2 SV=1	O	Posttranslational modification, protein turnover, chaperones	RecName: Full=E3 ubiquitin-protein ligase COP1; AltName: Full=Constitutive photomorphogenesis protein 1; AltName: Full=RING-type E3 ubiquitin transferase COP1
	c89755.graph_c1	14.4	14.45	9.54	7.25	6.22	6.39	13.81	13.62	12.97	4.39	4.05	5.56	14.61	11.48	14.97	17.42	17.79	18.25	9.09	8.72	8.68	13.55	13.2	13.88	3.24	2.88	3.17	7.13	7.8	9.9	--	--	Molecular Function: protein dimerization activity (GO:0046983);;	K12126|0|mtr:MTR_1g084980|K12126 phytochrome-interacting factor 3 | (RefSeq) phytochrome-interacting factor 3.1	--	--	Helix-loop-helix DNA-binding domain	Transcription factor PIF3 OS=Arabidopsis thaliana OX=3702 GN=PIF3 PE=1 SV=1	K	Transcription	transcription factor PIF3-like protein [Trifolium pratense]
	c89975.graph_c0	16.15	14.08	18.45	24.89	27.01	25.26	9.87	11.65	9.43	15.27	14.89	14.91	11.24	15.04	14.35	12.22	12.47	12.62	28.82	27.47	25.92	19.4	20.11	18.81	15.87	16.61	14.74	14.72	10.64	16.68		[T]	Signal transduction mechanisms	Molecular Function: phosphorelay sensor kinase activity (GO:0000155);; Biological Process: phosphorelay signal transduction system (GO:0000160);; Cellular Component: nucleus (GO:0005634);; Biological Process: regulation of transcription, DNA-templated (GO:0006355);; Biological Process: detection of visible light (GO:0009584);; Biological Process: red, far-red light phototransduction (GO:0009585);…	K12121|0|mtr:MTR_2g034040|K12121 phytochrome B | (RefSeq) phytochrome protein B	--	--	Phytochrome region;; PAS fold;; PAS fold;; GAF domain;; PAS fold;; Histidine kinase-, DNA gyrase B-, and HSP90-like ATPase;; His Kinase A (phospho-acceptor) domain;; PAS domain;; PAS domain	Phytochrome B OS=Glycine max OX=3847 GN=PHYB PE=3 SV=1	T	Signal transduction mechanisms
	c90411.graph_c0	11.51	12.39	13.08	16.38	17.35	20.31	12.83	12.29	11.67	27.07	29.73	29.61	14	20.3	17.05	10.92	12.08	10.25	23.75	23.61	22.21	14.26	13.74	11.42	25.53	30.23	26.83	10.68	10.29	12.36	[R]	General function prediction only	Molecular Function: ligase activity (GO:0016874);;	K16240|0|mtr:MTR_5g009530|K16240 protein suppressor of PHYA-105 1 | (RefSeq) ubiquitin ligase cop1, putative	--	--	WD domain, G-beta repeat	Protein SPA1-RELATED 2 OS=Arabidopsis thaliana OX=3702 GN=SPA2 PE=1 SV=2	T	Signal transduction mechanisms	protein SPA1-related 2-like [Trifolium pratense]
	c93661.graph_c1	21.78	39.91	31.78	273.53	295.43	383.22	172.83	172.36	195.65	186.09	193.86	185.6	157.16	129.08	119.61	228.29	251.52	233.49	448.76	448.94	424.11	275.95	221.04	234.24	162.94	184.97	170.54	130.51	75.81	156.16	--	--	Cellular Component: nucleus (GO:0005634);; Biological Process: response to cold (GO:0009409);; Biological Process: negative regulation of circadian rhythm (GO:0042754);; Biological Process: regulation of protein homodimerization activity (GO:0043496);; Molecular Function: sequence-specific DNA binding (GO:0043565);; Biological Process: negative regulation of transcription, DNA-templated (GO:00458…	K12133|0|mtr:MTR_7g118330|K12133 MYB-related transcription factor LHY | (RefSeq) late elongated hypocotyl-like protein	[O]	Posttranslational modification, protein turnover, chaperones	--	Protein LHY OS=Arabidopsis thaliana OX=3702 GN=LHY PE=1 SV=2	K	Transcription	MYB transcription factor MYB 114 [Trifolium pratense]
	c93981.graph_c0	60.12	55.5	38.28	38.53	43.53	40.37	24.77	26.59	28.96	61.24	62.34	63.28	60.05	58.35	49.24	52.03	53.53	39.03	56.11	53.24	48.71	58.24	55.12	55.32	73.87	75.58	73.03	49.27	49.69	45.87	[T]	Signal transduction mechanisms	Biological Process: phosphorelay signal transduction system (GO:0000160);; Cellular Component: intracellular (GO:0005622);;	K12127|2.26063e-157|mtr:MTR_4g108880|K12127 pseudo-response regulator 1 | (RefSeq) two-component response regulator-like APRR7 protein	[K]	Transcription	CCT motif;; Response regulator receiver domain	Two-component response regulator-like APRR1 OS=Arabidopsis thaliana OX=3702 GN=APRR1 PE=1 SV=1	K	Transcription	two-component response regulator APRR1-like protein, partial [Trifolium pratense]
	c94384.graph_c0	3.44	5.28	3.23	16.57	22.04	27.32	9.05	9.25	9.24	36.96	40.75	37.28	5.59	6.65	6.99	4.66	6.59	5.56	26.25	24.35	23.93	14.75	12.98	15.85	44.51	43.98	51.85	7.94	6.95	7.22	[T]	Signal transduction mechanisms	--	K12130|4.57665e-93|mtr:MTR_8g024260|K12130 pseudo-response regulator 5 | (RefSeq) PRR response regulator	[K]	Transcription	CCT motif;; Response regulator receiver domain	Two-component response regulator-like APRR9 OS=Arabidopsis thaliana OX=3702 GN=APRR9 PE=1 SV=2	K	Transcription	PRR response regulator [Medicago truncatula]
	c94384.graph_c1	46.45	41.56	30.51	16.54	17.83	15.04	23.91	28.14	22.43	11.18	11.11	8.7	30.72	44.64	41.71	51.72	59.29	58.05	16.12	18.7	17.7	43.4	49.49	41.9	10.81	14.87	12.48	30.29	33.21	35.06	--	--	--	K12125|0|mtr:MTR_3g103970|K12125 protein EARLY FLOWERING 3 | (RefSeq) early flowering protein	--	--	Neprosin activation peptide	Protein EARLY FLOWERING 3 OS=Arabidopsis thaliana OX=3702 GN=ELF3 PE=1 SV=1	S	Function unknown	early flowering 3/high response [Pisum sativum subsp. sativum]
	c94389.graph_c0	4.08	11.04	8.4	9.89	12.87	8.63	6.37	7.81	6.45	16.79	15.33	15.3	15.59	9.58	13.52	3.4	2.59	3.87	10.03	10.74	11.74	7.22	6.34	5.8	33.36	28.56	34.64	4.29	7.86	6.79	[Q]	Secondary metabolites biosynthesis, transport and catabolism	Biological Process: flavonoid biosynthetic process (GO:0009813);; Molecular Function: naringenin-chalcone synthase activity (GO:0016210);;	K00660|1.06203e-174|mtr:MTR_3g083920|K00660 chalcone synthase [EC:2.3.1.74] | (RefSeq) chalcone and stilbene synthase family protein	--	--	Chalcone and stilbene synthases, N-terminal domain;; Chalcone and stilbene synthases, C-terminal domain;; 3-Oxoacyl-[acyl-carrier-protein (ACP)] synthase III C terminal;; 3-Oxoacyl-[acyl-carrier-protein (ACP)] synthase III;; FAE1/Type III polyketide synthase-like protein;; Chalcone and stilbene synthases, N-terminal domain	Chalcone synthase 1A OS=Pisum sativum OX=3888 GN=CHS-1A PE=3 SV=1	Q	Secondary metabolites biosynthesis, transport and catabolism	chalcone synthase [Onobrychis viciifolia]
	c94560.graph_c0	17.28	25.3	9.56	18	21.48	28.93	42.64	45.35	47.08	64.72	62.76	70.52	59.78	69.02	73.47	36.75	38.33	33.33	41.43	40.14	37.17	71.35	54.19	51.43	59.43	67.26	57.58	51.96	62.46	50.23	[TK]	Signal transduction mechanisms ;; Transcription	Biological Process: phosphorelay signal transduction system (GO:0000160);; Cellular Component: intracellular (GO:0005622);;	K12129|4.81398e-113|cam:101494510|K12129 pseudo-response regulator 7 | (RefSeq) two-component response regulator-like APRR7	[K]	Transcription	Response regulator receiver domain	Two-component response regulator-like APRR3 OS=Arabidopsis thaliana OX=3702 GN=APRR3 PE=1 SV=1	K	Transcription	pseudo response regulator 37 [Pisum sativum]
	c94665.graph_c0	27.1	30.39	25.5	16.59	18.91	19.41	34.13	32.32	39.03	42.42	40.16	41.98	53.45	38.77	53.64	23.81	28.33	26.97	30.12	28.23	26.35	40.61	33.13	39.09	40.69	40.51	40.86	23.9	24.69	27.44	--	--	Biological Process: phosphorelay signal transduction system (GO:0000160);; Cellular Component: intracellular (GO:0005622);;	K12127|6.59993e-138|gmx:100271889|K12127 pseudo-response regulator 1 | (RefSeq) TOC1; timing of CAB expression 1	[U]	Intracellular trafficking, secretion, and vesicular transport	CCT motif;; Vesicle transport v-SNARE protein N-terminus;; Snare region anchored in the vesicle membrane C-terminus	Vesicle transport v-SNARE 13 OS=Arabidopsis thaliana OX=3702 GN=VTI13 PE=2 SV=1	K	Transcription	timing of cab expression 1/PRR response regulator [Medicago truncatula]
	c94952.graph_c0	31.62	42.73	24.74	28.83	34.31	40.36	70.81	80.6	88.21	124.43	115.72	124.42	126.32	120.13	122.38	42.08	49.31	42.21	53.66	52.53	57.74	85.68	70.87	78.94	119.6	117.15	116.37	55.34	67.3	120.6	[T]	Signal transduction mechanisms	Biological Process: phosphorelay signal transduction system (GO:0000160);; Molecular Function: DNA binding (GO:0003677);; Cellular Component: nucleus (GO:0005634);; Cellular Component: mitochondrion (GO:0005739);; Biological Process: circadian rhythm (GO:0007623);; Biological Process: red or far-red light signaling pathway (GO:0010017);; Biological Process: negative regulation of transcription, D…	K12129|2.51714e-177|cam:101512945|K12129 pseudo-response regulator 7 | (RefSeq) two-component response regulator-like APRR3	[K]	Transcription	CCT motif;; Response regulator receiver domain	Two-component response regulator-like APRR7 OS=Arabidopsis thaliana OX=3702 GN=APRR7 PE=1 SV=1	K	Transcription	two-component response regulator-like APRR7 protein [Medicago truncatula]
	c95110.graph_c0	49.53	57.31	43.72	121.83	139.67	167.07	35.54	38.07	39.14	112.5	118.44	116.01	43.6	54.73	52.71	50.61	49.75	45.76	115.34	107.91	111.43	58.98	63.77	49.23	47.28	51.18	45.7	56.16	54.4	58.47	--	--	Cellular Component: nucleoplasm (GO:0005654);; Biological Process: regulation of transcription, DNA-templated (GO:0006355);; Biological Process: response to cold (GO:0009409);; Biological Process: response to blue light (GO:0009637);; Biological Process: response to far red light (GO:0010218);; Biological Process: temperature compensation of the circadian clock (GO:0010378);; Biological Process: …	K12124|0|mtr:MTR_1g098160|K12124 GIGANTEA | (RefSeq) gigantea protein 1B	--	--	--	Protein GIGANTEA OS=Arabidopsis thaliana OX=3702 GN=GI PE=1 SV=2	S	Function unknown	LATE BLOOMER 1 [Pisum sativum]
DREB1	c96422.graph_c0	0.15	0.69	0.64	3.04	6.27	6.99	0.98	0.39	1.13	7.87	6.83	9.95	1.87	3.77	5.07	1.31	0.55	0.42	11.3	9.22	9.14	2.67	2.01	3.05	5.64	4.91	5.15	0	5.29	17.17	--	--	Biological Process: transcription, DNA-templated (GO:0006351);;	--	--	--	AP2 domain	Dehydration-responsive element-binding protein 1F OS=Arabidopsis thaliana OX=3702 GN=DREB1F PE=2 SV=1	K	Transcription	dehydration-responsive element-binding protein 1f-like [Trifolium pratense]
	c96845.graph_c0	0	0.97	2.49	5.78	11.95	4.29	0	0	0	0	0	0	0	0	0	0.27	0.53	0	17.47	22.84	15.32	3.66	2.07	1.19	0	0	0	1.15	0	3.31	--	--	Molecular Function: DNA binding (GO:0003677);; Molecular Function: transcription factor activity, sequence-specific DNA binding (GO:0003700);; Cellular Component: nucleus (GO:0005634);; Biological Process: regulation of transcription, DNA-templated (GO:0006355);;	--	--	--	--	Dehydration-responsive element-binding protein 1D OS=Arabidopsis thaliana OX=3702 GN=DREB1D PE=2 SV=1	K	Transcription	dehydration-responsive element-binding protein 1d-like [Trifolium pratense]
Note: a non-domesticated controls.
b cold stimulus.
c chilling acclimation.
d frost acclimation.
e de-acclimation.
