# Supplementary material for: A comparative transcriptomic analysis reveals a coordinated mechanism activated in response to cold acclimation in common vetch (Vicia sativa L.)
Source: BMC Genomics. 2022 Dec 8;23:814. doi: 10.1186/s12864-022-09039-w (PMC9733113; doi:10.1186/s12864-022-09039-w)
Supplement: Supplementary file 14 — Additional file 14: Table S11. Expression of genes related to TFs in common vetch under cold acclimation conditions [file 12864_2022_9039_MOESM14_ESM.xlsx]

## Sheet: Sheet1
Table S11 Expressions of genes related to transcription factor in the common vetch under cold acclimation conditions
Gene	Gene_id	Lanjian No.1															Lanjian No.3															COG_class	COG_class_annotation	GO_annotation	KEGG_annotation	KOG_class	KOG_class_annotation	Pfam_annotation	Swissprot_annotation	eggNOG_class	eggNOG_class_annotation	nr_annotation
		NA_1a	NA_2	NA_3	CS_1b	CS_2	CS_3	CA_1c	CA_2	CA_3	FA_1d	FA_2	FA_3	DA_1e	DA_2	DA_3	NA_1	NA_2	NA_3	CS_1	CS_2	CS_3	CA_1	CA_2	CA_3	FA_1	FA_2	FA_3	DA_1	DA_2	DA_3
AP2/ERF	c54732.graph_c0	6.02	6.48	5.27	11.16	14	11.62	5.4	4.23	5.41	2.08	0.8	0.85	7.88	5.59	4.82	5.57	7.41	6.12	10.08	11.64	11.48	11.68	14.02	12.92	4.84	4.31	4.99	3.69	6.78	9.04	--	--	Molecular Function: DNA binding (GO:0003677);; Molecular Function: transcription factor activity, sequence-specific DNA binding (GO:0003700);; Cellular Component: nucleus (GO:0005634);; Biological Process: regulation of transcription, DNA-templated (GO:0006355);;	K09286|7.26146e-81|cam:101513675|K09286 EREBP-like factor | (RefSeq) ethylene-responsive transcription factor ERF023-like	--	--	AP2 domain	Ethylene-responsive transcription factor ERF023 OS=Arabidopsis thaliana OX=3702 GN=ERF023 PE=2 SV=1	K	Transcription	PREDICTED: ethylene-responsive transcription factor ERF023-like [Cicer arietinum]
	c54748.graph_c0	10.93	10.84	14.77	5.19	9.69	10.32	7.34	7.01	3.96	24.1	32.48	30.25	128.07	83.28	91.92	8.6	7.86	9.6	21.99	25.27	23.76	8.89	8.49	10.12	67.2	59.72	61.01	3.33	16.6	26.54	--	--	Molecular Function: DNA binding (GO:0003677);; Molecular Function: transcription factor activity, sequence-specific DNA binding (GO:0003700);; Cellular Component: nucleus (GO:0005634);; Biological Process: regulation of transcription, DNA-templated (GO:0006355);;	K09286|1.51307e-22|cam:101494525|K09286 EREBP-like factor | (RefSeq) ethylene-responsive transcription factor 1A	--	--	AP2 domain	Ethylene-responsive transcription factor 2 OS=Arabidopsis thaliana OX=3702 GN=ERF2 PE=2 SV=1	K	Transcription	ethylene-responsive transcription factor 1a-like protein [Trifolium pratense]
	c67452.graph_c0	0.12	0.37	0.17	0.08	0	0.03	0.18	0.25	0	0.11	0	0.18	0.35	0.16	1.42	0.13	0.53	0.23	0.14	0.22	0.04	0.87	0.75	0.69	0.14	0.11	0.04	0	0.19	2.85	--	--	--	--	--	--	AP2 domain	Ethylene-responsive transcription factor ERF026 OS=Arabidopsis thaliana OX=3702 GN=ERF026 PE=2 SV=1	K	Transcription	PREDICTED: ethylene-responsive transcription factor ERF027-like [Cicer arietinum]
	c67667.graph_c0	6.07	8.58	28.47	1.01	1.08	2.38	5.64	2.53	4.93	26.28	30.52	28.23	122.17	28.13	32.92	2.82	3.43	3.56	3.05	3.03	2.34	12.82	9.33	12.94	12.08	11.27	9.53	3.02	9.98	37.41	--	--	Molecular Function: DNA binding (GO:0003677);; Molecular Function: transcription factor activity, sequence-specific DNA binding (GO:0003700);; Cellular Component: nucleus (GO:0005634);; Biological Process: regulation of transcription, DNA-templated (GO:0006355);;	--	--	--	AP2 domain	Pathogenesis-related genes transcriptional activator PTI5 OS=Solanum lycopersicum OX=4081 GN=PTI5 PE=2 SV=1	K	Transcription	pathogenesis-related genes transcriptional activator pti5-like protein [Trifolium pratense]
	c68855.graph_c0	1.15	0.76	2.08	1.44	0.78	0.64	1.42	0.83	1.66	5.13	4.78	4.04	1.13	1.94	2.22	0.17	0.44	0.88	0.41	0.54	0.42	0.06	0.24	0.47	1.27	1.88	1.07	0	0.06	0.71	--	--	Molecular Function: DNA binding (GO:0003677);; Molecular Function: transcription factor activity, sequence-specific DNA binding (GO:0003700);; Cellular Component: nucleus (GO:0005634);; Biological Process: regulation of transcription, DNA-templated (GO:0006355);;	--	--	--	AP2 domain	Ethylene-responsive transcription factor 12 OS=Arabidopsis thaliana OX=3702 GN=ERF12 PE=1 SV=1	K	Transcription	ethylene response factor [Medicago truncatula]
	c69290.graph_c0	8.09	6.47	7.97	100.07	115.71	180.38	15.84	18.43	15.5	279.04	289.36	271.33	37.98	41.1	33.51	5.39	4.94	7.45	92.26	89.6	102.17	15.82	21.1	20.13	200.08	185.86	186.16	16.79	12.67	23.12	--	--	Molecular Function: DNA binding (GO:0003677);; Molecular Function: transcription factor activity, sequence-specific DNA binding (GO:0003700);; Cellular Component: nucleus (GO:0005634);; Biological Process: regulation of transcription, DNA-templated (GO:0006355);;	K09286|7.7641e-78|mtr:MTR_3g102100|K09286 EREBP-like factor | (RefSeq) ethylene response factor	--	--	AP2 domain	Ethylene-responsive transcription factor RAP2-1 OS=Arabidopsis thaliana OX=3702 GN=RAP2-1 PE=2 SV=1	K	Transcription	hypothetical protein TSUD_305200 [Trifolium subterraneum]
	c74175.graph_c0	8.8	11.12	8.15	72.86	69.37	70.99	2.07	2.6	2.92	7.66	8.63	7.28	9.4	7.4	6.63	18.31	20.07	16.2	101.45	95.84	101.32	13.94	15.15	15.19	5.06	4.02	5.34	6.84	32.14	40.35	--	--	Molecular Function: DNA binding (GO:0003677);; Molecular Function: transcription factor activity, sequence-specific DNA binding (GO:0003700);; Cellular Component: nucleus (GO:0005634);; Biological Process: regulation of transcription, DNA-templated (GO:0006355);;	K09287|2.21314e-113|mtr:MTR_1g093600|K09287 RAV-like factor | (RefSeq) AP2/ERF and B3 domain transcription factor	--	--	AP2 domain	AP2/ERF and B3 domain-containing transcription repressor TEM1 OS=Arabidopsis thaliana OX=3702 GN=TEM1 PE=1 SV=1	K	Transcription	DNA-binding protein [Galega orientalis]
	c74874.graph_c0	0.87	1.77	2.85	0	0.35	0.04	0.89	0.34	0.96	1.66	1.34	1.39	19.27	19.98	14.4	0.52	0.56	0.5	0	0.09	0.04	2.95	3.19	2.52	0.41	0.43	0.81	0.26	0.82	4.8	--	--	Biological Process: transcription, DNA-templated (GO:0006351);;	K09286|3.65158e-97|cam:101512146|K09286 EREBP-like factor | (RefSeq) ethylene-responsive transcription factor 1A-like	--	--	AP2 domain	Ethylene-responsive transcription factor 1A OS=Arabidopsis thaliana OX=3702 GN=ERF1A PE=1 SV=2	K	Transcription	PREDICTED: ethylene-responsive transcription factor 1A-like [Cicer arietinum]
	c75786.graph_c0	30.05	29.48	72.99	36.46	36.32	43.08	12.88	11.61	12.97	6.4	5.61	6.23	41.49	31.08	34.23	18.51	15.97	21.42	40.12	34.32	37.38	16.74	18.65	18.82	2.69	2.46	2.1	9.48	31.06	51.87	--	--	Biological Process: transcription, DNA-templated (GO:0006351);;	K09286|8.86916e-55|cam:101501427|K09286 EREBP-like factor | (RefSeq) ethylene-responsive transcription factor 4	--	--	AP2 domain	Ethylene-responsive transcription factor 4 OS=Arabidopsis thaliana OX=3702 GN=ERF4 PE=1 SV=1	K	Transcription	PREDICTED: ethylene-responsive transcription factor 4 [Cicer arietinum]
	c78400.graph_c0	5.79	5.19	6.06	7.01	9.48	8.58	6.67	6.02	6.54	2.53	1.7	3.98	0.55	2.91	0.55	2.02	3.48	2.9	10.59	12.18	13.09	7.47	6.81	8.95	7.27	4.67	5.35	5.31	3.9	8.94	--	--	Molecular Function: DNA binding (GO:0003677);; Molecular Function: transcription factor activity, sequence-specific DNA binding (GO:0003700);; Cellular Component: nucleus (GO:0005634);; Biological Process: regulation of transcription, DNA-templated (GO:0006355);;	K09286|3.76346e-85|mtr:MTR_3g110205|K09286 EREBP-like factor | (RefSeq) AP2 domain class transcription factor	--	--	AP2 domain	Dehydration-responsive element-binding protein 3 OS=Arabidopsis thaliana OX=3702 GN=DREB3 PE=2 SV=1	K	Transcription	hypothetical protein TSUD_307910 [Trifolium subterraneum]
	c78445.graph_c0	1.94	2.86	2.23	1.55	1.04	1.42	0.17	0.17	0.05	0.85	0.4	0.34	2.85	0.86	2.16	1.09	1.15	1.09	1.33	0.91	1.63	0.86	1.16	1.75	0.99	0.56	1.19	0.17	0.41	1.86	--	--	Molecular Function: DNA binding (GO:0003677);; Molecular Function: transcription factor activity, sequence-specific DNA binding (GO:0003700);; Cellular Component: nucleus (GO:0005634);; Biological Process: regulation of transcription, DNA-templated (GO:0006355);;	K14516|1.57062e-81|mtr:MTR_1g074370|K14516 ethylene-responsive transcription factor 1 | (RefSeq) ethylene-responsive transcription factor 1B	--	--	AP2 domain	Ethylene-responsive transcription factor 1B OS=Arabidopsis thaliana OX=3702 GN=ERF1B PE=1 SV=2	K	Transcription	ethylene-responsive transcription factor 1B [Medicago truncatula]
	c78541.graph_c0	2.03	7.15	0.8	96.45	75.04	59.67	11.36	9.01	12.82	3.95	2.7	1.1	1.27	0	0.75	26.4	34.9	27.33	125.66	110.44	108.44	48.75	44.2	40.72	19.72	24.15	21.98	12.63	18.93	3.72	--	--	Molecular Function: DNA binding (GO:0003677);; Molecular Function: transcription factor activity, sequence-specific DNA binding (GO:0003700);; Cellular Component: nucleus (GO:0005634);; Biological Process: regulation of transcription, DNA-templated (GO:0006355);;	--	--	--	AP2 domain	Ethylene-responsive transcription factor SHINE 2 OS=Arabidopsis thaliana OX=3702 GN=SHN2 PE=2 SV=1	K	Transcription	ethylene-responsive transcription factor shine 3-like protein [Trifolium pratense]
	c79127.graph_c0	2.51	2.46	2.5	1.36	0	0.69	7.61	9.63	8.12	7.35	8.52	7.99	19.82	19.09	16.81	0.59	0.33	1.22	2.07	0.63	1.25	3.51	3.62	2.91	9.62	8.54	10.44	2.42	0.38	5.87	--	--	Molecular Function: DNA binding (GO:0003677);; Molecular Function: transcription factor activity, sequence-specific DNA binding (GO:0003700);; Cellular Component: nucleus (GO:0005634);; Biological Process: regulation of transcription, DNA-templated (GO:0006355);;	--	--	--	AP2 domain	Ethylene-responsive transcription factor ERF098 OS=Arabidopsis thaliana OX=3702 GN=ERF098 PE=1 SV=1	K	Transcription	ethylene response factor [Medicago truncatula]
	c79177.graph_c0	0.75	1.68	20.5	0.13	0	0.65	2.23	1.87	1.95	0	0	0	17.27	13.63	14.8	10.54	6.32	13.27	0.3	0.12	0.3	6.06	5.16	6.01	0.12	0.37	0.06	0.55	23.73	46.01	--	--	Molecular Function: DNA binding (GO:0003677);; Molecular Function: transcription factor activity, sequence-specific DNA binding (GO:0003700);; Cellular Component: nucleus (GO:0005634);; Biological Process: regulation of transcription, DNA-templated (GO:0006355);;	--	--	--	AP2 domain	Ethylene-responsive transcription factor ERF017 OS=Arabidopsis thaliana OX=3702 GN=ERF017 PE=2 SV=1	K	Transcription	ethylene-responsive transcription factor ERF017-like protein [Medicago truncatula]
	c79182.graph_c0	43.07	45.64	29.95	41.32	48.31	68.58	23.48	25.02	19.36	10.91	8.55	8.77	45.37	58.61	43.07	38.92	34.15	39.48	63.54	69.36	78.74	31.53	42.14	39.19	14.14	9.62	10.39	43.97	67.24	68.31	--	--	Molecular Function: DNA binding (GO:0003677);; Molecular Function: transcription factor activity, sequence-specific DNA binding (GO:0003700);; Cellular Component: nucleus (GO:0005634);; Biological Process: regulation of transcription, DNA-templated (GO:0006355);;	K09286|5.20182e-71|cam:101511508|K09286 EREBP-like factor | (RefSeq) ethylene-responsive transcription factor ERF011-like	--	--	AP2 domain	Ethylene-responsive transcription factor ERF008 OS=Arabidopsis thaliana OX=3702 GN=ERF008 PE=2 SV=1	K	Transcription	PREDICTED: ethylene-responsive transcription factor ERF011-like [Cicer arietinum]
	c79338.graph_c0	9.99	11.23	10.27	11.4	11.7	9.21	4.48	5.29	6.7	32.61	40.35	39	7.91	6.96	5.56	9.26	9.88	9.41	10.49	12.57	12.03	7.57	7.2	9.06	28.72	28.72	29.87	3.15	3.89	3.44	--	--	--	--	--	--	AP2 domain	Ethylene-responsive transcription factor ERF118 OS=Arabidopsis thaliana OX=3702 GN=ERF118 PE=2 SV=1	K	Transcription	ethylene-responsive transcription factor erf118-like protein [Trifolium pratense]
	c80172.graph_c0	8.45	2.9	14.97	0.51	1.45	1.48	3.9	5.64	3.31	0.27	0.38	0.87	0.2	0	0.56	2.36	2.91	3.56	1.37	1.22	1	4.57	4.89	4.29	1.18	1.54	0.6	1.59	2.74	3.6	--	--	Molecular Function: DNA binding (GO:0003677);; Molecular Function: transcription factor activity, sequence-specific DNA binding (GO:0003700);; Cellular Component: nucleus (GO:0005634);; Biological Process: regulation of transcription, DNA-templated (GO:0006355);;	--	--	--	AP2 domain	Ethylene-responsive transcription factor ERF003 OS=Arabidopsis thaliana OX=3702 GN=ERF003 PE=2 SV=1	K	Transcription	ethylene-responsive transcription factor erf003-like protein [Trifolium pratense]
	c80643.graph_c0	2.46	3.9	1.64	6.78	6.77	4.98	0.07	0.46	0.23	4.6	8.43	5.3	2.58	1.73	1.43	0.64	1.12	0.45	12.82	10.71	9.7	1.83	2.5	1.32	5.8	6.33	5.49	1.84	2.78	2.08	--	--	Molecular Function: DNA binding (GO:0003677);; Molecular Function: transcription factor activity, sequence-specific DNA binding (GO:0003700);; Cellular Component: nucleus (GO:0005634);; Biological Process: regulation of transcription, DNA-templated (GO:0006355);;	--	--	--	AP2 domain	Dehydration-responsive element-binding protein 2A OS=Arabidopsis thaliana OX=3702 GN=DREB2A PE=1 SV=1	K	Transcription	dehydration-responsive element-binding protein 2c-like [Trifolium pratense]
	c82494.graph_c0	0.61	0.67	1.25	0.64	0.85	0.6	0.95	0.18	0.38	1.66	1.96	2.27	0.61	0.82	0.31	0.22	0.21	0.27	0.5	0.52	0.59	0	0.2	0.02	1.4	0.62	0.89	0.03	0.25	0.25	--	--	Molecular Function: DNA binding (GO:0003677);; Molecular Function: transcription factor activity, sequence-specific DNA binding (GO:0003700);; Cellular Component: nucleus (GO:0005634);; Biological Process: regulation of transcription, DNA-templated (GO:0006355);;	--	--	--	AP2 domain	Ethylene-responsive transcription factor CRF4 OS=Arabidopsis thaliana OX=3702 GN=CRF4 PE=1 SV=2	K	Transcription	ethylene response factor [Medicago truncatula]
	c82827.graph_c0	0.6	0.29	0.82	1.15	0.33	1	0.61	0.38	1.54	1.99	2.59	3.66	0.89	1.68	1.2	0.24	0.12	0.13	0.33	0.6	0.12	0.64	0.23	0.6	3.07	1.82	1.89	0.39	0.36	0.15	--	--	Molecular Function: DNA binding (GO:0003677);; Molecular Function: transcription factor activity, sequence-specific DNA binding (GO:0003700);; Cellular Component: nucleus (GO:0005634);; Biological Process: regulation of transcription, DNA-templated (GO:0006355);; Biological Process: multicellular organism development (GO:0007275);;	--	--	--	AP2 domain	Ethylene-responsive transcription factor-like protein At4g13040 OS=Arabidopsis thaliana OX=3702 GN=At4g13040 PE=2 SV=2	K	Transcription	ethylene response factor [Medicago truncatula]
	c83647.graph_c0	0.42	1	1	0.55	0.91	0.78	0.69	1.22	1.49	1.19	1.64	1.15	2.74	3.57	2.86	0.13	0.22	0.39	0.49	0.71	0.47	0.21	0.74	0.26	0.55	0.44	0.2	0.27	0.43	0.07	--	--	Molecular Function: DNA binding (GO:0003677);; Molecular Function: transcription factor activity, sequence-specific DNA binding (GO:0003700);; Cellular Component: nucleus (GO:0005634);; Biological Process: regulation of transcription, DNA-templated (GO:0006355);;	K09286|0|mtr:MTR_6g012970|K09286 EREBP-like factor | (RefSeq) AP2/ERF domain transcription factor	--	--	AP2 domain	Ethylene-responsive transcription factor RAP2-11 OS=Arabidopsis thaliana OX=3702 GN=RAP2-11 PE=2 SV=1	S	Function unknown	AP2/ERF domain transcription factor [Medicago truncatula]
	c83713.graph_c0	15.09	18.01	59.76	21.1	25.29	27.1	12.56	11.53	7.95	13.9	12.98	12.55	52.12	36.95	44.3	49.84	45	54.4	36.34	32.22	33.72	31.89	34.93	43.79	9.39	7.41	6.98	8.08	61.09	118.97	--	--	Biological Process: transcription, DNA-templated (GO:0006351);; Biological Process: regulation of ethylene-activated signaling pathway (GO:0010104);;	K09286|1.94903e-57|mtr:MTR_2g014340|K09286 EREBP-like factor | (RefSeq) ethylene response factor	--	--	AP2 domain	Ethylene-responsive transcription factor 4 OS=Nicotiana sylvestris OX=4096 GN=ERF4 PE=2 SV=1	K	Transcription	ethylene response factor [Medicago truncatula]
	c84934.graph_c1	2.23	1.33	1.22	0.84	0.28	0.4	0.98	0.52	0.92	2.06	0.61	1.41	4.62	3.31	4.44	0.5	0.47	0.27	0.76	0.36	0.67	0.07	0.12	0.17	1.27	1.29	1.04	0.28	0	1.09	--	--	Molecular Function: DNA binding (GO:0003677);; Molecular Function: transcription factor activity, sequence-specific DNA binding (GO:0003700);; Cellular Component: nucleus (GO:0005634);; Biological Process: regulation of transcription, DNA-templated (GO:0006355);; Biological Process: multicellular organism development (GO:0007275);;	K09285|2.84924e-80|mtr:MTR_6g011490|K09285 AP2-like factor, ANT lineage | (RefSeq) AP2 domain transcription factor	--	--	AP2 domain	AP2-like ethylene-responsive transcription factor BBM2 OS=Brassica napus OX=3708 GN=BBM2 PE=2 SV=1	K	Transcription	ethylene-responsive transcription factor wri1-like protein [Trifolium pratense]
	c85481.graph_c0	1.47	2.07	0.43	0.05	0.23	0	0.09	0.13	0.38	0	0	0	0	0.65	0.65	3.31	3.04	2.18	0.17	0.18	0.23	1.38	1.13	0.92	0	0	0	1.4	3.99	3.01	--	--	Molecular Function: DNA binding (GO:0003677);; Molecular Function: transcription factor activity, sequence-specific DNA binding (GO:0003700);; Cellular Component: nucleus (GO:0005634);; Biological Process: regulation of transcription, DNA-templated (GO:0006355);;	K09286|3.77835e-128|mtr:MTR_7g085810|K09286 EREBP-like factor | (RefSeq) AP2 domain class transcription factor	--	--	AP2 domain	Ethylene-responsive transcription factor RAP2-11 OS=Arabidopsis thaliana OX=3702 GN=RAP2-11 PE=2 SV=1	K	Transcription	ERF transcription factor, partial [Pisum sativum]
	c85733.graph_c0	28.85	37.37	115.69	11.51	14.08	21.41	52.79	52.55	58.82	11.98	14.72	13.98	111.36	150.69	167.99	20.61	17.86	26.4	15.73	18.5	17.88	55.39	50.78	58.66	10.83	7.36	10.34	11.36	73.95	115.07	--	--	Molecular Function: DNA binding (GO:0003677);; Molecular Function: transcription factor activity, sequence-specific DNA binding (GO:0003700);; Cellular Component: nucleus (GO:0005634);; Biological Process: regulation of transcription, DNA-templated (GO:0006355);;	K09286|1.48686e-85|mtr:MTR_1g048610|K09286 EREBP-like factor | (RefSeq) ethylene response factor	--	--	AP2 domain	Ethylene-responsive transcription factor ERF105 OS=Arabidopsis thaliana OX=3702 GN=ERF105 PE=2 SV=1	K	Transcription	ethylene response factor [Medicago truncatula]
	c85741.graph_c0	5.39	4.15	3.38	2.19	3.71	4.05	3.42	2.97	1.9	1.7	1.68	2.03	7.75	9.02	8.93	4.39	5.26	5.33	4.84	4.96	5.33	3.26	4.22	5.54	0.71	1.17	0.84	2.43	2.36	3.86	--	--	--	K13434|2.82368e-70|cam:101509408|K13434 pathogenesis-related genes transcriptional activator PTI6 | (RefSeq) pathogenesis-related genes transcriptional activator PTI6-like	--	--	AP2 domain	Pathogenesis-related genes transcriptional activator PTI6 OS=Solanum lycopersicum OX=4081 GN=PTI6 PE=2 SV=1	K	Transcription	PREDICTED: pathogenesis-related genes transcriptional activator PTI6-like [Cicer arietinum]
	c85872.graph_c0	0	0	0	0.11	0	0.09	0.78	0.14	0.05	0	0	0.33	2.77	0.8	0.81	0.14	0.05	0.36	0.49	0.37	0.23	3.2	2.7	2.89	0.19	0.19	0.05	0	2.01	6.65	--	--	Biological Process: transcription, DNA-templated (GO:0006351);;	--	--	--	AP2 domain	Ethylene-responsive transcription factor ERF026 OS=Arabidopsis thaliana OX=3702 GN=ERF026 PE=2 SV=1	K	Transcription	ethylene-responsive transcription factor erf025-like protein [Trifolium pratense]
	c85874.graph_c0	112.63	119.45	47.8	4.03	5.69	16.69	40.71	42.96	34.17	5.29	6.65	6.29	97.29	122.2	136.18	115.61	117.22	115.97	9.89	9.71	8.11	60.13	72.81	73.02	4.49	6.92	9.32	79.32	95.57	95.86	--	--	Molecular Function: DNA binding (GO:0003677);; Molecular Function: transcription factor activity, sequence-specific DNA binding (GO:0003700);; Cellular Component: nucleus (GO:0005634);; Biological Process: regulation of transcription, DNA-templated (GO:0006355);;	--	--	--	AP2 domain	Ethylene-responsive transcription factor ERF106 OS=Arabidopsis thaliana OX=3702 GN=ERF106 PE=2 SV=1	K	Transcription	ethylene response factor 8 [Medicago sativa]
	c85892.graph_c0	0.53	0.16	0.63	0.56	1.27	1.45	1.11	1.43	1.39	1.49	0.59	1.57	12.42	9.1	8.7	0.26	0.43	0.44	0.8	1.07	0.64	0.63	1.16	1.3	0.4	0.98	1.19	0.14	2.21	14.02	--	--	Molecular Function: DNA binding (GO:0003677);; Molecular Function: transcription factor activity, sequence-specific DNA binding (GO:0003700);; Cellular Component: nucleus (GO:0005634);; Biological Process: regulation of transcription, DNA-templated (GO:0006355);;	--	--	--	AP2 domain	Dehydration-responsive element-binding protein 1A OS=Arabidopsis thaliana OX=3702 GN=DREB1A PE=1 SV=2	K	Transcription	CRT/DRE binding factor 4 [Medicago truncatula]
	c86300.graph_c0	0.85	1.22	1.6	10	10.34	9.7	1.25	1.55	1.13	1	1.11	1.35	3.98	5	4.67	1.66	1.31	2.13	21.48	24.14	23.35	2.89	4.32	3.59	1.61	1.08	1.36	0.41	7.54	13.64	--	--	Molecular Function: DNA binding (GO:0003677);; Molecular Function: transcription factor activity, sequence-specific DNA binding (GO:0003700);; Cellular Component: nucleus (GO:0005634);; Biological Process: regulation of transcription, DNA-templated (GO:0006355);;	--	--	--	AP2 domain	Ethylene-responsive transcription factor ERF061 OS=Arabidopsis thaliana OX=3702 GN=ERF061 PE=2 SV=1	K	Transcription	ethylene-responsive transcription factor erf061-like protein [Trifolium pratense]
	c86807.graph_c0	0	0	0	0	0.07	0	0.55	0	0	0	0	0.07	6.14	8.83	4.38	0.37	0.19	0.15	0	0	0.07	0.88	0.56	0.81	0	0	0	0	8.7	33.39	--	--	Biological Process: transcription, DNA-templated (GO:0006351);;	K09286|8.23706e-88|mtr:MTR_5g010940|K09286 EREBP-like factor | (RefSeq) dehydration-responsive element-binding protein	--	--	AP2 domain	Dehydration-responsive element-binding protein 1E OS=Arabidopsis thaliana OX=3702 GN=DREB1E PE=2 SV=1	K	Transcription	dehydration-responsive element-binding protein [Medicago truncatula]
	c87641.graph_c0	5.71	5.45	8.36	4.39	4.19	4.47	1.3	0.39	0.83	4.51	4.18	4.71	0.96	0.58	0.34	2.26	3.52	3.02	16.94	15.85	19.79	7.29	6.23	7.63	11.44	10.58	10.17	3.53	3.57	2.91	--	--	Molecular Function: DNA binding (GO:0003677);; Molecular Function: transcription factor activity, sequence-specific DNA binding (GO:0003700);; Cellular Component: nucleus (GO:0005634);; Biological Process: regulation of transcription, DNA-templated (GO:0006355);;	K09286|1.03943e-74|cam:101506537|K09286 EREBP-like factor | (RefSeq) ethylene-responsive transcription factor TINY-like	--	--	AP2 domain	Dehydration-responsive element-binding protein 3 OS=Arabidopsis thaliana OX=3702 GN=DREB3 PE=2 SV=1	K	Transcription	dehydration-responsive element-binding protein 3-like [Trifolium pratense]
	c88045.graph_c0	184.19	176.48	189.77	49.03	57.52	69.01	65.8	67.17	59.36	49.64	46.63	46.08	100.05	96.75	100.96	150.19	158.79	160.15	56.28	54.73	55.66	96.91	99.45	111.13	49.46	40.89	42.92	120.31	125.59	134.87	--	--	Molecular Function: DNA binding (GO:0003677);; Molecular Function: transcription factor activity, sequence-specific DNA binding (GO:0003700);; Cellular Component: nucleus (GO:0005634);; Biological Process: regulation of transcription, DNA-templated (GO:0006355);;	K09286|9.51433e-112|mtr:MTR_3g074130|K09286 EREBP-like factor | (RefSeq) ethylene response factor	--	--	AP2 domain	Ethylene-responsive transcription factor RAP2-4 OS=Arabidopsis thaliana OX=3702 GN=RAP2-4 PE=1 SV=1	K	Transcription	ethylene response factor [Medicago truncatula]
	c88174.graph_c0	6.45	10.13	12.48	29.27	30.26	41.2	7.63	6.46	6.16	21.55	24.28	20.42	8.82	10.77	8.57	1.72	1.17	2.71	45.13	44.06	42.48	1.82	1.9	2.91	37.7	35.18	31.7	3.22	2.01	3.26	--	--	Molecular Function: DNA binding (GO:0003677);; Molecular Function: transcription factor activity, sequence-specific DNA binding (GO:0003700);; Cellular Component: nucleus (GO:0005634);; Biological Process: regulation of transcription, DNA-templated (GO:0006355);;	K09286|1.04604e-53|pvu:PHAVU_001G023700g|K09286 EREBP-like factor | (RefSeq) hypothetical protein	--	--	AP2 domain	Ethylene-responsive transcription factor RAP2-1 OS=Arabidopsis thaliana OX=3702 GN=RAP2-1 PE=2 SV=1	K	Transcription	ethylene-responsive transcription factor rap2-1-like protein [Trifolium pratense]
	c88414.graph_c0	1.26	1.08	0.96	1.13	0.69	0.61	0.17	0.17	0.21	0.11	0.27	0.73	0.16	0.95	0.31	0.91	1.03	0.51	0.89	0.66	0.6	0.66	0.57	1.1	0.3	0.58	0.51	0.29	0.21	0.7	--	--	--	--	--	--	AP2 domain	Ethylene-responsive transcription factor CRF4 OS=Arabidopsis thaliana OX=3702 GN=CRF4 PE=1 SV=2	K	Transcription	ethylene-responsive transcription factor crf2-like protein [Trifolium pratense]
	c88816.graph_c0	8.24	8.88	8.24	2.72	2.84	2.2	1.89	2.33	2.31	3.59	2.72	4.03	3.27	1.53	0.4	1.41	2.4	2.53	1.67	2.2	1.77	2.51	2.17	2.91	2.45	2.96	3.26	1.71	2.31	1.37	--	--	Molecular Function: DNA binding (GO:0003677);; Molecular Function: transcription factor activity, sequence-specific DNA binding (GO:0003700);; Cellular Component: nucleus (GO:0005634);; Biological Process: regulation of transcription, DNA-templated (GO:0006355);;	K09286|9.24863e-60|mtr:MTR_1g006660|K09286 EREBP-like factor | (RefSeq) AP2 domain class transcription factor	--	--	AP2 domain	Dehydration-responsive element-binding protein 3 OS=Arabidopsis thaliana OX=3702 GN=DREB3 PE=2 SV=1	K	Transcription	hypothetical protein TSUD_11010 [Trifolium subterraneum]
	c88819.graph_c0	10.28	10.77	12.72	36.57	41.22	46.98	17.25	21.52	19.04	22.66	24.23	24.52	11.56	13.37	11.35	8.3	9.05	9.35	66.12	63.58	65.27	23.88	18.47	19.76	26.96	25.95	25.28	13.4	12.14	12.82	--	--	Molecular Function: DNA binding (GO:0003677);; Molecular Function: transcription factor activity, sequence-specific DNA binding (GO:0003700);; Cellular Component: nucleus (GO:0005634);; Biological Process: regulation of transcription, DNA-templated (GO:0006355);; Biological Process: multicellular organism development (GO:0007275);;	--	--	--	AP2 domain	Ethylene-responsive transcription factor-like protein At4g13040 OS=Arabidopsis thaliana OX=3702 GN=At4g13040 PE=2 SV=2	K	Transcription	ethylene-responsive transcription factor-like protein at4g13040-like protein [Trifolium pratense]
	c88825.graph_c0	1.61	2.79	0.87	1	2.09	0.66	1.44	1.44	2.51	0.13	0.17	0.58	2.18	2.41	1.77	6.61	8.88	6.21	1.99	1.63	1.47	4.41	4.04	3.01	0.74	0.28	0.79	3.22	2.88	1.84	--	--	Molecular Function: DNA binding (GO:0003677);; Molecular Function: transcription factor activity, sequence-specific DNA binding (GO:0003700);; Cellular Component: nucleus (GO:0005634);; Biological Process: regulation of transcription, DNA-templated (GO:0006355);; Biological Process: multicellular organism development (GO:0007275);;	K09285|0|mtr:MTR_4g130270|K09285 AP2-like factor, ANT lineage | (RefSeq) AP2-like ethylene-responsive transcription factor	--	--	AP2 domain;; AP2 domain	AP2-like ethylene-responsive transcription factor At1g16060 OS=Arabidopsis thaliana OX=3702 GN=At1g16060 PE=2 SV=1	K	Transcription	AP2-like ethylene-responsive transcription factor [Medicago truncatula]
	c90568.graph_c0	7.32	8.81	5.8	4.35	3.71	3.88	4.81	7.56	6.1	6.11	6.64	6.55	27.58	23.71	24.35	2.65	2.49	2.16	2.58	2.07	2.53	1.75	1.68	1.63	1.6	1.39	1.51	2.15	1.99	2	--	--	Molecular Function: DNA binding (GO:0003677);; Molecular Function: transcription factor activity, sequence-specific DNA binding (GO:0003700);; Cellular Component: nucleus (GO:0005634);; Biological Process: regulation of transcription, DNA-templated (GO:0006355);; Biological Process: multicellular organism development (GO:0007275);;	K09285|8.64011e-155|mtr:MTR_7g091390|K09285 AP2-like factor, ANT lineage | (RefSeq) AP2-like ethylene-responsive transcription factor	--	--	AP2 domain	AP2-like ethylene-responsive transcription factor At2g41710 OS=Arabidopsis thaliana OX=3702 GN=At2g41710 PE=2 SV=2	K	Transcription	ap2-like ethylene-responsive transcription factor [Trifolium pratense]
	c91161.graph_c0	0.08	0.23	6.12	0.22	0	0	0.19	0.33	0.22	0.07	0	0.2	9.15	2.24	5.19	4.97	1.67	4.33	0.98	1.5	0.47	2.4	3.36	3.87	3.01	1.78	1.68	0.07	9.26	44.8	--	--	Biological Process: transcription, DNA-templated (GO:0006351);;	--	--	--	AP2 domain	Ethylene-responsive transcription factor ERF017 OS=Arabidopsis thaliana OX=3702 GN=ERF017 PE=2 SV=1	K	Transcription	ethylene-responsive transcription factor erf017-like protein [Trifolium pratense]
	c91579.graph_c0	0.82	0.78	1.53	0.33	0.27	0.18	0.8	0.88	1.23	3.52	2.5	2.61	1.45	0.66	0.84	0.53	0.35	0.37	0.37	0.66	0.46	0.51	0.24	0.52	2.34	2.24	2.87	0.14	0.03	0.45	--	--	Biological Process: transcription, DNA-templated (GO:0006351);;	--	--	--	AP2 domain	Ethylene-responsive transcription factor ERF014 OS=Arabidopsis thaliana OX=3702 GN=ERF014 PE=2 SV=1	K	Transcription	AP2 domain class transcription factor [Medicago truncatula]
	c91585.graph_c1	26.16	25.92	28.19	18.3	18.43	23.17	21.74	19.15	17.55	10.57	11.82	12.31	32.4	32.37	30.71	28.25	26.77	30.72	22.95	19.65	23.78	21.59	23.13	27.5	12.5	11.2	12.93	23.77	31.65	37.47	--	--	Molecular Function: transcription factor activity, sequence-specific DNA binding (GO:0003700);; Cellular Component: nucleus (GO:0005634);; Biological Process: response to water deprivation (GO:0009414);; Biological Process: response to abscisic acid (GO:0009737);; Molecular Function: sequence-specific DNA binding (GO:0043565);; Molecular Function: transcription regulatory region DNA binding (GO:0…	K09286|9.68695e-77|cam:101497710|K09286 EREBP-like factor | (RefSeq) ethylene-responsive transcription factor 7-like	--	--	AP2 domain	Ethylene-responsive transcription factor 3 OS=Nicotiana tabacum OX=4097 GN=ERF3 PE=2 SV=1	K	Transcription	putative ethylene responsive factor [Vicia faba]
	c92039.graph_c1	7.31	8.57	10.63	6.91	4.86	6.42	2.08	2.33	1.47	12.22	8.86	10.27	3.37	8.19	5.22	2.82	2.63	3.49	4.91	5.65	7.42	4.23	3.99	4.13	6.5	5.31	5.52	2.06	2.15	2.98	--	--	Biological Process: transcription, DNA-templated (GO:0006351);; Biological Process: protein transport (GO:0015031);;	K19476|7.6807e-78|cam:101507745|K19476 vacuolar protein sorting-associated protein IST1 | (RefSeq) uncharacterized LOC101507745	[Z]	Cytoskeleton	AP2 domain;; Regulator of Vps4 activity in the MVB pathway	Pathogenesis-related genes transcriptional activator PTI6 OS=Solanum lycopersicum OX=4081 GN=PTI6 PE=2 SV=1	K	Transcription	PREDICTED: uncharacterized protein LOC101507745 [Cicer arietinum]
	c94397.graph_c3	23.46	17.45	60.02	2.64	2.45	2.19	3.19	2.16	1.48	2.33	3.62	1.57	5.46	6.55	5.57	2.71	3.25	3.02	4.97	6.86	6.85	0.81	1.09	1.07	0.3	0.62	0.77	0.61	8.64	28.87	--	--	Molecular Function: DNA binding (GO:0003677);; Molecular Function: transcription factor activity, sequence-specific DNA binding (GO:0003700);; Cellular Component: nucleus (GO:0005634);; Biological Process: regulation of transcription, DNA-templated (GO:0006355);;	--	--	--	AP2 domain	Ethylene-responsive transcription factor ERF023 OS=Arabidopsis thaliana OX=3702 GN=ERF023 PE=2 SV=1	S	Function unknown	DNA-binding domain protein [Medicago truncatula]
	c95353.graph_c0	6.38	12.84	29.55	62.89	79.22	84.49	21.74	19.44	21.84	49.49	50.93	51.24	41.62	37.57	34.78	38.91	36.6	44.42	111.54	106.92	123.22	49.32	52.93	66.23	30.77	32.32	28.95	12.54	28.29	66.73	--	--	Molecular Function: DNA binding (GO:0003677);; Molecular Function: transcription factor activity, sequence-specific DNA binding (GO:0003700);; Cellular Component: nucleus (GO:0005634);; Biological Process: regulation of transcription, DNA-templated (GO:0006355);;	K09286|2.82333e-70|cam:101502158|K09286 EREBP-like factor | (RefSeq) ethylene-responsive transcription factor 9	--	--	AP2 domain	Ethylene-responsive transcription factor 9 OS=Arabidopsis thaliana OX=3702 GN=ERF9 PE=2 SV=1	K	Transcription	ethylene-responsive transcription factor 4-like protein [Trifolium pratense]
	c95367.graph_c0	0.12	0.28	0.46	3.96	14.15	15.17	1.21	0.42	0.88	0.79	0.81	0.55	0.44	0.56	0.03	0.38	0.37	0.59	5.83	7.71	6.98	1.53	0.78	1.29	1	0.49	0.37	0.4	1.55	2.29	--	--	Molecular Function: DNA binding (GO:0003677);; Molecular Function: transcription factor activity, sequence-specific DNA binding (GO:0003700);; Cellular Component: nucleus (GO:0005634);; Biological Process: regulation of transcription, DNA-templated (GO:0006355);;	--	--	--	AP2 domain	Ethylene-responsive transcription factor ERF053 OS=Arabidopsis thaliana OX=3702 GN=ERF053 PE=1 SV=1	K	Transcription	hypothetical protein TSUD_104790 [Trifolium subterraneum]
	c95529.graph_c0	6.54	6.79	8.14	13.84	25.03	43.58	6.57	7.77	5.52	5.77	4.73	3.4	9.61	6.83	6.25	7.15	8.02	8.52	14.52	15.24	14.13	2.69	3.07	3.79	3.8	3.43	2.42	4.44	3.31	3.92	--	--	Molecular Function: DNA binding (GO:0003677);; Molecular Function: transcription factor activity, sequence-specific DNA binding (GO:0003700);; Cellular Component: nucleus (GO:0005634);; Biological Process: regulation of transcription, DNA-templated (GO:0006355);;	K09286|1.20057e-116|mtr:MTR_8g090350|K09286 EREBP-like factor | (RefSeq) ethylene response factor	--	--	AP2 domain	Ethylene-responsive transcription factor ERF060 OS=Arabidopsis thaliana OX=3702 GN=ERF060 PE=2 SV=1	K	Transcription	ethylene response factor [Medicago truncatula]
	c95708.graph_c0	6.51	5.46	6.28	9.82	9.86	11.25	6.22	6.55	4.84	6.36	5.63	4.45	9.3	8.41	5.51	7.98	5.83	8.85	17.99	14.08	16.61	5.97	8.72	6.39	13.67	11.82	12.45	7.64	9	10.13	--	--	Biological Process: transcription, DNA-templated (GO:0006351);;	K09286|2.35268e-78|cam:101493048|K09286 EREBP-like factor | (RefSeq) ethylene-responsive transcription factor ERF023-like	--	--	AP2 domain	Ethylene-responsive transcription factor ERF023 OS=Arabidopsis thaliana OX=3702 GN=ERF023 PE=2 SV=1	--	--	PREDICTED: ethylene-responsive transcription factor ERF023-like [Cicer arietinum]
	c96422.graph_c0	0.15	0.69	0.64	3.04	6.27	6.99	0.98	0.39	1.13	7.87	6.83	9.95	1.87	3.77	5.07	1.31	0.55	0.42	11.3	9.22	9.14	2.67	2.01	3.05	5.64	4.91	5.15	0	5.29	17.17	--	--	Biological Process: transcription, DNA-templated (GO:0006351);;	--	--	--	AP2 domain	Dehydration-responsive element-binding protein 1F OS=Arabidopsis thaliana OX=3702 GN=DREB1F PE=2 SV=1	K	Transcription	dehydration-responsive element-binding protein 1f-like [Trifolium pratense]
	c51997.graph_c0	0	0.17	0	0.32	0.45	0.71	0	0	0	0	0	0.75	0	0	0	0	0	0	1.42	0.59	0.89	0	0	0	0	0	0	0	0	0	--	--	Molecular Function: DNA binding (GO:0003677);; Molecular Function: transcription factor activity, sequence-specific DNA binding (GO:0003700);; Cellular Component: nucleus (GO:0005634);; Biological Process: regulation of transcription, DNA-templated (GO:0006355);;	--	--	--	AP2 domain	Dehydration-responsive element-binding protein 1D OS=Arabidopsis thaliana OX=3702 GN=DREB1D PE=2 SV=1	K	Transcription	C-repeat binding factor 3 [Medicago truncatula]
	c53636.graph_c0	0.39	0.4	1.1	0	0.18	0.08	0	0.17	0	0	0	0.09	0.44	0.2	1.04	0	0	0	0	0.18	0.17	0	0	0	0	0	0	0	0	0	--	--	Molecular Function: DNA binding (GO:0003677);; Molecular Function: transcription factor activity, sequence-specific DNA binding (GO:0003700);; Cellular Component: nucleus (GO:0005634);; Biological Process: regulation of transcription, DNA-templated (GO:0006355);; Biological Process: multicellular organism development (GO:0007275);;	K09285|1.64435e-86|cam:101494323|K09285 AP2-like factor, ANT lineage | (RefSeq) AP2-like ethylene-responsive transcription factor AIL6	--	--	AP2 domain	AP2-like ethylene-responsive transcription factor AIL7 OS=Arabidopsis thaliana OX=3702 GN=AIL7 PE=2 SV=2	K	Transcription	PREDICTED: AP2-like ethylene-responsive transcription factor AIL6 [Cicer arietinum]
	c54191.graph_c0	0.32	0.58	0.76	0	0.07	0.07	0.21	0.21	0.08	0	0	0	0.36	0.32	1.24	0.3	0	0.55	0	0	0	0.15	0.38	0	0	0.22	0.39	0.35	0.38	0.21	--	--	Molecular Function: DNA binding (GO:0003677);; Molecular Function: transcription factor activity, sequence-specific DNA binding (GO:0003700);; Cellular Component: nucleus (GO:0005634);; Biological Process: regulation of transcription, DNA-templated (GO:0006355);;	--	--	--	AP2 domain	Ethylene-responsive transcription factor ERF034 OS=Arabidopsis thaliana OX=3702 GN=ERF034 PE=2 SV=2	K	Transcription	ethylene-responsive transcription factor erf034-like protein [Trifolium pratense]
	c54520.graph_c0	1.76	1.2	1.26	1.42	0.79	0.75	0	0.43	0.09	0.35	0.46	0.26	0.29	0.1	0	0	0.56	0.18	0.34	0.35	0.17	1.01	0.18	0.34	0.42	0.44	0.09	0.26	0	0.09	--	--	Biological Process: transcription, DNA-templated (GO:0006351);;	--	--	--	AP2 domain	Ethylene-responsive transcription factor ESR1 OS=Arabidopsis thaliana OX=3702 GN=ESR1 PE=1 SV=1	K	Transcription	ethylene-responsive transcription factor 3-like protein [Trifolium pratense]
	c54645.graph_c0	0.51	0.37	0.5	0.07	0	0.19	0.06	0.26	0.62	0.13	0.95	0.84	1.32	1.3	0.31	0	0	0	0	0	0	0	0.13	0	0.31	0	0.06	0	0	0	--	--	Molecular Function: DNA binding (GO:0003677);; Molecular Function: transcription factor activity, sequence-specific DNA binding (GO:0003700);; Cellular Component: nucleus (GO:0005634);; Biological Process: regulation of transcription, DNA-templated (GO:0006355);;	--	--	--	AP2 domain	Ethylene-responsive transcription factor ERF113 OS=Arabidopsis thaliana OX=3702 GN=ERF113 PE=2 SV=1	--	--	PREDICTED: ethylene-responsive transcription factor ERF113-like [Cicer arietinum]
	c55007.graph_c1	0	0.29	0	0.09	0.25	0.08	0	0	0.99	0	0	0	0	0	0	0.4	0.7	0.27	0.16	0.08	0	0.36	0.34	1.08	0	0	0	0	0.09	0	--	--	Molecular Function: transcription factor activity, sequence-specific DNA binding (GO:0003700);; Cellular Component: nucleus (GO:0005634);; Biological Process: regulation of transcription, DNA-templated (GO:0006355);; Biological Process: lateral root morphogenesis (GO:0010102);; Biological Process: bract development (GO:0010432);; Biological Process: floral meristem growth (GO:0010451);; Biologica…	--	--	--	AP2 domain	Ethylene-responsive transcription factor ERF086 OS=Arabidopsis thaliana OX=3702 GN=ERF086 PE=2 SV=2	K	Transcription	ethylene response factor [Medicago truncatula]
	c57574.graph_c0	0.51	0.18	0.37	0	0.23	0	0	0	0	0.08	0.24	0.53	1.91	0.51	1.37	0	0	0	0.22	0.31	0.84	0.08	0	0.15	0.59	0.46	1.07	0	0	0	--	--	Molecular Function: DNA binding (GO:0003677);; Molecular Function: transcription factor activity, sequence-specific DNA binding (GO:0003700);; Cellular Component: nucleus (GO:0005634);; Biological Process: regulation of transcription, DNA-templated (GO:0006355);;	--	--	--	AP2 domain	Dehydration-responsive element-binding protein 1F OS=Oryza sativa subsp. japonica OX=39947 GN=DREB1F PE=3 SV=1	--	--	PREDICTED: dehydration-responsive element-binding protein 1B-like [Cicer arietinum]
	c63679.graph_c0	0.28	0	0.12	0.13	0.62	0.59	1.72	0.62	0.4	1.5	0.66	0	0.7	0.28	2.93	1.86	1.61	1.55	0.36	1.61	1.61	0.79	0.88	1.36	1.81	1.64	0.75	0.25	0.39	0.97	--	--	Molecular Function: DNA binding (GO:0003677);; Molecular Function: transcription factor activity, sequence-specific DNA binding (GO:0003700);; Cellular Component: nucleus (GO:0005634);; Biological Process: regulation of transcription, DNA-templated (GO:0006355);;	K14516|5.07906e-60|mtr:MTR_1g069940|K14516 ethylene-responsive transcription factor 1 | (RefSeq) ethylene-responsive transcription factor 1B	--	--	AP2 domain	Ethylene-responsive transcription factor 1B OS=Arabidopsis thaliana OX=3702 GN=ERF1B PE=1 SV=2	K	Transcription	ethylene-responsive transcription factor 1B [Medicago truncatula]
	c67155.graph_c0	0.68	0.37	0.84	0.15	0.09	0.22	0	0	0	0.05	0	0.09	0.36	0	0.33	0.22	0	0	0.04	0.14	0	0.15	0	0.09	0.09	0.09	0	0	0.1	0.14	--	--	Molecular Function: DNA binding (GO:0003677);; Molecular Function: transcription factor activity, sequence-specific DNA binding (GO:0003700);; Cellular Component: nucleus (GO:0005634);; Biological Process: regulation of transcription, DNA-templated (GO:0006355);; Biological Process: multicellular organism development (GO:0007275);;	K09285|0|mtr:MTR_4g097520|K09285 AP2-like factor, ANT lineage | (RefSeq) AP2-like ethylene-responsive transcription factor	--	--	AP2 domain	AP2-like ethylene-responsive transcription factor ANT OS=Arabidopsis thaliana OX=3702 GN=ANT PE=1 SV=2	K	Transcription	AP2-like ethylene-responsive transcription factor [Medicago truncatula]
	c68666.graph_c0	0	0	0.08	0	0	0	0	0	0	0.39	0.5	0.23	2.09	0	1.03	0	0	0	0	0	0	0.25	0	0	0.3	0	0.62	0	0	0.31	--	--	Molecular Function: DNA binding (GO:0003677);; Molecular Function: transcription factor activity, sequence-specific DNA binding (GO:0003700);; Cellular Component: nucleus (GO:0005634);; Biological Process: regulation of transcription, DNA-templated (GO:0006355);;	K09286|2.94908e-99|mtr:MTR_8g006840|K09286 EREBP-like factor | (RefSeq) ethylene response factor	--	--	AP2 domain	Ethylene-responsive transcription factor 13 OS=Arabidopsis thaliana OX=3702 GN=ERF13 PE=2 SV=2	K	Transcription	ethylene response factor [Medicago truncatula]
	c73040.graph_c0	1.27	2.04	1.17	0.18	0.08	0	0.48	0.56	0.6	1.05	0.6	0.32	0	0	0.39	0.08	0	0.17	0	0	0	0.17	0.16	0.48	1.49	0.66	1.94	0.49	0.17	0.24	--	--	Molecular Function: DNA binding (GO:0003677);; Molecular Function: transcription factor activity, sequence-specific DNA binding (GO:0003700);; Cellular Component: nucleus (GO:0005634);; Biological Process: regulation of transcription, DNA-templated (GO:0006355);;	--	--	--	AP2 domain	Ethylene-responsive transcription factor ERF039 OS=Arabidopsis thaliana OX=3702 GN=ERF039 PE=2 SV=1	K	Transcription	ethylene-responsive transcription factor erf034-like protein [Trifolium pratense]
	c73181.graph_c0	0.23	0	0	0	0	0	1.02	0	0	0	0	0	0	0	0	0	0	0	0	0	0	0.22	0.21	0.2	0	0	0	0	0	0.4	--	--	Molecular Function: DNA binding (GO:0003677);; Molecular Function: transcription factor activity, sequence-specific DNA binding (GO:0003700);; Cellular Component: nucleus (GO:0005634);; Biological Process: regulation of transcription, DNA-templated (GO:0006355);;	--	--	--	AP2 domain	Dehydration-responsive element-binding protein 2G OS=Arabidopsis thaliana OX=3702 GN=DREB2G PE=1 SV=1	K	Transcription	hypothetical protein TSUD_33160 [Trifolium subterraneum]
	c79552.graph_c0	0.51	0.81	1.31	0.38	0.61	0.1	1.34	0.94	0.86	0.1	0.37	0.35	0.44	0	1.45	0	0	0	0.15	0.25	0	0	0.2	0	0.78	0.8	0.8	0.2	0.16	0.44	--	--	Molecular Function: DNA binding (GO:0003677);; Molecular Function: transcription factor activity, sequence-specific DNA binding (GO:0003700);; Cellular Component: nucleus (GO:0005634);; Biological Process: regulation of transcription, DNA-templated (GO:0006355);;	--	--	--	AP2 domain	Ethylene-responsive transcription factor ERF024 OS=Arabidopsis thaliana OX=3702 GN=ERF024 PE=2 SV=1	K	Transcription	ethylene-responsive transcription factor erf024-like protein [Trifolium pratense]
	c79764.graph_c0	0	0.07	0.28	0	0.18	0.28	0	0	0.19	0.76	0.98	1.33	0	0	0	0.05	0.49	0.12	0.06	0.12	0	0	0.06	0	0.06	0.59	0.29	0	0	0.11	--	--	Molecular Function: DNA binding (GO:0003677);; Molecular Function: transcription factor activity, sequence-specific DNA binding (GO:0003700);; Cellular Component: nucleus (GO:0005634);; Biological Process: regulation of transcription, DNA-templated (GO:0006355);;	--	--	--	AP2 domain	Ethylene-responsive transcription factor ABR1 OS=Arabidopsis thaliana OX=3702 GN=ABR1 PE=2 SV=1	K	Transcription	AP2 domain class transcription factor [Medicago truncatula]
	c80738.graph_c0	1.06	0.72	0.89	0.36	0.78	0.16	0.85	1.21	0.19	0.84	1.42	1.18	1.67	0	0.23	0.33	0.36	0.3	0.67	0.38	0.54	0.39	0.57	0.47	0.56	0.59	1.25	0.09	0.13	0.33	--	--	Molecular Function: DNA binding (GO:0003677);; Molecular Function: transcription factor activity, sequence-specific DNA binding (GO:0003700);; Cellular Component: nucleus (GO:0005634);; Biological Process: regulation of transcription, DNA-templated (GO:0006355);; Biological Process: multicellular organism development (GO:0007275);;	K09285|0|mtr:MTR_3g103460|K09285 AP2-like factor, ANT lineage | (RefSeq) AP2-like ethylene-responsive transcription factor	--	--	AP2 domain	AP2-like ethylene-responsive transcription factor ANT OS=Arabidopsis thaliana OX=3702 GN=ANT PE=1 SV=2	K	Transcription	AP2-like ethylene-responsive transcription factor [Medicago truncatula]
	c81919.graph_c0	0.15	0.35	0.14	0	0	0.1	0.57	0.42	0.96	0.85	0.94	0.89	1.77	0.81	0.42	0	0.08	0	0	0.05	0.05	0	0	0.08	0.29	0.1	0.09	0.09	0.11	0.08	--	--	Molecular Function: DNA binding (GO:0003677);; Molecular Function: transcription factor activity, sequence-specific DNA binding (GO:0003700);; Cellular Component: nucleus (GO:0005634);; Biological Process: regulation of transcription, DNA-templated (GO:0006355);;	--	--	--	AP2 domain	Ethylene-responsive transcription factor ERF017 OS=Arabidopsis thaliana OX=3702 GN=ERF017 PE=2 SV=1	K	Transcription	ap2/erf domain-containing transcription factor [Trifolium pratense]
	c82723.graph_c0	4.75	6.57	4.58	3.43	6.81	5.55	5.08	5.54	3.51	7.62	7.13	7.64	2.03	3.6	4.43	6.94	5.92	5	5.06	6.02	4.78	6.47	3.83	3.49	8.11	7.84	6.22	3.02	3.55	2.33	--	--	Biological Process: transcription, DNA-templated (GO:0006351);;	--	--	--	AP2 domain	Ethylene-responsive transcription factor ERF062 OS=Arabidopsis thaliana OX=3702 GN=ERF062 PE=2 SV=1	K	Transcription	AP2 domain class transcription factor [Medicago truncatula]
	c83331.graph_c0	0	0	0.25	0	0.26	0	0	0	0	0	0	0	0.3	0	1.24	0	0.37	0.14	0	0	0.26	0.14	0	0.26	0	0	0	0.26	0	0	--	--	Molecular Function: DNA binding (GO:0003677);; Molecular Function: transcription factor activity, sequence-specific DNA binding (GO:0003700);; Cellular Component: nucleus (GO:0005634);; Biological Process: regulation of transcription, DNA-templated (GO:0006355);;	--	--	--	AP2 domain	Ethylene-responsive transcription factor 1 OS=Nicotiana tabacum OX=4097 GN=ERF1 PE=2 SV=1	--	--	ethylene-responsive transcription factor 2-like protein [Trifolium pratense]
	c83854.graph_c0	0.19	0	0.08	0.09	0	0.16	0	0	0.09	0.76	0.62	1.27	0	0	0	0	0	0.09	0	0.08	0	0.09	0	0	0.49	0.26	0	0	0	0.17	--	--	Molecular Function: DNA binding (GO:0003677);; Molecular Function: transcription factor activity, sequence-specific DNA binding (GO:0003700);; Cellular Component: nucleus (GO:0005634);; Biological Process: regulation of transcription, DNA-templated (GO:0006355);; Biological Process: multicellular organism development (GO:0007275);;	K09285|6.77573e-105|mtr:MTR_8g020510|K09285 AP2-like factor, ANT lineage | (RefSeq) AP2 domain transcription factor	--	--	AP2 domain	AP2-like ethylene-responsive transcription factor AIL1 OS=Arabidopsis thaliana OX=3702 GN=AIL1 PE=2 SV=1	K	Transcription	AP2 domain transcription factor [Medicago truncatula]
	c84738.graph_c0	0	0.51	0.29	0.5	3.18	1.84	0	0.19	0.24	1.36	2.56	2.23	0	0.25	0.27	1.05	1.49	0.67	1.01	0.49	0.83	0.82	0.42	0.16	0.88	0.31	1.51	0.34	0.24	0.92	--	--	Molecular Function: DNA binding (GO:0003677);; Molecular Function: transcription factor activity, sequence-specific DNA binding (GO:0003700);; Cellular Component: nucleus (GO:0005634);; Biological Process: regulation of transcription, DNA-templated (GO:0006355);;	--	--	--	AP2 domain	Ethylene-responsive transcription factor ERF096 OS=Arabidopsis thaliana OX=3702 GN=ERF096 PE=1 SV=1	--	--	ethylene-responsive transcription factor erf098-like protein [Trifolium pratense]
	c84944.graph_c0	0.1	0.67	0.82	0.34	0.45	0.3	0.66	0.84	0.52	0.09	0.33	0.18	0.2	1.15	0.65	0.17	0.08	0.05	0.04	0.05	0.31	0.24	0.27	0.57	0.04	0.14	0.27	0.31	0.53	0.26	--	--	Biological Process: transcription, DNA-templated (GO:0006351);;	--	--	--	AP2 domain	Ethylene-responsive transcription factor WRI1 OS=Arabidopsis thaliana OX=3702 GN=WRI1 PE=2 SV=1	K	Transcription	hypothetical protein TSUD_364740 [Trifolium subterraneum]
	c85907.graph_c0	0.1	0.1	0.3	0.38	0.4	0.13	0.22	0.09	0.09	0.04	0.64	0.04	0	0	0	0.17	0.37	0.05	0.73	0.22	0.09	0.28	0.31	0.13	0	0	0.09	0	0.05	0.04	--	--	--	--	--	--	AP2 domain	Ethylene-responsive transcription factor CRF4 OS=Arabidopsis thaliana OX=3702 GN=CRF4 PE=1 SV=2	K	Transcription	ethylene-responsive transcription factor crf4-like protein [Trifolium pratense]
	c86879.graph_c0	0	0.33	0.28	0.24	0.07	0.63	0.14	0	0	0	0.3	0	0	0	0	0.27	0.07	0	0.21	0.36	0.14	0	0	0	0.07	0.22	0	0	0.15	0.71	--	--	Molecular Function: DNA binding (GO:0003677);; Molecular Function: transcription factor activity, sequence-specific DNA binding (GO:0003700);; Cellular Component: nucleus (GO:0005634);; Biological Process: regulation of transcription, DNA-templated (GO:0006355);;	--	--	--	AP2 domain	Ethylene-responsive transcription factor ERF019 OS=Arabidopsis thaliana OX=3702 GN=ERF019 PE=2 SV=1	K	Transcription	AP2 domain class transcription factor [Medicago truncatula]
	c86924.graph_c0	0.52	0.59	0.85	0.21	0.05	0.02	0.1	0.14	0.21	0.34	0.23	0.43	0.2	0.51	0.21	0.18	0.38	0.15	0.14	0.17	0.07	0.26	0.05	0.17	0.4	0.3	0.44	0.02	0.08	0.17	--	--	Molecular Function: DNA binding (GO:0003677);; Molecular Function: transcription factor activity, sequence-specific DNA binding (GO:0003700);; Cellular Component: nucleus (GO:0005634);; Biological Process: regulation of transcription, DNA-templated (GO:0006355);; Biological Process: seed germination (GO:0009845);; Biological Process: positive regulation of embryonic development (GO:0040019);; Bio…	K09285|6.43938e-167|mtr:MTR_4g127930|K09285 AP2-like factor, ANT lineage | (RefSeq) AP2-like ethylene-responsive transcription factor	--	--	AP2 domain	AP2-like ethylene-responsive transcription factor AIL5 OS=Arabidopsis thaliana OX=3702 GN=AIL5 PE=2 SV=2	K	Transcription	AP2-like ethylene-responsive transcription factor [Medicago truncatula]
	c88374.graph_c0	33.85	32.71	93.29	13.47	25.84	35.88	28.69	28.79	30.24	29.54	30.02	26.93	54.87	67.08	69.74	41.37	35.76	47.54	33.11	33.12	34.95	26.45	28.16	34.52	26.32	24.82	25.17	13.11	68.56	100.8	--	--	Biological Process: transcription, DNA-templated (GO:0006351);;	K09286|7.75508e-98|cam:101504460|K09286 EREBP-like factor | (RefSeq) ethylene-responsive transcription factor RAP2-4-like	--	--	AP2 domain	Ethylene-responsive transcription factor RAP2-4 OS=Arabidopsis thaliana OX=3702 GN=RAP2-4 PE=1 SV=1	K	Transcription	PREDICTED: ethylene-responsive transcription factor RAP2-4-like [Cicer arietinum]
	c92702.graph_c1	0	0	1.14	0	0	0.11	0.47	0.24	0.25	0.12	0	0	35.81	15.74	17.31	0.77	0.11	1.48	0.68	0.47	0.35	1.38	0.36	1.87	0	0.36	0	0	6.91	31.87	--	--	Molecular Function: DNA binding (GO:0003677);; Molecular Function: transcription factor activity, sequence-specific DNA binding (GO:0003700);; Cellular Component: nucleus (GO:0005634);; Biological Process: regulation of transcription, DNA-templated (GO:0006355);;	--	--	--	AP2 domain	Ethylene-responsive transcription factor ERF109 OS=Arabidopsis thaliana OX=3702 GN=ERF109 PE=1 SV=1	K	Transcription	AP2/ERF domain transcription factor [Medicago truncatula]
	c96406.graph_c0	0.47	0.29	0.48	0	0	0	0	0	0	1.5	1.32	0.84	0	0.47	0	0	0	0	0	0	0	0	0	0.33	0.97	0.76	0.25	0	0	0.08	--	--	Molecular Function: DNA binding (GO:0003677);; Molecular Function: transcription factor activity, sequence-specific DNA binding (GO:0003700);; Cellular Component: nucleus (GO:0005634);; Biological Process: regulation of transcription, DNA-templated (GO:0006355);;	K14516|5.22038e-82|cam:101496212|K14516 ethylene-responsive transcription factor 1 | (RefSeq) ethylene-responsive transcription factor 1B-like	--	--	AP2 domain	Ethylene-responsive transcription factor 1B OS=Arabidopsis thaliana OX=3702 GN=ERF1B PE=1 SV=2	K	Transcription	PREDICTED: ethylene-responsive transcription factor 1B-like [Cicer arietinum]
	c97196.graph_c0	0	0	0	0	0	0.21	0.44	0.11	0.12	0	0	0	0	0	0	0	0.21	0.23	0.43	0.22	0.11	0.36	0	0.44	0.54	0.23	1.12	0	0	0.22	--	--	Molecular Function: DNA binding (GO:0003677);; Molecular Function: transcription factor activity, sequence-specific DNA binding (GO:0003700);; Cellular Component: nucleus (GO:0005634);; Biological Process: regulation of transcription, DNA-templated (GO:0006355);;	--	--	--	AP2 domain	Ethylene-responsive transcription factor RAP2-11 OS=Arabidopsis thaliana OX=3702 GN=RAP2-11 PE=2 SV=1	S	Function unknown	AP2 domain class transcription factor [Medicago truncatula]
	c98359.graph_c0	0.41	0.42	0.88	0	0	0	0.73	0.19	0.59	0.19	0	0	0	0	0	0	0.17	0	0	0	0	0.58	0.19	0	0.36	0	0	0	0	0	--	--	Molecular Function: DNA binding (GO:0003677);; Molecular Function: transcription factor activity, sequence-specific DNA binding (GO:0003700);; Cellular Component: nucleus (GO:0005634);; Biological Process: regulation of transcription, DNA-templated (GO:0006355);;	--	--	--	AP2 domain	Ethylene-responsive transcription factor ERF095 OS=Arabidopsis thaliana OX=3702 GN=ERF095 PE=1 SV=1	--	--	hypothetical protein TSUD_150860 [Trifolium subterraneum]
	c101447.graph_c0	0	0	0	0	0	0	0	0	0	1.09	0.58	0	0	0	0	0	0	0	0	0	0	0	0	0	0.21	0.55	0.54	0	0	0	--	--	--	--	--	--	AP2 domain	Ethylene-responsive transcription factor ERF109 OS=Arabidopsis thaliana OX=3702 GN=ERF109 PE=1 SV=1	K	Transcription	ethylene-responsive transcription factor erf109-like protein [Trifolium pratense]
	c102529.graph_c0	0	0	0	0	0	0	0.53	1.63	0	0	0	0	0	0	0	0	0.49	0	0	0	0	0	0	0	0	0	0	0	0	0	--	--	Molecular Function: DNA binding (GO:0003677);; Molecular Function: transcription factor activity, sequence-specific DNA binding (GO:0003700);; Cellular Component: nucleus (GO:0005634);; Biological Process: regulation of transcription, DNA-templated (GO:0006355);;	--	--	--	AP2 domain	Ethylene-responsive transcription factor RAP2-11 OS=Arabidopsis thaliana OX=3702 GN=RAP2-11 PE=2 SV=1	S	Function unknown	AP2 domain class transcription factor [Medicago truncatula]
	c111177.graph_c0	0	0.61	0.82	0	0	0	0	0	0	0	0	0	0	0	0	0	0	0	0	0	0	0	0.11	0	0	0.11	0	0	0	0	--	--	Molecular Function: DNA binding (GO:0003677);; Molecular Function: transcription factor activity, sequence-specific DNA binding (GO:0003700);; Cellular Component: nucleus (GO:0005634);; Biological Process: regulation of transcription, DNA-templated (GO:0006355);;	--	--	--	AP2 domain	Ethylene-responsive transcription factor ERF114 OS=Arabidopsis thaliana OX=3702 GN=ERF114 PE=1 SV=1	K	Transcription	AP2 domain class transcription factor [Medicago truncatula]
	c130339.graph_c0	0	0	0	0	0	0	0	0	0	0	0	0	0	0	0	0	0	0	0	0	0.58	0	0	0	0	0	0	0	0	0	--	--	Molecular Function: DNA binding (GO:0003677);; Molecular Function: transcription factor activity, sequence-specific DNA binding (GO:0003700);; Cellular Component: nucleus (GO:0005634);; Biological Process: regulation of transcription, DNA-templated (GO:0006355);; Biological Process: multicellular organism development (GO:0007275);;	K09285|1.68993e-70|mtr:MTR_5g015070|K09285 AP2-like factor, ANT lineage | (RefSeq) AP2 domain transcription factor, putative	--	--	AP2 domain	AP2-like ethylene-responsive transcription factor ANT OS=Arabidopsis thaliana OX=3702 GN=ANT PE=1 SV=2	K	Transcription	PREDICTED: AP2-like ethylene-responsive transcription factor ANT isoform X3 [Cicer arietinum]
MYB	c54019.graph_c0	30.12	32.85	6.26	3.39	3.01	16.42	10.79	7.03	6.16	2.1	2.19	1.02	85.43	149.62	183.38	10.76	10.75	9.52	5.15	5.91	5.48	7.16	7.36	7.71	1.09	1.67	1.63	22.76	4.6	31.33	--	--	Molecular Function: DNA binding (GO:0003677);; Cellular Component: nucleus (GO:0005634);;	--	[O]	Posttranslational modification, protein turnover, chaperones	Myb-like DNA-binding domain	Protein RADIALIS-like 1 OS=Arabidopsis thaliana OX=3702 GN=RL1 PE=2 SV=1	K	Transcription	MYB family transcription factor [Medicago truncatula]
	c68988.graph_c0	14.42	12.23	15.75	9.33	10.89	12.13	13.41	11.22	10	29.87	33.36	35.1	15.39	10.4	12.1	13.27	12.42	13.28	12.89	11.89	11.82	10.47	10.6	12.21	33.12	34.71	35.75	11.26	12.22	9.92	--	--	Molecular Function: DNA binding (GO:0003677);; Cellular Component: endoplasmic reticulum (GO:0005783);; Cellular Component: plasma membrane (GO:0005886);; Cellular Component: integral component of membrane (GO:0016021);; Biological Process: root hair elongation (GO:0048767);;	--	[O]	Posttranslational modification, protein turnover, chaperones	Myb-like DNA-binding domain;; Myb-like DNA-binding domain	Transcription factor MAMYB OS=Arabidopsis thaliana OX=3702 GN=MAMYB PE=1 SV=1	K	Transcription	DnaJ subfamily c member 2-like protein [Trifolium pratense]
	c69099.graph_c0	3.86	3.09	3.29	0.89	1.19	1.38	1.6	1.97	1.12	3.59	1.32	2.04	0.98	1.67	4.1	1.95	2.22	2.1	1.19	1.15	1.42	1.76	2.45	2.09	1.76	2.43	2.1	1.02	1.56	2.04	--	--	Molecular Function: DNA binding (GO:0003677);;	K09422|0|mtr:MTR_4g019370|K09422 myb proto-oncogene protein, plant | (RefSeq) myb transcription factor	[K]	Transcription	Myb-like DNA-binding domain;; Myb-like DNA-binding domain	Transcription factor MYB1 OS=Arabidopsis thaliana OX=3702 GN=MYB1 PE=2 SV=1	K	Transcription	myb transcription factor [Medicago truncatula]
	c70136.graph_c0	21.3	23.22	21.97	16.51	16.65	19.37	17.78	17.2	19.69	11.74	9	12.83	20.85	16.18	16.44	20.25	18.99	22.21	17.59	17.61	16.13	18.43	20.7	18.71	11.5	10.46	11.1	17.83	12.67	15.52	--	--	Molecular Function: DNA binding (GO:0003677);; Cellular Component: nucleus (GO:0005634);; Biological Process: regulation of transcription, DNA-templated (GO:0006355);;	--	[O]	Posttranslational modification, protein turnover, chaperones	Myb-like DNA-binding domain	Transcription factor MYBS1 OS=Oryza sativa subsp. japonica OX=39947 GN=MYBS1 PE=1 SV=1	K	Transcription	MYB-like transcription factor family protein [Medicago truncatula]
	c70595.graph_c0	5.02	4.22	5.94	15.64	18.22	17.62	11.82	11.54	12.16	12.76	11.77	16.18	14.12	10.65	11.03	6.23	8.33	7.99	22.12	22.35	20.27	13.25	10.79	12.56	14.67	16.91	16.88	10.05	9.12	11.46	--	--	--	K09422|3.24216e-77|mtr:MTR_3g097450|K09422 myb proto-oncogene protein, plant | (RefSeq) myb transcription factor	[K]	Transcription	Myb-like DNA-binding domain;; Myb-like DNA-binding domain	Transcription repressor MYB4 OS=Arabidopsis thaliana OX=3702 GN=MYB4 PE=1 SV=1	K	Transcription	myb transcription factor [Medicago truncatula]
	c71102.graph_c0	0.05	0.33	0.28	0.31	0.08	0.2	0.12	0.69	0.3	0.57	0.38	0.2	4.95	2.73	3.73	0.65	0.68	0.47	0.08	0.33	0.2	0.17	0.16	0.12	0.35	0.04	0.49	0.21	0.26	0.97	--	--	--	K09422|8.71472e-121|mtr:MTR_3g083540|K09422 myb proto-oncogene protein, plant | (RefSeq) myb transcription factor	[K]	Transcription	Myb-like DNA-binding domain;; Myb-like DNA-binding domain	Transcription repressor MYB5 OS=Arabidopsis thaliana OX=3702 GN=MYB5 PE=1 SV=1	K	Transcription	myb transcription factor [Medicago truncatula]
	c72316.graph_c0	5.06	3.46	3.3	2.25	1.31	3.33	10.74	9.67	10.06	4.61	4.56	3.8	13.02	17.04	10	0.43	1.58	0.47	1.65	1.67	2.16	2.8	3.34	3.49	4.55	4.25	3.69	2.39	2.84	4.38	--	--	Molecular Function: DNA binding (GO:0003677);;	K09422|1.04782e-69|mtr:MTR_4g102380|K09422 myb proto-oncogene protein, plant | (RefSeq) myb transcription factor	[K]	Transcription	Myb-like DNA-binding domain;; Myb-like DNA-binding domain;; Myb-like DNA-binding domain	Protein ODORANT1 OS=Petunia hybrida OX=4102 GN=ODO1 PE=2 SV=1	K	Transcription	myb transcription factor [Medicago truncatula]
	c72591.graph_c0	2.8	7.01	2.45	21.25	29.48	21.49	0.97	2.51	1.03	0.4	0.18	0.84	0.62	0	0.23	11.43	16.64	12.51	25.64	31.33	25.6	21.01	16.11	20.19	1.19	1.15	0.51	10.66	15.18	9.21	--	--	Molecular Function: DNA binding (GO:0003677);;	K09422|8.37895e-43|zma:103643278|K09422 myb proto-oncogene protein, plant | (RefSeq) GRMZM2G079123; myb-related protein Myb4-like	[K]	Transcription	Myb-like DNA-binding domain	Transcription factor MYB16 OS=Arabidopsis thaliana OX=3702 GN=MYB16 PE=2 SV=1	K	Transcription	transcription factor MYB16 isoform X1 [Zea mays]
	c72603.graph_c0	52.23	46.33	39.06	22.48	21.2	19.1	36.71	35.84	36.68	14.59	12.77	14.24	56.51	58.65	64.95	35.01	37.49	36.19	24.85	24.31	24.53	36.85	36.44	43.03	11.11	12.8	11.37	32.21	32.68	36.31	--	--	Molecular Function: DNA binding (GO:0003677);; Cellular Component: nucleus (GO:0005634);; Biological Process: regulation of transcription, DNA-templated (GO:0006355);;	--	--	--	Myb-like DNA-binding domain	Transcription factor KUA1 OS=Arabidopsis thaliana OX=3702 GN=KUA1 PE=1 SV=1	K	Transcription	hypothetical protein TanjilG_28106 [Lupinus angustifolius]
	c73157.graph_c0	26.18	31.94	33.23	49.72	41.46	43.53	57.26	66.96	58.32	52.29	57.94	58.16	32.79	42.89	31.26	36.64	37.19	37.56	48	45.32	45.73	42.45	45.01	47.69	38.86	39.52	36.48	24.77	22.06	29.69	--	--	Molecular Function: DNA binding (GO:0003677);; Cellular Component: nucleus (GO:0005634);; Biological Process: regulation of transcription, DNA-templated (GO:0006355);;	--	[O]	Posttranslational modification, protein turnover, chaperones	Myb-like DNA-binding domain;; Myb-like DNA-binding domain	Transcription factor DIVARICATA OS=Antirrhinum majus OX=4151 GN=DIVARICATA PE=2 SV=1	K	Transcription	MYB transcription factor MYB51 [Medicago truncatula]
	c73897.graph_c0	23.07	22.71	20.58	31.95	32.18	28.04	58.06	56.03	63.32	34.11	40.54	37.49	28.7	30.97	29.69	17.46	20.2	19.52	27.87	31.12	30.29	39.1	32.71	36.02	36.47	35.39	35.99	18.94	15.37	16.71	--	--	--	--	[K]	Transcription	Myb/SANT-like DNA-binding domain	Trihelix transcription factor ASIL2 OS=Arabidopsis thaliana OX=3702 GN=ASIL2 PE=1 SV=1	K	Transcription	hypothetical protein TSUD_118700 [Trifolium subterraneum]
	c74207.graph_c0	2.15	2.38	1.48	3.78	3.56	3	3.4	2.73	2.87	5.62	4.74	5.24	3.47	4.83	4.59	2.98	3.91	2.64	3.15	2.41	3.47	2.86	2.78	2.93	2.72	2.9	2.71	1.53	1.67	2.96	[T]	Signal transduction mechanisms	Biological Process: transcription, DNA-templated (GO:0006351);; Biological Process: signal transduction (GO:0007165);;	K14491|0|mtr:MTR_2g034960|K14491 two-component response regulator ARR-B family | (RefSeq) B-type response regulator	[K]	Transcription	Myb-like DNA-binding domain;; Response regulator receiver domain	Two-component response regulator ARR2 OS=Arabidopsis thaliana OX=3702 GN=ARR2 PE=1 SV=1	T	Signal transduction mechanisms	B-type response regulator [Medicago truncatula]
	c75288.graph_c0	7.48	7.36	4.61	6.02	5.75	8.09	1.54	2.44	1.59	5.16	5.18	5.08	3.22	4.45	7.99	1.52	2.03	1.78	9.12	8.62	9.41	1.73	2.19	1.69	3.56	2.61	3.43	2.9	4.09	3.56	--	--	Molecular Function: DNA binding (GO:0003677);; Molecular Function: transcription factor activity, sequence-specific DNA binding (GO:0003700);; Cellular Component: nucleus (GO:0005634);; Biological Process: regulation of transcription, DNA-templated (GO:0006355);; Biological Process: circadian rhythm (GO:0007623);; Biological Process: regulation of flower development (GO:0009909);;	--	--	--	Myb-like DNA-binding domain	Transcription factor LUX OS=Arabidopsis thaliana OX=3702 GN=LUX PE=1 SV=1	K	Transcription	sterile nodes [Pisum sativum subsp. sativum]
	c75409.graph_c0	11.81	10.71	7.96	4.46	5.51	4.99	11.98	10.64	13.48	17.53	15.35	20.4	22.81	17.97	23.27	7.34	8.09	7.36	6.82	6.3	7.61	8.86	7	7.34	17.95	16.87	15.74	4.72	5.41	5.84	--	--	--	K09422|9.09232e-44|mtr:MTR_2g099610|K09422 myb proto-oncogene protein, plant | (RefSeq) MYB transcription factor MYB91	--	--	Myb-like DNA-binding domain;; Myb-like DNA-binding domain	Telomere repeat-binding factor 4 OS=Arabidopsis thaliana OX=3702 GN=At1g17520 PE=2 SV=2	B	Chromatin structure and dynamics	hypothetical protein TSUD_111380 [Trifolium subterraneum]
	c75545.graph_c0	18.62	18.6	17.74	5.2	5.22	4.81	6.8	5.28	6.56	1.81	1.67	2.56	14.39	18.36	16.34	9.13	13.03	9.98	6.69	6.69	6.9	12.2	12.85	13.33	2.99	3.03	3.08	11.86	10.33	12.23	--	--	--	K09422|2.88032e-138|mtr:MTR_4g073420|K09422 myb proto-oncogene protein, plant | (RefSeq) myb transcription factor	[K]	Transcription	Myb-like DNA-binding domain;; Myb-like DNA-binding domain	Transcription repressor MYB4 OS=Arabidopsis thaliana OX=3702 GN=MYB4 PE=1 SV=1	K	Transcription	MYB4 [Trifolium repens]
	c75794.graph_c0	2.73	4.19	2.06	3.95	3.6	3.49	10.75	10.74	11.51	6.92	6.81	7.09	5.63	7.14	7.79	2.07	2.04	3.07	3.67	3.99	4.01	2.32	1.96	2.96	4.34	3.63	3.79	2.24	1.59	1.87	--	--	Molecular Function: DNA binding (GO:0003677);; Cellular Component: nucleus (GO:0005634);; Biological Process: regulation of transcription, DNA-templated (GO:0006355);; Biological Process: histone H3-K36 methylation (GO:0010452);; Biological Process: negative regulation of long-day photoperiodism, flowering (GO:0048579);; Biological Process: negative regulation of nucleic acid-templated transcript…	--	--	--	Myb-like DNA-binding domain	Myb family transcription factor EFM OS=Arabidopsis thaliana OX=3702 GN=EFM PE=1 SV=2	S	Function unknown	myb-like transcription factor family protein [Medicago truncatula]
	c75800.graph_c0	2.1	1.09	1.28	2.82	1.46	0.46	0	0	0.14	0	0	0.21	1	0	0	0.24	0.9	0.27	3.56	3.05	2.02	1.47	1.33	2.34	0.62	1.32	1.26	1.17	1.71	1.35	--	--	Molecular Function: DNA binding (GO:0003677);;	K09422|3.01646e-55|cmo:103486034|K09422 myb proto-oncogene protein, plant | (RefSeq) myb-related protein 306-like	[K]	Transcription	Myb-like DNA-binding domain;; Myb-like DNA-binding domain	Myb-related protein 306 OS=Antirrhinum majus OX=4151 GN=MYB306 PE=2 SV=1	K	Transcription	myb-related protein 306-like [Momordica charantia]
	c78493.graph_c0	44.8	40.24	40.26	7.25	7.93	10.1	16.83	16.33	13.69	51.46	49.98	57.03	35.29	52.68	41.71	13.88	15.43	14.64	14.84	15.95	18.59	18.86	22.1	20.58	33.48	35.62	36.78	11.04	13.89	45.28	--	--	Molecular Function: DNA binding (GO:0003677);;	K09422|5.53243e-142|mtr:MTR_5g016510|K09422 myb proto-oncogene protein, plant | (RefSeq) myb transcription factor	[K]	Transcription	Myb-like DNA-binding domain;; Myb-like DNA-binding domain	Transcription factor MYB73 OS=Arabidopsis thaliana OX=3702 GN=MYB73 PE=1 SV=1	K	Transcription	unknown [Medicago truncatula]
	c78646.graph_c0	0.54	0.4	0	1.05	1.32	0.39	0.3	0.92	0.66	0.25	0.81	0.52	1.14	0	0	0.43	0.89	0.79	1.55	1.65	2.26	1.12	0.48	0.28	0.65	0.24	1	0.1	0.72	0	--	--	Molecular Function: DNA binding (GO:0003677);;	K09422|2.71921e-90|cam:101496845|K09422 myb proto-oncogene protein, plant | (RefSeq) transcription factor MYB12-like	[K]	Transcription	Myb-like DNA-binding domain	Transcription factor MYB111 OS=Arabidopsis thaliana OX=3702 GN=MYB111 PE=1 SV=1	K	Transcription	PREDICTED: transcription factor MYB12-like [Cicer arietinum]
	c78672.graph_c0	0.08	0.08	0	0	0.07	0	0	0.22	0.15	0.75	0.08	0.51	5.02	2.92	3.38	0.14	0.11	0.69	0	0	0	0.46	0	0.21	0.49	0.29	0.22	0.29	0.23	0.12	--	--	Molecular Function: DNA binding (GO:0003677);;	K09422|4.66546e-104|mtr:MTR_5g079670|K09422 myb proto-oncogene protein, plant | (RefSeq) myb transcription factor	[K]	Transcription	Myb-like DNA-binding domain;; Myb-like DNA-binding domain	Transcription factor MYB3 OS=Arabidopsis thaliana OX=3702 GN=MYB3 PE=1 SV=1	K	Transcription	myb transcription factor [Medicago truncatula]
	c78886.graph_c0	11.12	14.54	11.84	9.13	7.96	6.3	10.22	9.3	8.66	3.29	4.58	3.41	13.79	11.67	9.73	14.18	17.86	12.74	6.97	7.04	8.58	8.17	7.44	9.16	2.74	2.32	1.85	6.12	6.62	6.16	--	--	Molecular Function: DNA binding (GO:0003677);; Cellular Component: nucleus (GO:0005634);; Biological Process: regulation of transcription, DNA-templated (GO:0006355);;	--	[O]	Posttranslational modification, protein turnover, chaperones	Myb-like DNA-binding domain;; Myb-like DNA-binding domain	Transcription factor DIVARICATA OS=Antirrhinum majus OX=4151 GN=DIVARICATA PE=2 SV=1	K	Transcription	transcription factor DIVARICATA-like protein [Trifolium pratense]
	c79076.graph_c0	0.92	1.78	1.12	8.43	8.82	6.31	8.75	15.95	12.93	4.73	2.31	4.58	2.9	3.09	0	8.16	8.23	10.02	9.83	10.4	8.74	5.12	2.87	2.56	3.12	3.02	3.23	3.73	4.34	3.17	--	--	Molecular Function: DNA binding (GO:0003677);; Cellular Component: nucleus (GO:0005634);;	--	[O]	Posttranslational modification, protein turnover, chaperones	Myb-like DNA-binding domain	Transcription factor RADIALIS OS=Antirrhinum majus OX=4151 GN=RAD PE=1 SV=1	K	Transcription	MYB family transcription factor [Medicago truncatula]
	c79083.graph_c0	0	0	1.03	0	0	0.07	0.14	0	0.23	1.69	2.08	1.68	0.39	0	0	0	0	0	0	0	0	0.37	0	0	2.18	2.21	3.82	0	0.15	0.31	--	--	Molecular Function: DNA binding (GO:0003677);; Cellular Component: nucleus (GO:0005634);; Biological Process: regulation of transcription, DNA-templated (GO:0006355);; Cellular Component: integral component of membrane (GO:0016021);;	--	--	--	Myb-like DNA-binding domain	Putative Myb family transcription factor At1g14600 OS=Arabidopsis thaliana OX=3702 GN=At1g14600 PE=2 SV=2	S	Function unknown	myb-like DNA-binding domain, shaqkyf class protein [Medicago truncatula]
	c79105.graph_c0	17.34	25.8	35.17	33.49	29.31	29.52	36.63	37.26	37.92	98.81	97.88	102.82	131.11	59.67	72.45	24.84	24.86	28.79	39.17	44.28	46.17	22.9	27.15	26.51	92.37	94.72	94.84	24.91	25.01	51.3	--	--	Molecular Function: DNA binding (GO:0003677);; Cellular Component: nucleus (GO:0005634);; Biological Process: regulation of transcription, DNA-templated (GO:0006355);; Molecular Function: zinc ion binding (GO:0008270);; Biological Process: response to ethylene (GO:0009723);;	--	--	--	Myb-like DNA-binding domain	Probable transcription factor At5g61620 OS=Arabidopsis thaliana OX=3702 GN=At5g61620 PE=3 SV=1	K	Transcription	MYB-like transcription factor family protein [Medicago truncatula]
	c79325.graph_c0	24.25	19.31	23.56	6.58	8.05	8.18	10.36	9.55	13.78	10.55	8.99	9.32	23.92	25.82	29.97	16.14	13.2	15.55	7.58	6.9	9.57	14.68	13.61	14.84	12.49	10.91	12.02	11.72	9.39	13.77	--	--	Molecular Function: DNA binding (GO:0003677);;	--	--	--	Myb/SANT-like DNA-binding domain	Trihelix transcription factor ASR3 OS=Arabidopsis thaliana OX=3702 GN=ASR3 PE=1 SV=1	--	--	PREDICTED: uncharacterized protein LOC101510442 [Cicer arietinum]
	c79929.graph_c0	4.3	4.19	2.95	0.96	0.57	0.35	0.31	1.18	1.6	0.77	0.07	0.12	3.57	4.4	7.23	0.93	1.35	1.81	0.84	0.46	0.32	1.55	0.69	1.38	0.37	0.21	0.43	0.62	0.35	0.72	--	--	--	K09422|1.79474e-103|mtr:MTR_7g102110|K09422 myb proto-oncogene protein, plant | (RefSeq) myb transcription factor	[K]	Transcription	Myb-like DNA-binding domain	Transcription factor RAX2 OS=Arabidopsis thaliana OX=3702 GN=RAX2 PE=1 SV=1	K	Transcription	myb transcription factor [Medicago truncatula]
	c80098.graph_c0	2.11	2.65	2.83	5.24	7.08	9.04	5.49	3.04	3.52	4.67	7.26	5.99	5.05	3.28	5.29	1.71	3.79	3.44	7.89	8.15	6.8	7.06	6.02	6.08	3.33	4.81	3.87	1.52	4.46	3.66	--	--	--	K09422|1.95659e-73|gmx:100803624|K09422 myb proto-oncogene protein, plant | (RefSeq) protein ODORANT1	[K]	Transcription	Myb-like DNA-binding domain;; Myb-like DNA-binding domain	Transcription factor MYB30 OS=Arabidopsis thaliana OX=3702 GN=MYB30 PE=1 SV=1	K	Transcription	PREDICTED: protein ODORANT1 [Glycine max]
	c80533.graph_c0	0.36	0.64	0	0.35	0.93	0.31	0.82	1.58	0.61	1.96	1.34	1.28	0	0	0	0	0	0	0.23	0.32	0.4	0	0.56	0.14	6.67	5.56	6.99	0	0.25	0	--	--	Molecular Function: DNA binding (GO:0003677);;	K09422|1.90331e-52|cam:101490434|K09422 myb proto-oncogene protein, plant | (RefSeq) transcription factor MYB114-like	[K]	Transcription	Myb-like DNA-binding domain;; Myb-like DNA-binding domain;; Myb-like DNA-binding domain;; Myb-like DNA-binding domain	Myb-related protein Zm1 OS=Zea mays OX=4577 PE=2 SV=1	K	Transcription	hypothetical protein TSUD_156300 [Trifolium subterraneum]
	c81785.graph_c0	41.36	41.29	36.41	70.17	66.76	65.15	58.24	65.71	69.38	32.83	41.78	42.36	61.81	63.41	77.44	71.45	72.17	71.59	102.47	104.97	105.03	33.57	34.71	34.27	42.18	40.08	38.88	43.6	35.99	45.89	--	--	Molecular Function: DNA binding (GO:0003677);; Cellular Component: nucleus (GO:0005634);; Biological Process: chromatin organization (GO:0006325);; Biological Process: regulation of transcription, DNA-templated (GO:0006355);; Molecular Function: zinc ion binding (GO:0008270);;	--	--	--	Myb-like DNA-binding domain	Transcription factor MYBS3 OS=Oryza sativa subsp. japonica OX=39947 GN=MYBS3 PE=2 SV=1	K	Transcription	MYB-like transcription factor family protein [Medicago truncatula]
	c82000.graph_c0	18.61	17.04	19.59	0.87	0.76	1.12	2.91	3.02	2.14	5.32	7.71	4.21	9.91	17.91	8.66	8.31	10.84	8.29	3.22	2.48	2.78	3.89	2.82	4.45	2.6	3.25	3.76	2.24	14.33	23	--	--	Molecular Function: DNA binding (GO:0003677);;	--	[K]	Transcription	Myb-like DNA-binding domain;; Myb-like DNA-binding domain	Transcription factor MYB73 OS=Arabidopsis thaliana OX=3702 GN=MYB73 PE=1 SV=1	K	Transcription	transcriptional activator MYB-like protein [Trifolium pratense]
	c82018.graph_c0	1.53	2.12	2.02	0.74	0.53	1.06	1.83	3.07	2.11	1.7	1.72	1.51	2.39	3.52	2.98	0.95	1.44	1.02	0.84	0.49	1.1	0.71	1.02	1	1.49	2.27	1.45	0.93	0.74	0.61	--	--	--	--	[K]	Transcription	Myb/SANT-like DNA-binding domain;; Alcohol dehydrogenase transcription factor Myb/SANT-like	Trihelix transcription factor GT-2 OS=Arabidopsis thaliana OX=3702 GN=GT-2 PE=2 SV=1	K	Transcription	hypothetical protein TSUD_378600 [Trifolium subterraneum]
	c82047.graph_c0	18.6	16.94	16.19	14.26	13.19	13.26	5.03	6.38	4.02	2.84	2.55	2.81	9.29	6.24	7.18	14.84	18.14	17.09	13.66	11.68	13.27	12.38	11.18	11.4	4	3.58	3.06	10.13	9.54	12.32	--	--	--	--	--	--	Myb-like DNA-binding domain;; Bromodomain	--	S	Function unknown	PREDICTED: uncharacterized protein LOC101504548 [Cicer arietinum]
	c82434.graph_c0	0.14	1.26	0.71	1.2	0.12	0.12	4.27	5.24	6.3	0.5	0	0	2.07	3.45	2.42	0	0	0	0	0	0	0	0	0	0	0	0	0	0	0	--	--	Molecular Function: DNA binding (GO:0003677);; Cellular Component: nucleus (GO:0005634);;	--	[O]	Posttranslational modification, protein turnover, chaperones	Myb-like DNA-binding domain	Protein RADIALIS-like 6 OS=Arabidopsis thaliana OX=3702 GN=RL6 PE=2 SV=1	K	Transcription	PREDICTED: protein RADIALIS-like 6 [Glycine max]
	c82595.graph_c0	4.91	7.15	7.57	9.84	10.1	15.2	5.42	4.39	5.44	11.06	13.88	11.45	6.23	6.73	5.3	5.4	4.95	5.07	15.2	15.16	14.88	6.31	5.03	5.36	8.85	9.22	7.91	3.71	4.49	4.98	--	--	Molecular Function: DNA binding (GO:0003677);;	K09422|0|mtr:MTR_7g061330|K09422 myb proto-oncogene protein, plant | (RefSeq) myb transcription factor	[K]	Transcription	Myb-like DNA-binding domain;; Myb-like DNA-binding domain	Transcription factor MYB3R-5 OS=Arabidopsis thaliana OX=3702 GN=MYB3R5 PE=2 SV=1	K	Transcription	MYB domain protein 3r-5 [Trifolium pratense]
	c82718.graph_c0	4.32	6.83	6.01	2.89	3.12	3.14	5.3	4.03	3.56	11.86	12.59	10.14	9.39	12.54	13.15	3.82	6.21	4.54	3.53	4.33	3.38	4.56	2.89	6.06	8.54	10.08	6.81	2.26	4.65	8.64	--	--	Molecular Function: DNA binding (GO:0003677);; Cellular Component: nucleus (GO:0005634);; Biological Process: regulation of transcription, DNA-templated (GO:0006355);;	--	[O]	Posttranslational modification, protein turnover, chaperones	Myb-like DNA-binding domain	Transcription factor SRM1 OS=Arabidopsis thaliana OX=3702 GN=SRM1 PE=1 SV=1	K	Transcription	MYB-like transcription factor family protein [Medicago truncatula]
	c82847.graph_c1	18.38	14.29	14.95	1.98	3.5	3.33	1.29	0.94	0.4	1.7	3	1.93	4.11	5.64	5.61	5.33	11.78	3.25	2.98	3.12	1.1	3.53	7.73	5.42	2.35	3.96	0.74	8.34	7.11	11.82	--	--	Molecular Function: DNA binding (GO:0003677);;	--	[K]	Transcription	Myb/SANT-like DNA-binding domain	Trihelix transcription factor ASIL2 OS=Arabidopsis thaliana OX=3702 GN=ASIL2 PE=1 SV=1	K	Transcription	hypothetical protein L195_g034223 [Trifolium pratense]
	c83414.graph_c1	7.45	5.09	5.66	4.22	1.82	2.42	1.85	3.22	2.06	1.62	1.38	0.5	1	1.32	2.02	4.75	7.11	5.26	3.39	2.21	1.93	6.14	4.66	5.25	1.51	0.57	0.68	5.39	5.71	4.78	--	--	Molecular Function: DNA binding (GO:0003677);; Cellular Component: nucleus (GO:0005634);; Biological Process: regulation of transcription, DNA-templated (GO:0006355);;	--	[O]	Posttranslational modification, protein turnover, chaperones	Myb-like DNA-binding domain	Transcription factor DIVARICATA OS=Antirrhinum majus OX=4151 GN=DIVARICATA PE=2 SV=1	K	Transcription	MYB transcription factor MYB51 [Medicago truncatula]
	c83683.graph_c1	7.86	11.84	9.97	5.55	6.86	4.32	7.3	8.34	8.59	3.1	3.86	2.63	12.4	11.12	7.29	5.43	6.67	4.21	7.97	6.25	6.01	12.11	9.2	6.07	2.88	4.19	5.76	8.71	6.61	5.26	--	--	Molecular Function: DNA binding (GO:0003677);;	K09422|6.52662e-174|mtr:MTR_4g105130|K09422 myb proto-oncogene protein, plant | (RefSeq) myb transcription factor	[K]	Transcription	Myb-like DNA-binding domain	Transcription factor MYB86 OS=Arabidopsis thaliana OX=3702 GN=MYB86 PE=2 SV=1	K	Transcription	myb transcription factor [Medicago truncatula]
	c84361.graph_c0	3.45	4.61	2.68	5.37	9.85	13.71	0.64	1.58	2.43	1.67	2.09	1.93	2.21	5.67	3.98	1.06	1.17	0.58	4.6	5.04	4.05	5.63	5.14	6.67	0.71	0.65	0.92	2.37	2.37	3.98	--	--	--	K09422|5.91187e-100|mtr:MTR_2g011660|K09422 myb proto-oncogene protein, plant | (RefSeq) myb transcription factor	[K]	Transcription	Myb-like DNA-binding domain;; Myb-like DNA-binding domain	Transcription factor MYB102 OS=Arabidopsis thaliana OX=3702 GN=MYB102 PE=2 SV=1	K	Transcription	myb transcription factor [Medicago truncatula]
	c84443.graph_c0	48.41	51.47	40.88	21.35	20.95	17.05	18.24	18.58	18.62	14.69	16.69	16.45	19.02	18.78	16.34	49.58	60.36	49.48	21.21	17.68	20.99	36.91	40.86	36.52	22.14	26.56	22.82	34.65	36.21	36.63	--	--	Molecular Function: DNA binding (GO:0003677);;	--	[K]	Transcription	Myb/SANT-like DNA-binding domain;; Alcohol dehydrogenase transcription factor Myb/SANT-like;; Myb-like DNA-binding domain	Trihelix transcription factor GT-2 OS=Arabidopsis thaliana OX=3702 GN=GT-2 PE=2 SV=1	K	Transcription	DNA-binding protein DF1 [Pisum sativum]
	c84624.graph_c0	57.74	75.53	15.81	7.69	10.26	29.41	28.77	31.8	38.2	2.87	4.98	2.87	28.67	48.11	59.58	299.76	287.89	291.62	63.53	65.51	63.55	181.18	167.81	161.24	6.9	8.31	6.61	138.18	173.18	213.18	--	--	Molecular Function: DNA binding (GO:0003677);;	--	--	--	Myb-like DNA-binding domain;; Myb-like DNA-binding domain	MYB-like transcription factor ETC1 OS=Arabidopsis thaliana OX=3702 GN=ETC1 PE=2 SV=1	K	Transcription	myb transcription factor [Medicago truncatula]
	c84649.graph_c0	25.9	27.12	24.11	3.65	5.53	9.16	10.59	10.18	11.38	18.1	17.13	20.09	90.49	96.62	99.9	4.76	7.34	6.54	5.26	7.71	7.07	14.82	11.34	13.3	11.03	10.43	10.09	18.77	11.03	30.73	--	--	Molecular Function: DNA binding (GO:0003677);; Cellular Component: membrane (GO:0016020);;	K09422|1.86693e-62|mtr:MTR_4g063100|K09422 myb proto-oncogene protein, plant | (RefSeq) myb transcription factor	[K]	Transcription	Myb-like DNA-binding domain	Transcription factor MYB48 OS=Arabidopsis thaliana OX=3702 GN=MYB48 PE=2 SV=1	K	Transcription	myb transcription factor [Medicago truncatula]
	c84749.graph_c0	10.13	9.38	11.74	16.31	15.29	13.28	12.16	14.01	15.56	17.95	17.35	16.28	13.05	11.73	11	6.57	6.58	6.52	12.64	13.15	15.1	10.69	9.1	9.29	11.68	11.51	13.64	7.25	8.93	7.62	--	--	Molecular Function: DNA binding (GO:0003677);;	--	--	--	Myb-like DNA-binding domain;; Myb-like DNA-binding domain	Telomere repeat-binding protein 4 OS=Arabidopsis thaliana OX=3702 GN=TRP4 PE=1 SV=1	S	Function unknown	myb transcription factor [Medicago truncatula]
	c84808.graph_c0	24.61	26.6	22.65	13.65	11.71	10.83	13.53	14.68	15.85	9.36	10.3	9.85	17.18	15.16	17.45	24.02	24.79	24.37	14.96	16.16	16.51	22.66	18.85	20.7	7.23	7.96	7.23	14.5	15.79	16.14	[T]	Signal transduction mechanisms	Biological Process: phosphorelay signal transduction system (GO:0000160);; Molecular Function: DNA binding (GO:0003677);; Molecular Function: transcription factor activity, sequence-specific DNA binding (GO:0003700);; Cellular Component: nucleus (GO:0005634);; Biological Process: regulation of transcription, DNA-templated (GO:0006355);;	K14491|0|mtr:MTR_3g106220|K14491 two-component response regulator ARR-B family | (RefSeq) two-component response regulator ARR12-like protein	[K]	Transcription	Myb-like DNA-binding domain;; Response regulator receiver domain	Two-component response regulator ORR22 OS=Oryza sativa subsp. indica OX=39946 GN=RR22 PE=3 SV=1	K	Transcription	two-component response regulator ARR12-like protein [Trifolium pratense]
	c84820.graph_c0	27.89	29.25	25.26	23.35	22.83	24.28	39.71	36.59	33.32	55.76	57.54	66.19	28.6	31.95	32.08	22.57	27.39	24.8	22.8	23.54	29.19	30.44	26.15	33.95	65.86	66.94	70.55	25.18	23.85	24.46	--	--	Molecular Function: DNA binding (GO:0003677);;	--	[K]	Transcription	Myb-like DNA-binding domain;; Myb-like DNA-binding domain	Transcription factor MYB106 OS=Arabidopsis thaliana OX=3702 GN=MYB106 PE=2 SV=1	K	Transcription	holocarboxylase synthetase [Medicago truncatula]
	c84820.graph_c2	3.6	8.88	5.87	2.26	2.91	2.61	16.6	14.62	16.23	55.31	48.7	58.31	10.18	16.98	16.55	9.74	11.76	11.03	4.09	6.22	4.54	14.25	10.48	13.91	59.49	53.85	64.78	3.13	4.68	6.66	--	--	--	K09422|5.01019e-90|mtr:MTR_6g012690|K09422 myb proto-oncogene protein, plant | (RefSeq) myb transcription factor mixta-like protein	[K]	Transcription	Myb-like DNA-binding domain;; Myb-like DNA-binding domain;; Myb-like DNA-binding domain	Transcription factor MYB16 OS=Arabidopsis thaliana OX=3702 GN=MYB16 PE=2 SV=1	K	Transcription	myb transcription factor mixta-like protein [Medicago truncatula]
	c84925.graph_c0	51.09	58.04	42.49	37.18	34.6	29.66	53.76	58.9	58.46	8.92	7.8	9	43.64	37.61	37.04	81.09	96.99	82.38	48.92	48.34	51.72	61.37	66.41	66.83	11.07	12.66	10.68	53.46	64.68	58.53	--	--	Molecular Function: DNA binding (GO:0003677);;	--	[K]	Transcription	Myb/SANT-like DNA-binding domain;; Alcohol dehydrogenase transcription factor Myb/SANT-like;; Myb/SANT-like DNA-binding domain	Trihelix transcription factor GT-2 OS=Arabidopsis thaliana OX=3702 GN=GT-2 PE=2 SV=1	K	Transcription	hypothetical protein TSUD_42990 [Trifolium subterraneum]
	c85014.graph_c0	9.02	12.26	11.67	6.92	8.06	4.22	8.52	6.42	8.27	8.16	8.5	8.17	10.92	12.08	9.18	15.02	13.96	16.02	8.27	8.36	8.67	8.03	7.86	8.83	9.03	10.28	9.86	8.64	10.29	6.95	--	--	Cellular Component: condensed chromosome (GO:0000793);; Molecular Function: DNA binding (GO:0003677);; Cellular Component: nucleolus (GO:0005730);; Biological Process: asymmetric cell division (GO:0008356);; Biological Process: response to virus (GO:0009615);; Biological Process: polarity specification of adaxial/abaxial axis (GO:0009944);; Biological Process: leaf formation (GO:0010338);; Biolog…	K09422|0|mtr:MTR_7g061550|K09422 myb proto-oncogene protein, plant | (RefSeq) myb transcription factor	[K]	Transcription	Myb-like DNA-binding domain;; Myb-like DNA-binding domain	Transcription factor AS1 OS=Arabidopsis thaliana OX=3702 GN=AS1 PE=1 SV=1	K	Transcription	MYB-related transcription factor PHAN1 [Pisum sativum]
	c85514.graph_c0	45.38	53.9	50.12	98.94	97.03	101.49	115.39	109.33	126.16	86.92	85.77	92.4	107.35	112.23	117.21	142.39	152.28	146.15	130.04	131.47	139.77	147.61	133.21	143.56	86.92	83.06	85.46	76.42	63.13	97.32	--	--	Molecular Function: DNA binding (GO:0003677);; Cellular Component: nucleus (GO:0005634);; Biological Process: regulation of transcription, DNA-templated (GO:0006355);;	--	[O]	Posttranslational modification, protein turnover, chaperones	Myb-like DNA-binding domain	Protein REVEILLE 8 OS=Arabidopsis thaliana OX=3702 GN=RVE8 PE=2 SV=1	K	Transcription	myb transcription factor [Medicago truncatula]
	c85928.graph_c0	16.88	17.18	12.43	14.33	14.43	10.73	34.12	39.72	39.55	33.45	33.84	36.65	26.44	22.05	27.97	19	19.31	22.02	14.76	19.45	17.54	16.76	15.1	17.48	19.01	18.07	16.65	11.14	8.52	12.88	--	--	Molecular Function: DNA binding (GO:0003677);; Cellular Component: nucleus (GO:0005634);; Biological Process: regulation of transcription, DNA-templated (GO:0006355);;	--	--	--	Myb-like DNA-binding domain;; MYB-CC type transfactor, LHEQLE motif	Myb-related protein 2 OS=Arabidopsis thaliana OX=3702 GN=MYR2 PE=1 SV=1	K	Transcription	hypothetical protein TSUD_103750 [Trifolium subterraneum]
	c86210.graph_c0	9.35	10.2	15.37	0.24	1	1.96	3.51	3.65	5.33	0.47	1.04	1.71	31.42	38.5	27.33	7.01	7.1	9.16	1.28	1.22	1	6.75	5.32	6.65	1.51	0.53	1.49	2.18	6.8	20.2	--	--	--	--	[K]	Transcription	Myb-like DNA-binding domain	Transcription factor MYB4 OS=Oryza sativa subsp. japonica OX=39947 GN=MYB4 PE=2 SV=2	K	Transcription	myb-related transcription factor LBM1 [Medicago truncatula]
	c86418.graph_c0	1.64	1.73	2.26	9.49	17.61	3.25	2.02	1.86	1.67	16.66	18.07	17.28	0.56	0.22	0.52	3.89	7.07	4.4	17	16.84	19.67	8.57	7.55	7.55	30.25	29.75	30.72	5.3	4.54	2.63	--	--	--	--	[K]	Transcription	Myb-like DNA-binding domain	Transcription factor MYB12 OS=Arabidopsis thaliana OX=3702 GN=MYB12 PE=1 SV=1	K	Transcription	myb transcription factor, putative [Medicago truncatula]
	c86434.graph_c0	13.49	11.79	13.11	14.69	13.26	13.12	12.2	12.46	10.47	23.8	24.38	26.52	17.77	10.24	14.26	12.54	12.64	11.65	15.19	16.82	15.59	16.55	12.87	12.55	34.11	32.96	35.42	8.21	10.71	10.99	--	--	Molecular Function: DNA binding (GO:0003677);;	--	--	--	Myb-like DNA-binding domain	--	S	Function unknown	Myb-like DNA-binding domain protein [Medicago truncatula]
	c86509.graph_c0	1.74	2.37	0.42	1.68	3.25	4.47	1.03	1.17	0.79	1.3	0.93	0.29	1.87	0	0	0	0.34	0.16	0	0	0.3	0.08	0	0.22	0.36	0.15	0.15	0.29	0.7	0.36	--	--	Molecular Function: DNA binding (GO:0003677);; Cellular Component: nucleus (GO:0005634);;	--	[O]	Posttranslational modification, protein turnover, chaperones	Myb-like DNA-binding domain	Transcription factor RADIALIS OS=Antirrhinum majus OX=4151 GN=RAD PE=1 SV=1	K	Transcription	hypothetical protein TSUD_118310 [Trifolium subterraneum]
	c86558.graph_c0	2.84	2.86	1.83	2.12	1.46	1.92	0.16	0.58	0.44	0.93	0.96	0.81	0.42	2.15	0.42	2.4	3.5	3.93	2.41	2.84	2.35	4.43	4.23	4.39	0.28	0.19	0.51	1.56	1.85	2.59	--	--	Molecular Function: DNA binding (GO:0003677);; Cellular Component: nucleus (GO:0005634);; Biological Process: regulation of transcription, DNA-templated (GO:0006355);;	--	--	--	Myb-like DNA-binding domain	Putative Myb family transcription factor At1g14600 OS=Arabidopsis thaliana OX=3702 GN=At1g14600 PE=2 SV=2	S	Function unknown	hypothetical protein TSUD_161820 [Trifolium subterraneum]
	c86626.graph_c0	6.42	6.19	5.05	3.39	3.23	3.74	6.58	9.52	8.2	2.13	3.31	2.2	12.86	9.29	10.5	12.48	10.78	11.27	4.58	5	4.66	10.55	12.89	10.86	3	2.23	3.03	8.43	10.14	12.98	--	--	Molecular Function: DNA binding (GO:0003677);; Cellular Component: nucleus (GO:0005634);; Biological Process: regulation of transcription, DNA-templated (GO:0006355);; Molecular Function: zinc ion binding (GO:0008270);; Biological Process: response to ethylene (GO:0009723);;	--	--	--	Myb-like DNA-binding domain	Transcription factor MYBS3 OS=Oryza sativa subsp. japonica OX=39947 GN=MYBS3 PE=2 SV=1	K	Transcription	hypothetical protein TSUD_112180 [Trifolium subterraneum]
	c87040.graph_c0	29.3	29.21	33.01	21.47	16.28	19.68	24.8	25.14	25.67	14.53	11.14	11.29	26.17	21.53	23.03	40.05	36.73	41.31	29.3	24.73	28.61	36.3	27.56	33.5	12.7	16.3	15.21	27.02	24.48	23.23	--	--	Molecular Function: DNA binding (GO:0003677);;	--	[K]	Transcription	Myb/SANT-like DNA-binding domain;; Myb/SANT-like DNA-binding domain;; Alcohol dehydrogenase transcription factor Myb/SANT-like	Trihelix transcription factor ASIL2 OS=Arabidopsis thaliana OX=3702 GN=ASIL2 PE=1 SV=1	K	Transcription	kinesin-related protein 4-like [Trifolium pratense]
	c87108.graph_c0	29.48	28.6	26.34	30.96	32.58	33.13	39.91	41.23	42	44.91	49.66	46.12	43.03	47.01	38.68	29.97	28.5	30.65	34.02	34.53	35.99	44.06	42.49	43.68	46.94	49.66	46.95	21.46	21.24	25.05	--	--	Molecular Function: DNA binding (GO:0003677);; Cellular Component: nucleus (GO:0005634);; Biological Process: regulation of transcription, DNA-templated (GO:0006355);;	--	--	--	Myb-like DNA-binding domain	Protein PHOSPHATE STARVATION RESPONSE 1 OS=Arabidopsis thaliana OX=3702 GN=PHR1 PE=1 SV=1	S	Function unknown	myb-like transcription factor family protein [Medicago truncatula]
	c87602.graph_c0	0.69	0.6	7.2	0	0.1	0	1.13	0.51	0.85	0.2	0.27	0.4	45.53	29.44	23.26	1.14	0.76	0.96	0.2	0.2	0.24	1.52	1.42	2.16	0.15	0.1	0.31	0.1	3.42	19.05	--	--	--	K09422|2.60568e-103|mtr:MTR_0008s0470|K09422 myb proto-oncogene protein, plant | (RefSeq) myb-related transcription factor	[K]	Transcription	Myb-like DNA-binding domain;; Myb-like DNA-binding domain	Transcription factor MYB13 OS=Arabidopsis thaliana OX=3702 GN=MYB13 PE=2 SV=1	K	Transcription	myb-related transcription factor [Medicago truncatula]
	c88012.graph_c0	242.6	248.07	228.67	106.82	86.5	122.95	148.54	151.07	151.45	108.33	110.11	114.51	298.75	265.12	290.77	180.44	169.73	172.89	127.69	129.24	136.25	142.4	161.54	155.1	120.55	114.41	115.98	150.21	141.62	193.52	--	--	Molecular Function: DNA binding (GO:0003677);; Molecular Function: chromatin binding (GO:0003682);; Molecular Function: transcription factor activity, sequence-specific DNA binding (GO:0003700);; Molecular Function: transcription coactivator activity (GO:0003713);; Molecular Function: histone acetyltransferase activity (GO:0004402);; Cellular Component: nucleus (GO:0005634);; Biological Process: …	--	--	--	Myb-like DNA-binding domain	Transcription factor MYB1R1 OS=Solanum tuberosum OX=4113 PE=2 SV=1	K	Transcription	transcription factor MYB 1R1-like protein [Trifolium pratense]
	c88173.graph_c0	7.71	5.96	5.84	2.37	3.97	2.81	1.1	1.02	0.98	3.25	1.61	2.76	3.55	0.96	0.66	1.79	1.65	1.46	2.06	2.57	3.41	3.17	3.97	2.18	1.29	1.88	1.07	2.62	0.8	1.26	--	--	Cellular Component: nuclear telomere cap complex (GO:0000783);; Molecular Function: double-stranded telomeric DNA binding (GO:0003691);; Biological Process: telomeric loop formation (GO:0031627);;	--	--	--	Myb-like DNA-binding domain	--	S	Function unknown	hypothetical protein TSUD_304380 [Trifolium subterraneum]
	c88371.graph_c0	14.33	16.18	16.3	25.93	25.76	23.92	28.5	26.16	31.28	6.36	6.17	5.29	35.2	32.08	35.21	16.01	20.24	19.84	28.52	27.12	26.42	19.66	16.35	18.5	10.97	9.42	8.59	10.2	10.21	8.93	--	--	Molecular Function: DNA binding (GO:0003677);;	K09422|1.65467e-55|mtr:MTR_8g098860|K09422 myb proto-oncogene protein, plant | (RefSeq) myb transcription factor	[K]	Transcription	Myb-like DNA-binding domain;; Myb-like DNA-binding domain	Transcription factor MYB61 OS=Arabidopsis thaliana OX=3702 GN=MYB61 PE=2 SV=1	K	Transcription	myb transcription factor [Medicago truncatula]
	c88484.graph_c0	35.26	33.36	30	24.47	17.3	18.42	39.72	31.22	38.7	125.33	137.31	128.52	51.78	55.53	53.08	17.88	19.35	20.19	22.24	21.28	23.18	27.27	23.12	23.47	103.7	98.07	111.94	23.07	23.1	25.75	--	--	Molecular Function: DNA binding (GO:0003677);; Cellular Component: nucleus (GO:0005634);; Biological Process: regulation of transcription, DNA-templated (GO:0006355);; Cellular Component: integral component of membrane (GO:0016021);;	--	--	--	Myb-like DNA-binding domain;; MYB-CC type transfactor, LHEQLE motif	Protein PHR1-LIKE 1 OS=Arabidopsis thaliana OX=3702 GN=PHL1 PE=1 SV=1	K	Transcription	hypothetical protein TSUD_346500 [Trifolium subterraneum]
	c88720.graph_c0	1.51	0.81	1.92	1.49	2.29	2.27	3.24	5.11	4.46	1.77	2.14	2.31	0.7	1.14	3.2	1.31	1.24	0.92	1.56	2.57	2.11	1.63	2.23	1.1	6.31	6.19	7.17	1.46	2.47	1.24	--	--	Molecular Function: DNA binding (GO:0003677);;	--	--	--	Myb-like DNA-binding domain	--	S	Function unknown	PREDICTED: telomeric repeat-binding factor 2-like isoform X1 [Cicer arietinum]
	c88771.graph_c0	0.26	0.6	0.08	1.27	0.55	0.45	0.33	0	0.44	5	6.34	6.49	0	0	0	0	0.25	0	0.44	0.33	0.25	0.09	0	0.05	32.45	30.97	34.62	0	0	0	--	--	--	K09422|4.99526e-89|mtr:MTR_5g079220|K09422 myb proto-oncogene protein, plant | (RefSeq) R2R3-myb transcription factor	[K]	Transcription	Myb-like DNA-binding domain;; Myb-like DNA-binding domain;; Myb-like DNA-binding domain	Transcription factor MYB113 OS=Arabidopsis thaliana OX=3702 GN=MYB113 PE=1 SV=1	K	Transcription	R2R3-myb transcription factor [Medicago truncatula]
	c89707.graph_c0	1.08	1.31	4.82	0.97	1.88	2.02	11.34	9.17	12.49	2.13	1.87	3.19	15.33	19.16	6.89	0.07	0.76	0.72	0.62	0.99	1.52	2.21	1.75	2.8	4.55	2.16	3.42	2.63	3.21	2.41	--	--	Molecular Function: DNA binding (GO:0003677);;	K09422|2.52652e-101|mtr:MTR_2g067420|K09422 myb proto-oncogene protein, plant | (RefSeq) myb transcription factor	[K]	Transcription	Myb-like DNA-binding domain;; Myb-like DNA-binding domain	Transcription factor MYB63 OS=Arabidopsis thaliana OX=3702 GN=MYB63 PE=2 SV=1	K	Transcription	myb transcription factor [Medicago truncatula]
	c89815.graph_c0	22.56	21.19	16.28	20.39	22.18	25.38	13.1	10.88	12.16	9.95	10.69	9.5	16.61	17.39	20.18	47.27	46.34	51.69	23.52	28.36	30.32	22.11	27.55	30.67	11.7	11.67	11.75	20.68	22.7	26.53	--	--	Molecular Function: DNA binding (GO:0003677);; Cellular Component: nucleus (GO:0005634);; Biological Process: seed development (GO:0048316);; Biological Process: regulation of multicellular organismal development (GO:2000026);;	--	[K]	Transcription	Myb/SANT-like DNA-binding domain;; Alcohol dehydrogenase transcription factor Myb/SANT-like	Trihelix transcription factor ASIL1 OS=Arabidopsis thaliana OX=3702 GN=ASIL1 PE=1 SV=1	K	Transcription	putative basic-leucine zipper transcription factor e-like protein [Trifolium pratense]
	c89949.graph_c0	2.14	1.91	1.81	1.2	1.41	0.9	0.47	0.67	0.6	0.63	0.56	0.29	1.01	0.4	0.21	1.59	1.88	1.94	1.7	1.83	1.46	2.07	2.41	2.16	0.54	0.16	0.6	1.22	0.95	1.25	--	--	Biological Process: transcription, DNA-templated (GO:0006351);;	--	--	--	Myb-like DNA-binding domain	Putative Myb family transcription factor At1g14600 OS=Arabidopsis thaliana OX=3702 GN=At1g14600 PE=2 SV=2	S	Function unknown	MYB-like transcription factor family protein [Medicago truncatula]
	c90270.graph_c1	14.54	16	17.42	11.51	13.55	12.36	8.13	5.97	7.35	13.31	9.26	10.1	5.8	10.23	11.81	8.71	15.2	10.05	11.61	12.03	12.24	13.09	9.66	9	7.81	11.43	10.8	8.74	4.67	8.26	--	--	Molecular Function: DNA binding (GO:0003677);; Cellular Component: nucleus (GO:0005634);; Biological Process: regulation of transcription, DNA-templated (GO:0006355);;	--	[O]	Posttranslational modification, protein turnover, chaperones	Myb-like DNA-binding domain	Protein REVEILLE 5 OS=Arabidopsis thaliana OX=3702 GN=RVE5 PE=2 SV=1	K	Transcription	hypothetical protein TSUD_361410 [Trifolium subterraneum]
	c90465.graph_c0	96.05	105.41	88.22	87.52	101.11	102.39	202.79	198.27	210.22	105.57	103.29	118.3	95.84	97.56	95.08	156.41	150.67	155.74	95.24	97.25	97.93	203.44	209.85	200.11	119.71	120.31	117.78	151.35	182.71	141.72	[J]	Translation, ribosomal structure and biogenesis	Molecular Function: DNA binding (GO:0003677);; Molecular Function: RNA binding (GO:0003723);; Molecular Function: metal ion binding (GO:0046872);;	--	[A]	RNA processing and modification	Myb/SANT-like DNA-binding domain;; Zn-dependent metallo-hydrolase RNA specificity domain;; Myb-like DNA-binding domain	Trihelix transcription factor GT-3b OS=Arabidopsis thaliana OX=3702 GN=GT-3B PE=1 SV=1	S	Function unknown	RNA-metabolising metallo-beta-lactamase [Medicago truncatula]
	c91135.graph_c1	15.64	11.9	19.9	15.15	18.16	21.36	7.14	6.34	6.28	13.07	14.27	15.15	17.91	9.39	6.62	18.65	20.36	16.64	20.53	22.1	23.23	18.23	21.58	18.19	6.31	6.51	7.78	15.25	10.45	23.93	--	--	Molecular Function: transcription factor activity, sequence-specific DNA binding (GO:0003700);; Cellular Component: nucleus (GO:0005634);; Biological Process: regulation of transcription, DNA-templated (GO:0006355);; Molecular Function: sequence-specific DNA binding (GO:0043565);;	--	[K]	Transcription	Myb/SANT-like DNA-binding domain;; Alcohol dehydrogenase transcription factor Myb/SANT-like	Trihelix transcription factor GT-3b OS=Arabidopsis thaliana OX=3702 GN=GT-3B PE=1 SV=1	K	Transcription	Zinc finger and SCAN domain-containing protein 20 [Cajanus cajan]
	c91337.graph_c0	28.81	30.15	25.24	18.52	21.18	20.38	40.89	39.61	48.05	57.4	67.24	57.9	41.8	39.8	38.12	25.92	29.93	25.62	26.72	26.61	28.36	44.5	32.22	37.77	57.44	54.07	66.99	20.62	17.68	24.62	--	--	Cellular Component: cell wall (GO:0005618);; Cellular Component: nucleus (GO:0005634);; Biological Process: regulation of transcription, DNA-templated (GO:0006355);; Molecular Function: transcription regulatory region DNA binding (GO:0044212);; Biological Process: integument development (GO:0080060);;	--	--	--	Myb-like DNA-binding domain	Probable transcription factor KAN4 OS=Arabidopsis thaliana OX=3702 GN=KAN4 PE=1 SV=1	S	Function unknown	myb-like DNA-binding domain, shaqkyf class protein [Medicago truncatula]
	c91585.graph_c2	20	20.39	16.26	50.94	48.13	46.1	41.92	33.5	35.33	35.41	30.85	30.08	29.21	24.33	23.63	36.41	40.03	39.78	58.54	51.57	59.17	23.03	22.7	31.75	42.52	50.28	47.54	17.56	15.74	22.65	--	--	--	--	--	--	Myb-like DNA-binding domain	Transcription activator GLK1 OS=Arabidopsis thaliana OX=3702 GN=GLK1 PE=1 SV=2	K	Transcription	transcription activator GLK1-like protein [Medicago truncatula]
	c91707.graph_c0	6.31	9.03	5.49	3.78	2.92	1.46	3.15	3.58	4.56	1.64	2.06	2	3.47	2.86	6.02	14.28	13.16	13.7	4.82	4.81	4.13	8.31	9.22	11.07	2.18	2.83	1.96	9.84	10.96	9.81	--	--	Molecular Function: DNA binding (GO:0003677);; Cellular Component: nucleus (GO:0005634);; Biological Process: regulation of transcription, DNA-templated (GO:0006355);;	--	--	--	Myb-like DNA-binding domain	Transcription factor MYBC1 OS=Arabidopsis thaliana OX=3702 GN=MYBC1 PE=1 SV=1	S	Function unknown	PREDICTED: transcription factor PCL1 [Cicer arietinum]
	c91750.graph_c0	53.22	52.2	51.99	117.97	90.08	81.45	40.09	37.31	38.88	12.37	12.14	13.85	50.02	53.1	46.84	58.4	74.27	62.02	163.44	163.29	158.95	66.82	70.85	80.01	24.46	25.05	24.18	28.34	29.08	55.05	--	--	Molecular Function: DNA binding (GO:0003677);; Cellular Component: nucleus (GO:0005634);; Biological Process: regulation of transcription, DNA-templated (GO:0006355);;	--	[O]	Posttranslational modification, protein turnover, chaperones	Myb-like DNA-binding domain	Protein REVEILLE 1 OS=Arabidopsis thaliana OX=3702 GN=RVE1 PE=2 SV=1	K	Transcription	myb transcription factor [Medicago truncatula]
	c91839.graph_c0	0.23	0.69	0.18	1.1	0.63	0.42	1.02	0.85	2.38	0	0.28	0.07	0	0	0.96	0.79	0.97	0.79	2.88	2.24	2.65	1.1	0.63	1.09	0.2	0.04	0.17	0.48	0.44	0.42	--	--	Molecular Function: DNA binding (GO:0003677);;	K09422|1.31571e-134|mtr:MTR_4g082040|K09422 myb proto-oncogene protein, plant | (RefSeq) myb transcription factor	[K]	Transcription	Myb-like DNA-binding domain;; Myb-like DNA-binding domain	Transcription factor MYB105 OS=Arabidopsis thaliana OX=3702 GN=MYB105 PE=1 SV=1	K	Transcription	myb transcription factor [Medicago truncatula]
	c92082.graph_c0	194.11	180	154.04	176.25	169.24	196	93.14	102.97	109.07	79.29	74.87	68.65	104.87	116.9	123.63	189.86	199.12	195.07	235.37	218.91	235.85	221.35	210.91	201.93	58.68	66.41	60.71	194.79	159.21	218.87	--	--	Biological Process: transcription, DNA-templated (GO:0006351);;	--	--	--	Myb-like DNA-binding domain	Transcription activator GLK1 OS=Arabidopsis thaliana OX=3702 GN=GLK1 PE=1 SV=2	K	Transcription	transcription activator GLK1-like protein [Medicago truncatula]
	c93104.graph_c0	8.25	8.54	8.94	7.65	8.26	7.36	5.17	4.36	4.91	4.84	4.07	6.02	4.55	5.31	5.44	4.79	6.71	5.76	7.54	8.03	7.4	6.03	5.46	5.88	2.81	2.45	3.23	4.63	3.89	3.92	[M]	Cell wall/membrane/envelope biogenesis	Molecular Function: DNA binding (GO:0003677);;	K09420|0|mtr:MTR_1g026870|K09420 myb proto-oncogene protein | (RefSeq) transcription repressor MYB5	[K]	Transcription	Myb-like DNA-binding domain;; Myb-like DNA-binding domain;; Protein tyrosine kinase;; Protein kinase domain	Transcription factor MYB3R-4 OS=Arabidopsis thaliana OX=3702 GN=MYB3R4 PE=1 SV=1	K	Transcription	MYB-related protein 3r-1-like [Trifolium pratense]
	c93141.graph_c0	13.19	11.63	11.19	10.21	9.05	10.04	6.57	7.16	6.4	10.71	12.11	9.33	21.24	13.37	20.9	11.65	14.87	12.96	12.96	12.67	12.11	7.49	7.12	6.49	8.14	7.07	7.72	8.06	6.12	7.54	--	--	Molecular Function: DNA binding (GO:0003677);; Biological Process: proteolysis (GO:0006508);; Molecular Function: cysteine-type peptidase activity (GO:0008234);;	--	[K]	Transcription	Myb/SANT-like DNA-binding domain;; Plant transposase (Ptta/En/Spm family);; Ulp1 protease family, C-terminal catalytic domain	Trihelix transcription factor ASIL2 OS=Arabidopsis thaliana OX=3702 GN=ASIL2 PE=1 SV=1	S	Function unknown	Myb/SANT-like DNA-binding domain protein [Medicago truncatula]
	c93330.graph_c0	7.98	7.13	7.42	3.76	2.99	1.98	4.44	5.79	5.92	4.9	6.41	4.72	7.27	12.7	7.86	5.49	4.56	4.91	2.44	1.83	1.98	4.69	3.85	3.47	3.24	4.96	4.08	2.93	4.37	3.12	--	--	Molecular Function: DNA binding (GO:0003677);;	--	--	--	Myb-like DNA-binding domain;; Myb-like DNA-binding domain	Single myb histone 4 OS=Zea mays OX=4577 GN=SMH4 PE=2 SV=1	K	Transcription	PREDICTED: uncharacterized protein LOC101503526 [Cicer arietinum]
	c93675.graph_c0	82.53	81.04	75.96	68.19	70.63	77.47	134.95	145.33	156.61	111.3	111.92	114.07	100.3	92.44	88.74	72.7	76.38	76.08	60.8	70.54	68.41	84.82	82.15	83.02	118.25	110.51	113.92	74.75	71.93	77.61	--	--	Molecular Function: DNA binding (GO:0003677);; Molecular Function: calcium ion binding (GO:0005509);; Cellular Component: nucleus (GO:0005634);; Cellular Component: chloroplast thylakoid membrane (GO:0009535);; Cellular Component: photosystem II oxygen evolving complex (GO:0009654);; Biological Process: photosynthesis (GO:0015979);; Cellular Component: extrinsic component of membrane (GO:0019898)…	--	--	--	Myb-like DNA-binding domain;; SWIRM-associated region 1;; Myb-like DNA-binding domain;; PsbP;; SWIRM domain	PsbP domain-containing protein 3, chloroplastic OS=Arabidopsis thaliana OX=3702 GN=PPD3 PE=1 SV=2	BK	--	hypothetical protein TSUD_309310 [Trifolium subterraneum]
	c94374.graph_c2	14.97	12.79	10.74	15.65	20.15	16.47	5.77	4.68	5.82	10.39	11.75	12.68	3.57	4.25	5.53	11.8	10.25	11.08	15.11	12.19	14.49	6.73	9.13	8.44	8.03	7.14	8.95	12.16	8.65	9.9	--	--	--	--	[K]	Transcription	Myb/SANT-like DNA-binding domain;; Alcohol dehydrogenase transcription factor Myb/SANT-like	Trihelix transcription factor ASIL2 OS=Arabidopsis thaliana OX=3702 GN=ASIL2 PE=1 SV=1	S	Function unknown	hypothetical protein L195_g008555 [Trifolium pratense]
	c94574.graph_c0	11.66	12.89	7.84	2	1.87	2.49	6.09	5.22	5.97	1.18	1.51	1.66	12.6	11.56	12.53	7.18	8.54	7.12	2.65	2.76	2.3	5.21	5.57	5.58	1.37	1.19	1.97	6.55	6.19	7.64	--	--	Molecular Function: DNA binding (GO:0003677);; Cellular Component: nucleus (GO:0005634);; Biological Process: regulation of transcription, DNA-templated (GO:0006355);;	--	[O]	Posttranslational modification, protein turnover, chaperones	Myb-like DNA-binding domain	Transcription factor SRM1 OS=Arabidopsis thaliana OX=3702 GN=SRM1 PE=1 SV=1	K	Transcription	PREDICTED: transcription factor DIVARICATA [Cicer arietinum]
	c95540.graph_c0	23.37	25.4	22.35	16.25	16.28	17.24	14.52	11.73	14.49	17.37	15.4	14.44	22.29	25.65	17.28	23.52	22.85	24.32	13.28	14.22	13.92	14.13	14.98	14.32	12.18	13.16	8.95	14.61	15.2	15.52	--	--	--	--	[K]	Transcription	Myb/SANT-like DNA-binding domain;; Alcohol dehydrogenase transcription factor Myb/SANT-like	Trihelix transcription factor ASIL2 OS=Arabidopsis thaliana OX=3702 GN=ASIL2 PE=1 SV=1	K	Transcription	PREDICTED: trihelix transcription factor ASIL2-like [Cicer arietinum]
	c95593.graph_c0	4.1	4.44	6.54	21.74	21.91	20.78	10.51	9.43	8.02	16.92	18.96	18.62	7.35	6.71	10.48	3.82	3.91	3.51	19.41	17.95	18.73	5.55	5.24	6.93	18.21	21.46	20.5	4.9	5.97	3.99	--	--	Molecular Function: DNA binding (GO:0003677);;	--	[K]	Transcription	Myb/SANT-like DNA-binding domain	--	K	Transcription	hypothetical protein L195_g010070 [Trifolium pratense]
	c95797.graph_c0	52.28	43.24	51.71	11.88	10.24	15.87	21.77	21.07	19.83	66.17	65.89	65.87	74.84	92.7	72.77	30.7	30.46	33.57	22.63	21.55	23.48	25.56	30.93	32.37	68.15	63.72	69.18	15.33	37.75	85.32	--	--	Molecular Function: DNA binding (GO:0003677);;	K09422|1.18467e-110|mtr:MTR_4g094982|K09422 myb proto-oncogene protein, plant | (RefSeq) myb transcription factor	[K]	Transcription	Myb-like DNA-binding domain;; Myb-like DNA-binding domain	Transcription factor MYB73 OS=Arabidopsis thaliana OX=3702 GN=MYB73 PE=1 SV=1	K	Transcription	myb transcription factor [Medicago truncatula]
	c51124.graph_c0	0	0	0	0	0	0	0	0	0	0	0	0	0	0	0	0.61	0.31	0	0.62	0	0	0	0	0.35	0	0	0	0	0	0	--	--	Molecular Function: DNA binding (GO:0003677);; Biological Process: regulation of flower development (GO:0009909);;	K09422|1.09018e-65|cam:101514740|K09422 myb proto-oncogene protein, plant | (RefSeq) transcription repressor MYB5-like	[K]	Transcription	Myb-like DNA-binding domain;; Myb-like DNA-binding domain	Transcription factor MYB41 OS=Arabidopsis thaliana OX=3702 GN=MYB17 PE=1 SV=1	K	Transcription	PREDICTED: transcription repressor MYB5-like [Cicer arietinum]
	c54018.graph_c0	2.42	0	3.2	0	0	0	0	0.86	0.6	0.29	0.31	0	0	0	0	0	0	0	0	0	0	0	0.29	0	0.27	0.57	0	0.56	0	0.27	--	--	Molecular Function: DNA binding (GO:0003677);;	K09422|1.24691e-40|cam:101513069|K09422 myb proto-oncogene protein, plant | (RefSeq) transcription factor MYB44-like	[K]	Transcription	Myb-like DNA-binding domain;; Myb-like DNA-binding domain	Transcription factor MYB52 OS=Arabidopsis thaliana OX=3702 GN=MYB52 PE=2 SV=1	K	Transcription	PREDICTED: transcription factor MYB44-like [Cicer arietinum]
	c54030.graph_c0	0.23	0.62	0.13	0.22	0.34	0	0	0	0.07	0	0	0	0	0	0	0.89	1.13	0.43	0.72	0.34	0.54	0.14	0.07	0.13	0	0	0	0.41	0.36	0.4	--	--	Molecular Function: DNA binding (GO:0003677);;	K09422|2.95305e-134|mtr:MTR_0197s0010|K09422 myb proto-oncogene protein, plant | (RefSeq) myb transcription factor	[K]	Transcription	Myb-like DNA-binding domain;; Myb-like DNA-binding domain	Transcription factor MYB113 OS=Arabidopsis thaliana OX=3702 GN=MYB113 PE=1 SV=1	K	Transcription	myb transcription factor [Medicago truncatula]
	c54105.graph_c0	0	0.4	0.8	0.28	0.17	0.25	0	0	0	0	0	0	1.4	0.78	0	0	0.08	0	0.92	0.26	0.43	0	0.26	0	0.08	0	0	0	0	0.09	--	--	Molecular Function: DNA binding (GO:0003677);;	K09422|1.36065e-120|mtr:MTR_7g096930|K09422 myb proto-oncogene protein, plant | (RefSeq) myb transcription factor	[K]	Transcription	Myb-like DNA-binding domain;; Myb-like DNA-binding domain	Transcription factor MYB15 OS=Arabidopsis thaliana OX=3702 GN=MYB15 PE=1 SV=1	K	Transcription	myb transcription factor [Medicago truncatula]
	c54601.graph_c0	0.18	0	2.54	0.18	0	0	1.15	0.33	0.35	0.67	0	0.68	0	0	0	0	0.3	0	0.31	0	0	0	0	0	0.32	0	0	0	0.17	0	--	--	Molecular Function: DNA binding (GO:0003677);; Cellular Component: nucleus (GO:0005634);;	--	[O]	Posttranslational modification, protein turnover, chaperones	Myb-like DNA-binding domain	Protein RADIALIS-like 6 OS=Arabidopsis thaliana OX=3702 GN=RL6 PE=2 SV=1	K	Transcription	hypothetical protein glysoja_010295 [Glycine soja]
	c66201.graph_c0	0	0	0.17	0	0	0	0	0	0	0	0	0.54	0.3	0	0	0	0	0	0	0	0	0	0	0	0.17	0.35	1.05	0	0	0	--	--	Molecular Function: transcription factor activity, sequence-specific DNA binding (GO:0003700);; Cellular Component: nucleus (GO:0005634);; Biological Process: regulation of transcription, DNA-templated (GO:0006355);; Molecular Function: sequence-specific DNA binding (GO:0043565);;	--	[K]	Transcription	Myb/SANT-like DNA-binding domain	Trihelix transcription factor GT-3b OS=Arabidopsis thaliana OX=3702 GN=GT-3B PE=1 SV=1	K	Transcription	trihelix transcription factor GT-3a-like protein [Medicago truncatula]
	c68858.graph_c1	0	0	0.37	0	0	0	0	0	0.21	0	0	0	0	0	0	0	0	0	0	0	0.96	0	0	0	0	0	0	0	0	0	--	--	Molecular Function: DNA binding (GO:0003677);;	K09420|1.42285e-22|mtr:MTR_3g110028|K09420 myb proto-oncogene protein | (RefSeq) transcription repressor MYB5	[K]	Transcription	Myb-like DNA-binding domain;; Myb-like DNA-binding domain	Transcription factor MYB3R-4 OS=Arabidopsis thaliana OX=3702 GN=MYB3R4 PE=1 SV=1	K	Transcription	transcription repressor MYB5 [Medicago truncatula]
	c69626.graph_c0	0	0.39	0.66	0	0	0.16	0	0	0	0	0	0	0	0	0	0	0	0	0	0	0	0	0	0	0.5	0.18	0.17	0	0	0	--	--	Molecular Function: DNA binding (GO:0003677);;	K09422|2.56511e-61|mtr:MTR_8g020490|K09422 myb proto-oncogene protein, plant | (RefSeq) myb transcription factor	[K]	Transcription	Myb-like DNA-binding domain	Transcription factor MYB23 OS=Arabidopsis thaliana OX=3702 GN=MYB23 PE=1 SV=1	K	Transcription	myb transcription factor [Medicago truncatula]
	c73046.graph_c0	0	0	0	0	0	0	0	0	0	0	0	0	0	0	0	0	0	0	0	0	0	0	0	0	0	0	0	0	1.02	0	--	--	Molecular Function: DNA binding (GO:0003677);; Molecular Function: histidine decarboxylase activity (GO:0004398);;	K09422|2.25666e-22|thj:104813119|K09422 myb proto-oncogene protein, plant | (RefSeq) transcription factor MYB86-like	[K]	Transcription	Myb-like DNA-binding domain	Transcription factor MYB93 OS=Arabidopsis thaliana OX=3702 GN=MYB93 PE=1 SV=1	K	Transcription	PREDICTED: transcription factor MYB39-like isoform X1 [Juglans regia]
	c74374.graph_c1	0.6	0.82	0.69	1.36	0.69	2.03	0	1.1	0	0.74	0	0	0.93	4.28	2.19	0.92	3.1	1.12	2.74	3.87	2.33	4.58	1	1.96	0	0.74	0.18	1.27	2.63	5.41	--	--	Molecular Function: DNA binding (GO:0003677);; Cellular Component: membrane (GO:0016020);;	K09422|3.77444e-39|mtr:MTR_1g086510|K09422 myb proto-oncogene protein, plant | (RefSeq) myb transcription factor	[K]	Transcription	Myb-like DNA-binding domain;; Myb-like DNA-binding domain	Transcription factor MYB24 OS=Arabidopsis thaliana OX=3702 GN=MYB24 PE=1 SV=1	K	Transcription	MYB-related protein P-like [Trifolium pratense]
	c74471.graph_c0	0.78	2.21	0.26	0.51	0.14	0.05	0.76	1.19	0.93	0.03	0.11	0	0	0	0	0.18	1.83	1.07	0.7	0.47	0.22	0.38	0.28	0.77	0.05	0	0	0.11	0	0	--	--	--	--	[K]	Transcription	Myb/SANT-like DNA-binding domain	Trihelix transcription factor PTL OS=Arabidopsis thaliana OX=3702 GN=PTL PE=2 SV=1	K	Transcription	trihelix transcription factor [Medicago truncatula]
	c74958.graph_c0	0	0	0	0	0	0	0	0	0	0	0	0	0	0	0	0	0	0	5.4	0	0	0	0	0	0	0	0	0	0	0	--	--	Molecular Function: DNA binding (GO:0003677);;	K09422|9.98529e-132|gmx:778047|K09422 myb proto-oncogene protein, plant | (RefSeq) MYB98; MYB transcription factor MYB98	[K]	Transcription	Myb-like DNA-binding domain;; Myb-like DNA-binding domain	Myb-related protein 305 OS=Antirrhinum majus OX=4151 GN=MYB305 PE=2 SV=1	K	Transcription	MYB transcription factor MYB98 [Glycine max]
	c74979.graph_c0	0.67	0.54	0.6	0.32	0.06	0.4	1.11	0.47	0.82	0	0.74	0.12	1.76	1.84	0.31	0.39	0.27	0.56	0.06	0.12	0.06	0.06	0.46	0.29	0.17	0.21	0.35	0.59	1.07	0.64	--	--	--	--	[K]	Transcription	Myb-like DNA-binding domain;; Myb-like DNA-binding domain	Transcription factor MYB73 OS=Arabidopsis thaliana OX=3702 GN=MYB73 PE=1 SV=1	K	Transcription	PREDICTED: transcription factor MYB44-like [Cicer arietinum]
	c75118.graph_c0	0.06	1.57	0.75	0.46	0.52	0.34	0.69	1.38	1.06	0.21	0.11	0.42	1.37	0.7	2.17	1.61	0.44	1.25	0.4	0.29	0.47	0.22	0.64	0.15	0.3	0.26	0	0.21	0.28	0.41	--	--	Cellular Component: nuclear telomere cap complex (GO:0000783);; Molecular Function: double-stranded telomeric DNA binding (GO:0003691);; Molecular Function: zinc ion binding (GO:0008270);; Cellular Component: plasmodesma (GO:0009506);; Biological Process: telomeric loop formation (GO:0031627);;	--	--	--	Myb-like DNA-binding domain;; Myb-like DNA-binding domain	Telomere repeat-binding factor 2 OS=Arabidopsis thaliana OX=3702 GN=TRB2 PE=1 SV=1	S	Function unknown	PREDICTED: uncharacterized protein DDB_G0284459 isoform X3 [Cicer arietinum]
	c76642.graph_c0	0.27	0.14	0.23	0.39	0	0.23	0.12	0.12	0	0	0	0.64	0	0	0	0	0	0.25	0	0	0	0.21	0	0	0.46	0.96	0.72	0	0	0	--	--	Molecular Function: DNA binding (GO:0003677);;	--	--	--	Myb-like DNA-binding domain	Transcription factor CPC OS=Arabidopsis thaliana OX=3702 GN=CPC PE=1 SV=1	K	Transcription	PREDICTED: MYB-like transcription factor ETC1 [Cicer arietinum]
	c78486.graph_c0	0.28	0	0	0	1.51	1.19	0	0	0	0.52	0.56	0	0	0	0	0	0	0	0	0	0	0.54	2.08	0.52	0	0	0	0	0	0	--	--	Molecular Function: DNA binding (GO:0003677);; Molecular Function: methyltransferase activity (GO:0008168);; Biological Process: methylation (GO:0032259);;	K09422|3.68704e-36|mtr:MTR_4g091490|K09422 myb proto-oncogene protein, plant | (RefSeq) myb transcription factor	[K]	Transcription	Myb-like DNA-binding domain;; Myb-like DNA-binding domain	Transcription factor MYB102 OS=Arabidopsis thaliana OX=3702 GN=MYB102 PE=2 SV=1	K	Transcription	myb transcription factor [Medicago truncatula]
	c78486.graph_c1	0.99	0.19	0	0.72	0.88	1.12	0.05	0.14	0	0.44	0.46	0.32	0	0	0.98	0	0	0	0.21	0.44	0.49	0.81	1.56	0.67	1	0.61	0.44	0.11	0.12	0.91	--	--	--	K09422|6.1698e-81|mtr:MTR_4g091490|K09422 myb proto-oncogene protein, plant | (RefSeq) myb transcription factor	[K]	Transcription	Myb-like DNA-binding domain	Transcription factor MYB74 OS=Arabidopsis thaliana OX=3702 GN=MYB74 PE=2 SV=1	K	Transcription	hypothetical protein TSUD_85080 [Trifolium subterraneum]
	c79298.graph_c0	9.05	7.24	8.18	6.13	6.96	7.4	6.59	7.4	6.84	8.21	8.77	8.32	7.26	5.36	8.16	7.34	8.05	7.19	9.02	8.35	8.54	9.98	8.98	8.71	8.48	7.95	8.99	5.99	5.29	7.47	--	--	Molecular Function: DNA binding (GO:0003677);; Molecular Function: chromatin binding (GO:0003682);; Molecular Function: transcription factor activity, sequence-specific DNA binding (GO:0003700);; Molecular Function: transcription coactivator activity (GO:0003713);; Molecular Function: histone acetyltransferase activity (GO:0004402);; Cellular Component: nucleus (GO:0005634);; Biological Process: …	K11314|0|mtr:MTR_2g026310|K11314 transcriptional adapter 2-alpha | (RefSeq) transcriptional adapter ADA2a	[B]	Chromatin structure and dynamics	Myb-like DNA-binding domain;; Zinc finger, ZZ type	Transcriptional adapter ADA2b OS=Arabidopsis thaliana OX=3702 GN=ADA2B PE=1 SV=1	B	Chromatin structure and dynamics	transcriptional adapter ADA2a [Medicago truncatula]
	c80245.graph_c0	0.4	0.21	0.18	0	0.36	0	0	0	0	0	0	0	2.04	1.53	0	0	0.25	0	0.14	0	0	0.78	0	0.18	0	0	0	0.18	0	0	--	--	Molecular Function: DNA binding (GO:0003677);;	K09422|3.29697e-25|mtr:MTR_1g017140|K09422 myb proto-oncogene protein, plant | (RefSeq) myb transcription factor	[K]	Transcription	Myb-like DNA-binding domain	Transcription factor RAX3 OS=Arabidopsis thaliana OX=3702 GN=RAX3 PE=2 SV=1	K	Transcription	PREDICTED: myb-related protein 306-like isoform X1 [Raphanus sativus]
	c80992.graph_c0	0.73	0.8	0.15	0.17	0	0	0	0	0.19	0.23	0.31	0	0.52	0.95	0	0.17	0.11	0	0.07	0.08	0.12	0.25	0	0	0.28	0	0	0.23	0	0	--	--	Biological Process: transcription, DNA-templated (GO:0006351);;	--	[O]	Posttranslational modification, protein turnover, chaperones	Myb-like DNA-binding domain	Transcription factor SRM1 OS=Arabidopsis thaliana OX=3702 GN=SRM1 PE=1 SV=1	K	Transcription	myb-like transcription factor family protein [Medicago truncatula]
	c81411.graph_c0	0.76	0.18	0.69	0.05	0.15	1.12	1.62	0.86	2.44	0.24	0.91	0	2.1	1.07	3.73	0.22	0.22	0.24	0	0.7	0.19	1	0.23	0.23	0	0	0.71	0.05	0	0.91	--	--	Molecular Function: DNA binding (GO:0003677);;	K09422|3.15796e-21|egr:104449723|K09422 myb proto-oncogene protein, plant | (RefSeq) protein ODORANT1	[K]	Transcription	Myb-like DNA-binding domain;; Myb-like DNA-binding domain	Transcription factor MYB20 OS=Arabidopsis thaliana OX=3702 GN=MYB20 PE=2 SV=1	K	Transcription	PREDICTED: protein ODORANT1-like [Nicotiana tabacum]
	c81547.graph_c0	0.58	0.96	0.5	0	0	0.06	0.83	0.83	1.03	0.72	0.56	0	0.57	0.5	1.46	0.54	0.83	1.29	0.19	0.13	0.26	1.79	1.42	1.89	1.02	2.25	0.84	1.36	1.44	0.63	--	--	Biological Process: multicellular organism development (GO:0007275);;	K09422|6.86936e-107|mtr:MTR_6g009430|K09422 myb proto-oncogene protein, plant | (RefSeq) myb transcription factor	[K]	Transcription	Myb-like DNA-binding domain;; Myb-like DNA-binding domain	Transcription repressor MYB5 OS=Arabidopsis thaliana OX=3702 GN=MYB5 PE=1 SV=1	K	Transcription	myb transcription factor [Medicago truncatula]
	c81899.graph_c0	0.12	0.54	0.4	0	0.29	0	0.62	1.41	1.04	1.19	1.06	1.51	1.35	0	0	0.34	0.64	1.04	0.61	0.18	0.58	0.54	0.11	0.31	0.61	0.27	0.63	0	0.12	0.12	--	--	Molecular Function: DNA binding (GO:0003677);; Cellular Component: nucleus (GO:0005634);; Biological Process: regulation of transcription, DNA-templated (GO:0006355);;	--	--	--	MYB-CC type transfactor, LHEQLE motif;; Myb-like DNA-binding domain	Myb family transcription factor PHL11 OS=Arabidopsis thaliana OX=3702 GN=PHL11 PE=1 SV=1	K	Transcription	myb-like transcription factor family protein [Medicago truncatula]
	c82298.graph_c0	9.47	10.13	8.18	8.01	6.94	5.71	5.13	3.99	4.65	6.57	6.25	5.74	5.04	7.02	4.41	6.24	7.05	7.59	7.74	8	8.69	7.97	8.86	6.6	6.91	5.17	7.18	6.11	5.29	6.13	--	--	Molecular Function: DNA binding (GO:0003677);; Cellular Component: nucleus (GO:0005634);; Molecular Function: kinase activity (GO:0016301);; Biological Process: phosphorylation (GO:0016310);;	--	[K]	Transcription	Myb-like DNA-binding domain	TSL-kinase interacting protein 1 OS=Arabidopsis thaliana OX=3702 GN=TKI1 PE=1 SV=2	S	Function unknown	TSL-kinase interacting protein [Medicago truncatula]
	c82717.graph_c0	0.43	1.77	1.5	1.25	0.39	0.18	2.79	1.77	0.42	0.92	0.65	1.55	0	0.88	2.73	1.45	0.71	0	0.55	0	1.16	1.25	1.4	1.38	0.38	0.38	0	0.2	0	0.38	--	--	Molecular Function: DNA binding (GO:0003677);;	K09422|1.52298e-23|pop:POPTR_0019s00750g|K09422 myb proto-oncogene protein, plant | (RefSeq) POPTRDRAFT_665234; hypothetical protein	[K]	Transcription	Myb-like DNA-binding domain	Transcription repressor MYB4 OS=Arabidopsis thaliana OX=3702 GN=MYB4 PE=1 SV=1	K	Transcription	PREDICTED: transcription repressor MYB6-like [Populus euphratica]
	c84073.graph_c1	0.48	0.43	0.21	0.41	0.32	0.05	0.05	0.32	0	0.11	0	0.05	0	0	0	1.25	0.44	1.01	0.72	1.13	0.85	0.62	0.43	0.57	0.05	0.05	0.05	0.05	0.68	0.63	--	--	Biological Process: transcription, DNA-templated (GO:0006351);;	--	--	--	Myb-like DNA-binding domain	Putative Myb family transcription factor At1g14600 OS=Arabidopsis thaliana OX=3702 GN=At1g14600 PE=2 SV=2	S	Function unknown	PREDICTED: putative two-component response regulator ARR21 [Cicer arietinum]
	c84458.graph_c0	0.07	0	0.22	0.06	0.35	0.06	1.14	0.47	0.31	1.16	1.35	0.93	0.19	1.3	0.88	0.16	0	0	0.06	0.06	0.1	0	0.56	0.34	0.23	0.18	0.17	0.41	0	0.05	--	--	--	K09422|3.40579e-93|mtr:MTR_1g100653|K09422 myb proto-oncogene protein, plant | (RefSeq) myb transcription factor MIXTA-like protein	[K]	Transcription	Myb-like DNA-binding domain	Transcription factor MYB41 OS=Arabidopsis thaliana OX=3702 GN=MYB17 PE=1 SV=1	K	Transcription	myb transcription factor MIXTA-like protein [Medicago truncatula]
	c87351.graph_c0	0	3.06	0.66	0.94	0	0.42	0.45	0.77	3.09	0.83	0	0	0	0	0.36	0.23	0.54	0.27	1.7	0.14	1.25	0	0.33	0	0.13	0.69	0.27	0	0.96	0.61	--	--	--	K09422|7.48831e-42|mtr:MTR_2g089450|K09422 myb proto-oncogene protein, plant | (RefSeq) myb transcription factor	[K]	Transcription	Myb-like DNA-binding domain	Transcription factor MYB14 OS=Arabidopsis thaliana OX=3702 GN=MYB14 PE=2 SV=1	K	Transcription	MYB-related protein MYB 4-like [Trifolium pratense]
	c88206.graph_c1	28.4	27.74	27.54	22.46	22.5	20.05	29.09	29.4	27.95	40.79	36.89	41.02	31.28	30.3	29.24	28.85	27.62	29.65	24.62	24.03	24.57	28.78	23.82	27.78	43.8	42.13	36.76	18.99	22.35	20.67	--	--	Cellular Component: nuclear chromosome, telomeric region (GO:0000784);; Cellular Component: nucleosome (GO:0000786);; Molecular Function: double-stranded telomeric DNA binding (GO:0003691);; Biological Process: nucleosome assembly (GO:0006334);; Biological Process: telomeric loop formation (GO:0031627);;	K09422|4.21769e-40|cam:101505061|K09422 myb proto-oncogene protein, plant | (RefSeq) telomere repeat-binding factor 2	--	--	Myb-like DNA-binding domain	Telomere repeat-binding factor 2 OS=Arabidopsis thaliana OX=3702 GN=TRB2 PE=1 SV=1	K	Transcription	PREDICTED: telomere repeat-binding factor 2 isoform X2 [Cicer arietinum]
	c89291.graph_c2	17.43	16.26	17.61	7.72	7.5	7.42	9.25	10.78	11.53	17.74	16.75	18.18	12.34	10.8	11.16	10.55	10.36	9.64	8.36	7.46	7.42	10.65	8.95	9.24	13.93	15.57	14.2	10.27	12.13	8.53	--	--	--	--	--	--	Myb/SANT-like DNA-binding domain	--	S	Function unknown	hypothetical protein L195_g027460 [Trifolium pratense]
	c90049.graph_c0	182.84	184.31	150.72	79.37	80.88	106.18	90.85	83.85	96.95	164.92	173.64	171.33	292.38	375.03	348.19	116.46	116.61	122.16	90.23	98.26	96.29	102.77	90.96	109.73	144.05	148.79	140.06	108.31	92.88	185.42	--	--	Molecular Function: RNA binding (GO:0003723);; Cellular Component: integral component of membrane (GO:0016021);;	K06963|4.48025e-94|mtr:MTR_5g009010|K06963 tRNA acetyltransferase TAN1 | (RefSeq) THUMP domain protein	[K]	Transcription	Myb/SANT-like DNA-binding domain;; Alcohol dehydrogenase transcription factor Myb/SANT-like;; THUMP domain	Trihelix transcription factor ASIL2 OS=Arabidopsis thaliana OX=3702 GN=ASIL2 PE=1 SV=1	S	Function unknown	THUMP domain protein [Medicago truncatula]
	c90106.graph_c0	6.5	6.68	7.84	5.01	5.72	4.16	4.76	6.28	4.4	4.76	3.92	5.45	5.46	8.71	8.27	7.04	7.63	8.06	6.35	5.8	6.52	7.51	6.27	6.74	6.51	6.12	5.89	6.81	7.61	5.45	--	--	--	--	--	--	Myb-like DNA-binding domain	--	S	Function unknown	PREDICTED: uncharacterized protein LOC100777809 [Glycine max]
	c91174.graph_c1	23.92	23.11	22.41	18.14	15.04	14.16	14.14	13.52	15.74	16.3	17.45	17.02	27.3	24.08	28.05	18.52	18.75	20.25	21.92	21.56	23.23	18.52	17.98	20.01	17.63	20.11	18.97	14.51	16.42	18.34	--	--	Cellular Component: nuclear telomere cap complex (GO:0000783);; Molecular Function: double-stranded telomeric DNA binding (GO:0003691);; Biological Process: telomeric loop formation (GO:0031627);;	--	--	--	Myb-like DNA-binding domain;; Myb-like DNA-binding domain	Telomere repeat-binding protein 6 OS=Arabidopsis thaliana OX=3702 GN=TRP6 PE=1 SV=1	K	Transcription	myb transcription factor [Medicago truncatula]
	c91700.graph_c0	12.26	11.77	8.54	5.21	4.9	5.43	7.61	6.16	7.15	6.01	6.57	6.98	7.63	7.45	9.65	7.86	10.32	9.06	8.26	8.23	9.71	12.1	10.78	9.22	5.46	5.66	5.05	5.76	6.54	6.16	[T]	Signal transduction mechanisms	Biological Process: transcription, DNA-templated (GO:0006351);; Biological Process: signal transduction (GO:0007165);;	K14491|1.7592e-101|mtr:MTR_2g450070|K14491 two-component response regulator ARR-B family | (RefSeq) two-component response regulator ARR12-like protein	[K]	Transcription	Myb-like DNA-binding domain;; Response regulator receiver domain	Two-component response regulator ORR24 OS=Oryza sativa subsp. japonica OX=39947 GN=RR24 PE=2 SV=1	K	Transcription	two-component response regulator ARR12-like protein [Trifolium pratense]
	c91716.graph_c0	11.78	11.26	11.63	9.76	9.44	7.05	10.42	12.13	12.18	9.72	9.86	10.38	10.35	12.85	11.16	14.55	13.89	16.16	9.92	10.86	11.19	11.75	13.12	13.09	11.37	10.77	9.88	8.01	9.04	10.9	--	--	--	--	--	--	Myb/SANT-like DNA-binding domain	--	S	Function unknown	uncharacterized protein LOC109817291 [Cajanus cajan]
	c91934.graph_c0	8.25	7.71	8.19	6.28	8.19	7.59	5.57	6.33	6.1	6.54	5.9	7.71	3.43	6.9	6.13	7.53	8.95	8.53	11.15	10.43	10.33	7.37	8.03	7.57	6.06	8.52	5.94	6.82	6.9	7.16	--	--	Molecular Function: DNA binding (GO:0003677);;	--	[K]	Transcription	Myb/SANT-like DNA-binding domain;; Alcohol dehydrogenase transcription factor Myb/SANT-like	Trihelix transcription factor ASIL2 OS=Arabidopsis thaliana OX=3702 GN=ASIL2 PE=1 SV=1	K	Transcription	hypothetical protein TSUD_143180 [Trifolium subterraneum]
	c92507.graph_c0	46.68	46.25	32.12	27.45	33.06	27.86	44.66	40.65	44.62	61.69	58.52	60.02	57.68	67.07	73.29	39.09	35.29	40.89	28.59	26.85	29.74	30.06	32.8	33.15	44.99	46.07	44.7	26.48	26.83	29.74	--	--	Molecular Function: DNA binding (GO:0003677);; Cellular Component: nucleus (GO:0005634);; Biological Process: regulation of transcription, DNA-templated (GO:0006355);;	--	--	--	Myb-like DNA-binding domain;; ZF-HD protein dimerisation region	Transcription repressor KAN1 OS=Arabidopsis thaliana OX=3702 GN=KAN1 PE=1 SV=1	K	Transcription	transcription factor KAN2 [Medicago truncatula]
	c92610.graph_c0	5.76	6.93	5.36	7.73	5.91	7.75	6.98	4.88	5.36	7.88	7.86	6.58	7.02	9.2	14.74	7.09	7.92	5.95	11.49	10.66	10.22	6.55	4.82	6.66	7.02	7.96	6.16	3.88	3.85	4.22	--	--	Molecular Function: DNA binding (GO:0003677);;	K09422|0|cam:101499054|K09422 myb proto-oncogene protein, plant | (RefSeq) transcription factor GAMYB-like	[K]	Transcription	Myb-like DNA-binding domain;; Myb-like DNA-binding domain	Transcription factor GAMYB OS=Oryza sativa subsp. japonica OX=39947 GN=GAMYB PE=1 SV=1	K	Transcription	transcription factor GAMYB-like protein [Trifolium pratense]
	c92893.graph_c0	1.31	0.44	8.22	0.12	0.24	0	0.29	0.07	0.22	0.56	0.3	0.83	0	1.51	0.39	0.11	0.26	0.16	0	0.04	0.14	0.12	0	0.05	0.39	0.65	0.11	0	0	0.04	--	--	--	--	[K]	Transcription	Myb-like DNA-binding domain;; Myb-like DNA-binding domain;; SLIDE	Transcription factor MYB3R-3 OS=Arabidopsis thaliana OX=3702 GN=MYB3R3 PE=1 SV=1	K	Transcription	myb transcription factor [Medicago truncatula]
	c93258.graph_c0	97.81	116.16	73.48	71.85	67.7	61.43	88.92	87.11	91.3	109.83	107.22	116.8	112.36	125.91	120.57	129.5	166.68	133.62	96.95	87.82	92.57	119.3	110.16	113.21	85.19	88.12	83.85	78.25	94.15	99.23	[F]	Nucleotide transport and metabolism	Molecular Function: DNA binding (GO:0003677);; Cellular Component: cytoplasm (GO:0005737);; Biological Process: pyrimidine nucleotide biosynthetic process (GO:0006221);; Molecular Function: UMP kinase activity (GO:0033862);; Biological Process: nucleotide phosphorylation (GO:0046939);;	--	--	--	Myb/SANT-like DNA-binding domain;; Alcohol dehydrogenase transcription factor Myb/SANT-like;; Amino acid kinase family	Trihelix transcription factor PTL OS=Arabidopsis thaliana OX=3702 GN=PTL PE=2 SV=1	F	Nucleotide transport and metabolism	aspartate/glutamate/uridylate kinase family protein, putative [Medicago truncatula]
	c94217.graph_c0	0.42	0.39	0.84	0.15	0.3	0.1	0.24	0.19	0	0.53	2.12	1.14	0.79	0.38	0	0.05	0.13	0.16	0.2	0.34	0.39	0.11	0.24	0.6	0.16	0.67	0.49	0.1	0.16	0.29	--	--	Molecular Function: DNA binding (GO:0003677);;	K09422|1.09797e-115|mtr:MTR_7g086960|K09422 myb proto-oncogene protein, plant | (RefSeq) myb transcription factor	[K]	Transcription	Myb-like DNA-binding domain;; Myb-like DNA-binding domain	Transcription factor CSA OS=Oryza sativa subsp. japonica OX=39947 GN=CSA PE=2 SV=2	K	Transcription	myb transcription factor [Medicago truncatula]
	c94502.graph_c0	95.61	101.77	83.93	124.6	110.97	125.71	91.8	82.15	90.1	109.58	125.62	120.43	122.77	118.44	113.65	76.96	85.49	77.87	138.41	138.66	150.59	105.08	83.48	94.82	105.45	104.11	108.23	57.02	66.19	69.83	--	--	--	--	[K]	Transcription	Myb/SANT-like DNA-binding domain;; AP2 domain	Trihelix transcription factor PTL OS=Arabidopsis thaliana OX=3702 GN=PTL PE=2 SV=1	K	Transcription	trihelix transcription factor GT-2-like protein [Trifolium pratense]
	c94660.graph_c0	63.96	59.83	59.25	35.86	39.03	34.49	44.28	46.03	50.42	36.26	40.46	36.02	53.55	49.24	47.89	57.76	63.31	64.63	43.84	45.71	39.79	65.89	56.13	61.86	44.89	45.14	44.35	45.75	37.93	43.13	--	--	Molecular Function: DNA binding (GO:0003677);; Molecular Function: chromatin binding (GO:0003682);; Molecular Function: transcription factor activity, sequence-specific DNA binding (GO:0003700);; Molecular Function: transcription coactivator activity (GO:0003713);; Molecular Function: histone acetyltransferase activity (GO:0004402);; Cellular Component: nucleus (GO:0005634);; Biological Process: …	K11314|0|mtr:MTR_3g082790|K11314 transcriptional adapter 2-alpha | (RefSeq) transcriptional adapter ADA2a	[B]	Chromatin structure and dynamics	Myb-like DNA-binding domain;; Zinc finger, ZZ type;; Myb-like DNA-binding domain	Transcriptional adapter ADA2 OS=Oryza sativa subsp. japonica OX=39947 GN=ADA2 PE=2 SV=2	B	Chromatin structure and dynamics	transcriptional adapter ADA2a [Medicago truncatula]
	c102448.graph_c0	0	0	0	0.31	0	0	0	0	0.32	0.62	0	0	0	0	0	0	0	0	0	0.29	0	0.32	0.61	0	0	0	0	0	0	0	--	--	Molecular Function: DNA binding (GO:0003677);;	K09422|1.96489e-25|mtr:MTR_2g033170|K09422 myb proto-oncogene protein, plant | (RefSeq) myb transcription factor	[K]	Transcription	Myb-like DNA-binding domain	Transcription factor MYB78 OS=Arabidopsis thaliana OX=3702 GN=MYB78 PE=2 SV=1	K	Transcription	MYB transcription factor MYB39 [Medicago truncatula]
	c109721.graph_c0	0	0	0	0	0	0	0	0	0	0	0	0	0	0	0	0	0	0	1.82	0	0	0	0	0	0	0	0	0	0	0	--	--	Molecular Function: DNA binding (GO:0003677);;	K09422|1.40848e-132|gmx:780556|K09422 myb proto-oncogene protein, plant | (RefSeq) MYB112; MYB transcription factor MYB112	[K]	Transcription	Myb-like DNA-binding domain;; Myb-like DNA-binding domain	Transcription factor MYB73 OS=Arabidopsis thaliana OX=3702 GN=MYB73 PE=1 SV=1	K	Transcription	MYB transcription factor MYB112 [Glycine max]
	c117905.graph_c0	0	0	0	0	0	0	0	0	0	0	0	0	0	0	0	0	0	0	1.84	0	0	0	0	0	0	0	0	0	0	0	--	--	Molecular Function: DNA binding (GO:0003677);;	K09422|1.94644e-76|gmx:100305972|K09422 myb proto-oncogene protein, plant | (RefSeq) MYB99; uncharacterized LOC100305972	[K]	Transcription	Myb-like DNA-binding domain;; Myb-like DNA-binding domain	Transcription factor MYB21 OS=Arabidopsis thaliana OX=3702 GN=MYB21 PE=1 SV=1	K	Transcription	MYB transcription factor MYB99, partial [Glycine max]
	c117926.graph_c0	0.13	0	0.22	0.24	0	0	0	0	0	0	0	0	0	0	0	0	0.21	0	0	0	0.11	0.12	0	0.67	0	0	0	0	0	0	--	--	Molecular Function: DNA binding (GO:0003677);; Molecular Function: catalytic activity (GO:0003824);; Biological Process: metabolic process (GO:0008152);;	K09422|2.18844e-131|mtr:MTR_1g110460|K09422 myb proto-oncogene protein, plant | (RefSeq) myb transcription factor	[K]	Transcription	Myb-like DNA-binding domain;; Myb-like DNA-binding domain	Transcription factor MYB62 OS=Arabidopsis thaliana OX=3702 GN=MYB62 PE=2 SV=1	K	Transcription	myb transcription factor [Medicago truncatula]
	c13089.graph_c0	0	0	0	0	0	0	0	0	0.78	0	0	0	0	0	0	0	0	0	0	0	0	0	0	0	0	0	0	0	0	0	--	--	Molecular Function: DNA binding (GO:0003677);;	K09422|5.70428e-60|mtr:MTR_7g037260|K09422 myb proto-oncogene protein, plant | (RefSeq) SWI3, ADA2, N-CoR and tfiiib DNA-binding domain protein	[K]	Transcription	Myb-like DNA-binding domain;; Myb-like DNA-binding domain;; SLIDE	Transcription factor MYB98 OS=Arabidopsis thaliana OX=3702 GN=MYB98 PE=2 SV=1	K	Transcription	SWI3, ADA2, N-CoR and tfiiib DNA-binding domain protein [Medicago truncatula]
	c145055.graph_c0	0	0	0	0	0	0	0	0	0	0	0	0	0	0	0	0	0	0	0.86	0	0	0	0	0	0	0	0	0	0	0	--	--	Molecular Function: DNA binding (GO:0003677);;	K09422|2.45268e-70|gmx:778031|K09422 myb proto-oncogene protein, plant | (RefSeq) MYB48; MYB transcription factor MYB48	[K]	Transcription	Myb-like DNA-binding domain;; Myb-like DNA-binding domain	Myb-related protein 308 OS=Antirrhinum majus OX=4151 GN=MYB308 PE=2 SV=1	K	Transcription	Myb-related protein 308 [Glycine soja]
bHLH	c53896.graph_c0	3.35	1.71	4.24	2.31	2.07	0.83	0.23	0.11	0.18	0.17	0.3	0.11	0	0	0.41	0.75	0.26	0.66	1.99	1.61	2.23	0.66	0.34	0.56	0.44	0.46	0.68	1.03	1.4	0.39	--	--	Molecular Function: protein dimerization activity (GO:0046983);;	--	--	--	bHLH-MYC and R2R3-MYB transcription factors N-terminal	Transcription factor bHLH14 OS=Arabidopsis thaliana OX=3702 GN=BHLH14 PE=1 SV=1	K	Transcription	hypothetical protein TSUD_360290 [Trifolium subterraneum]
	c54226.graph_c0	31.46	31.95	34.93	19.08	15.58	14.1	14.96	15.04	15.06	11.41	12.46	12.53	26.65	23.18	24.42	27.49	28.07	26.33	17.19	16.43	16.14	24.04	23.69	22.42	11.94	13.29	11.74	20.23	18.45	20.65	--	--	Molecular Function: transcription factor activity, sequence-specific DNA binding (GO:0003700);; Molecular Function: protein serine/threonine kinase activity (GO:0004674);; Cellular Component: nucleus (GO:0005634);; Cellular Component: cytosol (GO:0005829);; Biological Process: regulation of transcription, DNA-templated (GO:0006355);; Biological Process: protein phosphorylation (GO:0006468);; Biol…	--	--	--	bHLH-MYC and R2R3-MYB transcription factors N-terminal	Transcription factor LHW OS=Arabidopsis thaliana OX=3702 GN=LHW PE=1 SV=1	S	Function unknown	bHLH transcription factor-like protein [Medicago truncatula]
	c54673.graph_c0	0.45	1.47	0.14	1.23	1.96	0.29	0.74	0.9	0.88	0.45	0.08	1.12	0.88	1.34	0	4.44	4.8	3.63	4.07	2.12	2.33	2.78	3.94	3.76	2.25	3.51	4.57	1.73	1.67	0.22	--	--	--	--	--	--	--	Transcription factor bHLH146 OS=Arabidopsis thaliana OX=3702 GN=BHLH146 PE=2 SV=1	K	Transcription	transcription factor/transcription regulator [Medicago truncatula]
	c54756.graph_c0	1.35	1.45	2.11	2.55	2.25	1.08	0.72	0.38	0.31	0.14	0.25	0.34	2.32	0	1.33	1.37	0.9	1.64	1.65	1.23	1.51	2.01	1.47	1.09	0.84	0.64	0.77	0.49	0.67	0.28	--	--	Molecular Function: DNA binding (GO:0003677);; Molecular Function: protein dimerization activity (GO:0046983);;	--	--	--	Helix-loop-helix DNA-binding domain	Transcription factor bHLH30 OS=Arabidopsis thaliana OX=3702 GN=BHLH30 PE=1 SV=1	K	Transcription	hypothetical protein TSUD_39930 [Trifolium subterraneum]
	c68117.graph_c0	10.92	12.74	49.17	20.29	24.82	25.94	1.02	1.51	0.93	3.17	3.56	3.88	10.65	8.89	10.26	9.69	11.16	11.03	32.64	29.5	31.81	7.63	9.68	8.83	4	3.91	2.76	2.58	14.89	41.34	--	--	Molecular Function: protein dimerization activity (GO:0046983);;	K13422|1.40139e-111|cam:101507137|K13422 transcription factor MYC2 | (RefSeq) transcription factor MYC2-like	--	--	bHLH-MYC and R2R3-MYB transcription factors N-terminal	Transcription factor MYC2 OS=Arabidopsis thaliana OX=3702 GN=MYC2 PE=1 SV=2	K	Transcription	G-box element binding protein [Pisum sativum]
	c68613.graph_c0	0.52	0.3	0.85	1.07	1.01	0.75	1.88	2.14	1.81	2.21	4.06	2.3	1.99	1.49	1.86	0.39	0.24	0.27	0.8	0.78	0.72	0.38	0.1	1.26	7.67	6.49	5.81	0.52	0.39	0.76	--	--	Molecular Function: core promoter sequence-specific DNA binding (GO:0001046);; Molecular Function: transcriptional activator activity, RNA polymerase II transcription regulatory region sequence-specific binding (GO:0001228);; Cellular Component: nucleus (GO:0005634);; Biological Process: transcription from RNA polymerase II promoter (GO:0006366);;	--	--	--	Helix-loop-helix DNA-binding domain	Transcription factor bHLH69 OS=Arabidopsis thaliana OX=3702 GN=BHLH69 PE=2 SV=2	S	Function unknown	helix loop helix DNA-binding domain protein [Medicago truncatula]
	c68878.graph_c0	0.31	0.16	0.43	0	0	0	0	0	0	0	0	0	0.27	0	1.52	1.35	1.18	2.01	0	0	0	0.14	0	0	0	0	0	1.27	1.11	0.92	--	--	Molecular Function: RNA polymerase II regulatory region sequence-specific DNA binding (GO:0000977);; Molecular Function: transcription factor activity, sequence-specific DNA binding (GO:0003700);; Biological Process: regulation of transcription from RNA polymerase II promoter (GO:0006357);; Biological Process: cellular response to iron ion starvation (GO:0010106);; Molecular Function: protein dim…	--	--	--	Helix-loop-helix DNA-binding domain	Transcription factor ORG2 OS=Arabidopsis thaliana OX=3702 GN=ORG2 PE=1 SV=1	K	Transcription	PREDICTED: transcription factor bHLH100 [Cicer arietinum]
	c74787.graph_c0	0.66	0.57	3.24	3.63	2.89	4.23	0.52	0.39	0.97	0.52	0.78	0.84	0.29	0.36	0	1.53	2.17	1.78	2.6	3.55	3.24	0.35	0.33	1.15	0.63	0.53	0.52	2.29	3.25	1.98	--	--	--	--	--	--	Helix-loop-helix DNA-binding domain	Transcription factor bHLH93 OS=Arabidopsis thaliana OX=3702 GN=BHLH93 PE=1 SV=1	K	Transcription	transcription factor bHLH93-like protein [Trifolium pratense]
	c74875.graph_c0	4.82	9.13	5.46	12.9	10.28	7.74	8.57	7.61	7.34	2.99	3.58	2.77	1.79	2.31	3.92	15.12	11.75	13.88	13.37	14.1	10.17	7.25	7.22	5.79	7.96	8.84	8.15	8.17	8.02	7.84	--	--	Molecular Function: protein dimerization activity (GO:0046983);; Biological Process: petal morphogenesis (GO:0048446);;	--	--	--	Helix-loop-helix DNA-binding domain	Transcription factor BHLH089 OS=Oryza sativa subsp. japonica OX=39947 GN=BHLH089 PE=1 SV=1	K	Transcription	PREDICTED: transcription factor bHLH79-like [Cicer arietinum]
	c75017.graph_c0	1.26	3.8	1.2	13.46	18.01	2	4.1	5.12	4.29	0.38	0.76	0	0.33	0.71	0.15	2.91	2.74	3.17	8.25	9.18	8.15	5.4	6.29	5.29	0.79	0.74	0.43	3.14	2.61	0.46	--	--	Molecular Function: protein serine/threonine kinase activity (GO:0004674);; Cellular Component: cytosol (GO:0005829);; Biological Process: protein phosphorylation (GO:0006468);; Biological Process: intracellular signal transduction (GO:0035556);;	--	--	--	bHLH-MYC and R2R3-MYB transcription factors N-terminal	Protein RICE SALT SENSITIVE 3 OS=Oryza sativa subsp. japonica OX=39947 GN=RSS3 PE=1 SV=1	S	Function unknown	transcription factor-like protein [Medicago truncatula]
	c75038.graph_c1	23.15	25.97	22.72	20.93	15.83	21	3.78	2.21	2.5	2.85	4.14	2.83	1.58	2.29	2.12	15.28	16.21	16.26	16.41	15.34	16.87	13.92	19.47	16.66	2.98	3.77	3.47	14.29	11.15	14.33	--	--	Molecular Function: protein dimerization activity (GO:0046983);;	K13422|1.83775e-129|mtr:MTR_5g030430|K13422 transcription factor MYC2 | (RefSeq) basic helix loop helix (bHLH) family transcription factor	--	--	bHLH-MYC and R2R3-MYB transcription factors N-terminal	Transcription factor MYC2 OS=Arabidopsis thaliana OX=3702 GN=MYC2 PE=1 SV=2	K	Transcription	hypothetical protein TSUD_221970 [Trifolium subterraneum]
	c75135.graph_c0	35.78	43.35	35.92	24.55	22.89	28.44	24.68	30.34	24.97	5.04	5.49	3.78	13.52	12.55	10.39	27.19	33.54	27.28	24.4	24.87	27.99	44.51	41.95	41.68	3.74	4.77	3.88	34.09	31.46	31.83	--	--	Molecular Function: binding (GO:0005488);; Biological Process: transcription, DNA-templated (GO:0006351);; Biological Process: regulation of biological process (GO:0050789);;	--	--	--	Helix-loop-helix DNA-binding domain	Transcription factor HBI1 OS=Arabidopsis thaliana OX=3702 GN=HBI1 PE=1 SV=3	K	Transcription	BHLH transcription factor [Medicago truncatula]
	c75142.graph_c0	15.31	17.25	20.2	31.76	30.13	30.69	16.88	13.9	13.71	14.02	14.38	14.58	34.51	29.03	26.22	22.93	26.47	25.9	46.98	47.89	48.68	21.29	21.64	22.08	13.08	15.21	13.93	15.3	18.24	28.39	--	--	Molecular Function: protein dimerization activity (GO:0046983);;	--	--	--	bHLH-MYC and R2R3-MYB transcription factors N-terminal;; Helix-loop-helix DNA-binding domain	Transcription factor bHLH13 OS=Arabidopsis thaliana OX=3702 GN=BHLH13 PE=1 SV=1	K	Transcription	hypothetical protein TSUD_350110 [Trifolium subterraneum]
	c75142.graph_c2	13.86	16.46	18.92	20.8	21.68	20.84	2.46	3.12	4.21	2.78	2.85	2.55	5.23	1.79	2.79	15.73	21.05	15.85	37.28	34.6	33.53	18.89	22.07	23.02	3.75	3.49	3.21	12.11	11.11	21.51	--	--	Molecular Function: transcription factor activity, sequence-specific DNA binding (GO:0003700);; Cellular Component: nucleus (GO:0005634);; Biological Process: regulation of transcription, DNA-templated (GO:0006355);; Biological Process: response to abscisic acid (GO:0009737);; Molecular Function: protein dimerization activity (GO:0046983);;	--	--	--	bHLH-MYC and R2R3-MYB transcription factors N-terminal	Transcription factor bHLH13 OS=Arabidopsis thaliana OX=3702 GN=BHLH13 PE=1 SV=1	K	Transcription	ABA-inducible bHLH-type transcription factor [Medicago truncatula]
	c75654.graph_c0	48.43	51.03	37.52	70.61	60.28	62.53	48.22	41.63	47.84	63.78	60.24	57.42	19.32	21.94	20.27	49.46	64.67	53.23	70.15	66.77	72.29	36.64	42.02	45.3	39.42	45	38.3	37.64	42.49	34.31	--	--	Molecular Function: protein dimerization activity (GO:0046983);;	--	--	--	--	Transcription factor bHLH147 OS=Arabidopsis thaliana OX=3702 GN=BHLH147 PE=1 SV=1	K	Transcription	transcription factor bHLH147 [Medicago truncatula]
	c78345.graph_c0	1.48	1.32	2.74	5.98	5.59	6.58	1.17	0.63	0.54	0.17	0	0.17	0.4	0.99	2.14	0.48	0.2	0.27	6.01	5.91	4.83	0.67	0.9	0.41	0	0.13	0	2.08	1.31	1.83	--	--	Molecular Function: protein dimerization activity (GO:0046983);;	--	--	--	Helix-loop-helix DNA-binding domain	Transcription factor AIG1 OS=Arabidopsis thaliana OX=3702 GN=BHLH32 PE=1 SV=1	K	Transcription	transcription factor [Medicago truncatula]
	c78473.graph_c0	5.03	7.68	6.21	4.82	4.51	3.07	5.29	5.77	6.62	1.99	2.15	1.32	5.24	7.21	5.01	7.8	8.41	7.58	4.8	6.91	5.95	5.63	5.47	6.12	3.72	2.8	4.07	5.9	5.93	4.47	--	--	Molecular Function: 2-alkenal reductase [NAD(P)] activity (GO:0032440);; Molecular Function: protein dimerization activity (GO:0046983);; Biological Process: oxidation-reduction process (GO:0055114);;	--	--	--	Helix-loop-helix DNA-binding domain	Transcription factor bHLH30 OS=Arabidopsis thaliana OX=3702 GN=BHLH30 PE=1 SV=1	K	Transcription	unknown [Lotus japonicus]
	c78963.graph_c0	0.51	0.87	0.43	0.62	0.54	0.18	1.34	1.34	0.82	1.23	0.95	0.76	3.74	3.15	3.14	0.73	0.8	0.84	0.27	0.48	0.61	0.4	0.46	0.14	1.46	2	1.12	0.26	0.38	0.21	--	--	Cellular Component: nucleus (GO:0005634);; Biological Process: regulation of transcription, DNA-templated (GO:0006355);; Biological Process: flavonoid biosynthetic process (GO:0009813);; Molecular Function: protein dimerization activity (GO:0046983);;	--	--	--	bHLH-MYC and R2R3-MYB transcription factors N-terminal;; Helix-loop-helix DNA-binding domain	Basic helix-loop-helix protein A OS=Pisum sativum OX=3888 GN=BHLH PE=3 SV=1	K	Transcription	RecName: Full=Basic helix-loop-helix protein A
	c79095.graph_c0	1.61	1.79	1.49	1.74	3.21	0.98	2.2	1.27	1.36	0.96	0.54	0.76	0.39	0.9	0.74	2.67	2.24	1.67	2.06	1.65	1.78	1.51	2.79	1.66	1.42	1.9	1.93	2.18	2.18	1.36	--	--	--	--	--	--	Helix-loop-helix DNA-binding domain	Transcription factor ICE1 OS=Arabidopsis thaliana OX=3702 GN=SCRM PE=1 SV=1	K	Transcription	BHLH transcriptional factor [Medicago truncatula]
	c79363.graph_c0	9.78	15.6	19.22	19.26	19.07	24.41	10.75	16.04	15.6	10.01	8.74	10.38	9.56	9.06	6.84	17.72	16.82	17.63	19.67	20.4	20.08	9.9	11.41	8.75	12.85	12.75	14.11	10.63	15.66	7.55	--	--	Molecular Function: protein dimerization activity (GO:0046983);;	--	--	--	Helix-loop-helix DNA-binding domain	Transcription factor bHLH70 OS=Arabidopsis thaliana OX=3702 GN=BHLH70 PE=2 SV=1	K	Transcription	transcription factor [Medicago truncatula]
	c79495.graph_c0	0.28	0.17	0.19	0	0.15	0	0.64	0.44	0.21	1.46	0.9	2.15	0.87	0	0.77	0	0.05	0	0.19	0.05	0.1	0	0	0	0.05	0.37	0.44	0	0	0.05	--	--	--	--	--	--	Helix-loop-helix DNA-binding domain	Transcription factor bHLH115 OS=Arabidopsis thaliana OX=3702 GN=BHLH115 PE=1 SV=1	--	--	BHLH domain class transcription factor [Medicago truncatula]
	c79609.graph_c0	58.75	63.13	57.73	91.66	76.49	63.19	54.62	45.31	51.84	56.35	62.86	53.29	46.41	37.97	42.15	30.02	30.44	32.95	63.8	65.96	79.24	30.93	42.68	38.42	39.6	43.94	45.42	31.32	27.73	41.4	--	--	Molecular Function: protein dimerization activity (GO:0046983);;	--	--	--	--	Transcription factor bHLH149 OS=Arabidopsis thaliana OX=3702 GN=BHLH149 PE=1 SV=1	K	Transcription	transcription factor bHLH147 [Medicago truncatula]
	c79805.graph_c0	2.72	2.17	2.83	3.11	3.82	3.58	4.96	3.95	6.8	3.59	4.27	4.86	4.27	5.15	4.24	0.94	0.9	1.3	2.76	4.09	2.54	3.07	2.45	2.96	6	4.76	4.29	1.35	1.08	2.48	--	--	Molecular Function: oxidoreductase activity (GO:0016491);; Molecular Function: protein dimerization activity (GO:0046983);;	--	--	--	Helix-loop-helix DNA-binding domain	Transcription factor bHLH93 OS=Arabidopsis thaliana OX=3702 GN=BHLH93 PE=1 SV=1	K	Transcription	transcription factor bHLH93-like protein [Trifolium pratense]
	c81260.graph_c0	2.05	2.4	3.22	0.43	1.48	0.86	2.04	4.29	3.63	0.47	1.03	0.49	2.14	1.55	0.24	0.16	0.28	0.21	0.26	0.17	0.68	0.32	0.1	0.1	0.1	0	0	0	1.36	0.34	--	--	Molecular Function: DNA binding (GO:0003677);;	--	--	--	Helix-loop-helix DNA-binding domain	Transcription factor bHLH162 OS=Arabidopsis thaliana OX=3702 GN=BHLH162 PE=1 SV=1	S	Function unknown	Helix-loop-helix DNA-binding [Medicago truncatula]
	c81849.graph_c0	5.01	5.13	3.51	0.57	0.31	0.5	3.96	3.75	3.67	0.73	0.55	0.84	3.44	8.1	7.66	2.73	2.51	2.34	2.31	1.25	1.45	1.32	2.32	2.37	0.61	1.27	0.31	0.66	1.73	0.81	--	--	Molecular Function: protein dimerization activity (GO:0046983);;	--	--	--	--	Transcription factor bHLH62 OS=Arabidopsis thaliana OX=3702 GN=BHLH62 PE=2 SV=1	K	Transcription	BHLH transcription factor [Medicago truncatula]
	c82738.graph_c0	57.53	55.63	45.51	46.34	41.39	33.31	30.01	29.7	30.64	20.53	19.74	19.85	37.92	41.26	35.64	72.74	69.34	71.61	49.93	43.45	46	47.29	45.65	43.07	21.13	23.23	20.84	37	28.5	34.19	--	--	--	--	--	--	--	Transcription factor bHLH145 OS=Arabidopsis thaliana OX=3702 GN=BHLH145 PE=1 SV=1	K	Transcription	transcription factor [Medicago truncatula]
	c82887.graph_c0	10.53	8.58	7.43	3.03	2.31	2.25	1.67	2.26	1.46	0.73	0.46	1.15	3.92	5.58	5.9	7.72	8.31	7.99	4.34	3.83	3.98	6.32	4.8	5.34	1.87	1.09	1.88	4.56	5.33	5.98	--	--	Molecular Function: kinase activity (GO:0016301);; Biological Process: phosphorylation (GO:0016310);;	--	--	--	bHLH-MYC and R2R3-MYB transcription factors N-terminal	Protein RICE SALT SENSITIVE 3 OS=Oryza sativa subsp. japonica OX=39947 GN=RSS3 PE=1 SV=1	S	Function unknown	Serine/Threonine-kinase WNK (WNK)-like protein [Medicago truncatula]
	c82930.graph_c0	12.53	11.96	14.17	8.68	12.57	10.2	25.48	22.85	21.2	30.62	26.67	31.96	29.76	27.53	24.19	10.88	11.42	11.1	14.49	15.59	13.52	16.64	12.75	14.65	24.39	24.09	21.53	9.22	11.34	12.17	--	--	Molecular Function: protein dimerization activity (GO:0046983);;	--	--	--	--	Transcription factor bHLH104 OS=Arabidopsis thaliana OX=3702 GN=BHLH104 PE=1 SV=1	K	Transcription	hypothetical protein TSUD_17760 [Trifolium subterraneum]
	c83178.graph_c0	24.35	18.3	11.78	6.36	7.82	4.46	15.71	19.7	21.77	11.75	14.89	13.77	16.58	8.58	11.66	16.52	21.48	18.59	7.49	8.13	6.5	16.92	16.05	16.46	9.45	9.57	11.8	12.61	9.78	11.21	--	--	Molecular Function: protein dimerization activity (GO:0046983);;	--	--	--	--	Transcription factor BHLH094 OS=Oryza sativa subsp. japonica OX=39947 GN=BHLH094 PE=1 SV=2	K	Transcription	transcription factor [Medicago truncatula]
	c83378.graph_c0	18.71	18.44	10.83	9.86	13.07	17.25	11.4	11.59	13.74	6.02	6.78	9.68	8.14	14.19	10.75	4.01	4.81	6.07	12.09	13.04	12.57	9.73	8.81	10.01	8.14	7.89	8.15	6.24	5.72	7.87	--	--	Molecular Function: protein dimerization activity (GO:0046983);;	--	--	--	Helix-loop-helix DNA-binding domain	Transcription factor bHLH51 OS=Arabidopsis thaliana OX=3702 GN=BHLH51 PE=2 SV=1	K	Transcription	transcription factor [Medicago truncatula]
	c83418.graph_c1	26.54	30.52	18.84	21.65	22.06	22.37	44.47	49.45	57.46	12.33	12.23	13.61	53	42.67	47.12	35.77	40.59	34.66	31.55	33.32	32.05	44.54	41.14	44.77	13.94	13.23	12.77	20.45	24.84	23.61	--	--	Molecular Function: DNA binding (GO:0003677);; Molecular Function: transcription factor activity, sequence-specific DNA binding (GO:0003700);; Cellular Component: nucleus (GO:0005634);; Biological Process: regulation of transcription, DNA-templated (GO:0006355);; Biological Process: positive regulation of flower development (GO:0009911);; Molecular Function: protein dimerization activity (GO:0046…	--	--	--	--	--	K	Transcription	transcription factor bHLH63-like protein [Trifolium pratense]
	c83522.graph_c0	10.77	10.79	6.02	7.85	6.04	8.46	15.37	13.84	11.53	3.54	4.82	3.59	12.48	9.03	11.97	20.01	22.3	20.24	16.03	14.12	14.89	15.05	17.76	18.17	5.7	5.5	4.13	13.91	16.34	16.06	--	--	Molecular Function: protein dimerization activity (GO:0046983);;	--	--	--	--	Transcription factor bHLH147 OS=Arabidopsis thaliana OX=3702 GN=BHLH147 PE=1 SV=1	K	Transcription	transcription factor bHLH147-like protein [Trifolium pratense]
	c84457.graph_c0	0.37	0.05	0.39	0.06	0.08	0.12	0	0	0.26	0.24	0.47	0.16	0.58	0	0	0	0.04	0.31	0.12	0.29	0.2	0.09	0.24	0.04	0.82	0.82	0.85	0.4	0.09	0.16	--	--	Molecular Function: DNA binding (GO:0003677);; Molecular Function: protein dimerization activity (GO:0046983);;	--	--	--	Helix-loop-helix DNA-binding domain	Putative transcription factor bHLH041 OS=Arabidopsis thaliana OX=3702 GN=BHLH41 PE=3 SV=1	S	Function unknown	basic helix loop helix (BHLH) DNA-binding family protein [Medicago truncatula]
	c84622.graph_c0	17.63	14.7	18.87	1.2	0.67	0.95	3	1.9	2.66	1.04	1.35	0.98	8.2	7.18	5.15	1.73	2.93	2.45	1.47	1.09	1.65	1.35	1.69	2.13	0.89	0	0.76	1.03	1.78	2.56	--	--	Molecular Function: core promoter sequence-specific DNA binding (GO:0001046);; Molecular Function: transcriptional activator activity, RNA polymerase II transcription regulatory region sequence-specific binding (GO:0001228);; Cellular Component: nucleus (GO:0005634);; Biological Process: positive regulation of transcription from RNA polymerase II promoter (GO:0045944);; Molecular Function: protei…	--	--	--	--	Transcription factor bHLH153 OS=Arabidopsis thaliana OX=3702 GN=BHLH153 PE=1 SV=1	S	Function unknown	BHLH transcription factor-like protein [Medicago truncatula]
	c85177.graph_c0	16.88	16.94	14.2	4.84	4.86	5.74	17.37	18.5	17.83	17.44	17.67	16.68	18.71	15.75	20.01	5.16	6.42	5.63	4.84	6.59	6.85	17.48	14.79	16.27	23.95	26.51	25.97	7.21	6.43	9.3	--	--	Molecular Function: core promoter sequence-specific DNA binding (GO:0001046);; Molecular Function: transcriptional activator activity, RNA polymerase II transcription regulatory region sequence-specific binding (GO:0001228);; Cellular Component: nucleus (GO:0005634);; Biological Process: transcription from RNA polymerase II promoter (GO:0006366);; Molecular Function: protein dimerization activity…	--	--	--	--	Transcription factor bHLH122 OS=Arabidopsis thaliana OX=3702 GN=BHLH122 PE=1 SV=1	K	Transcription	transcription factor bHLH130, partial [Trifolium pratense]
	c85403.graph_c0	20.23	16.2	14.32	8.64	6.22	7.08	12.3	10.62	12.91	7.49	7.23	8.4	13.21	17.86	15.79	15.84	17.02	16.43	9.95	8.25	10.14	15.83	13.04	12.86	8.4	7.42	8.68	14.81	10.45	12.92	--	--	Molecular Function: protein dimerization activity (GO:0046983);;	--	--	--	Helix-loop-helix DNA-binding domain	Transcription factor bHLH48 OS=Arabidopsis thaliana OX=3702 GN=BHLH48 PE=2 SV=1	--	--	transcription factor [Medicago truncatula]
	c85485.graph_c0	0.8	3.98	1.54	2.7	2.78	0.99	4.45	3.98	3.52	0.58	0.79	2.2	0	0	0	9.06	13.63	10.61	9.54	8.9	10.03	13.76	16.56	14.5	2.87	2.84	2.93	7.54	13.86	5.86	--	--	--	--	--	--	--	Transcription factor bHLH146 OS=Arabidopsis thaliana OX=3702 GN=BHLH146 PE=2 SV=1	K	Transcription	hypothetical protein TSUD_205100 [Trifolium subterraneum]
	c85522.graph_c0	11.25	13.07	9.3	2.76	2.58	1.41	4.22	3.9	3.49	0.9	0.96	2.41	12.95	14.18	17.03	16.75	20.93	20.24	3.09	3.89	4.24	5.42	5.71	6.33	1.79	2.19	1.44	7.4	6.48	8.93	--	--	Molecular Function: core promoter sequence-specific DNA binding (GO:0001046);; Molecular Function: transcriptional activator activity, RNA polymerase II transcription regulatory region sequence-specific binding (GO:0001228);; Cellular Component: nucleus (GO:0005634);; Biological Process: cuticle development (GO:0042335);; Biological Process: positive regulation of transcription from RNA polymeras…	--	--	--	--	Transcription factor bHLH80 OS=Arabidopsis thaliana OX=3702 GN=BHLH80 PE=2 SV=1	K	Transcription	transcription factor [Medicago truncatula]
	c86008.graph_c0	29.71	31.04	32.07	25.74	24.84	29.46	34.32	26.94	39.58	35.26	39.4	35.67	46.35	41.8	48.68	16.47	20.57	18.38	23.37	24.22	25.34	34.12	27.46	29.8	19.02	21.09	21.54	14.71	17.24	16.5	--	--	Molecular Function: core promoter sequence-specific DNA binding (GO:0001046);; Molecular Function: transcriptional activator activity, RNA polymerase II transcription regulatory region sequence-specific binding (GO:0001228);; Cellular Component: nucleus (GO:0005634);; Biological Process: positive regulation of transcription from RNA polymerase II promoter (GO:0045944);; Molecular Function: protei…	--	--	--	--	Transcription factor bHLH68 OS=Arabidopsis thaliana OX=3702 GN=BHLH68 PE=1 SV=2	S	Function unknown	BHLH transcription factor-like protein [Medicago truncatula]
	c86560.graph_c0	29.15	27.48	32	6.67	7.94	9.53	6.57	9.31	9.27	1.14	0.3	1.13	21.61	16.45	16.87	9.49	15.01	12.01	7.93	7.99	7.76	10.15	9.75	12.02	2.88	2.11	3.6	11.52	12.9	13.53	--	--	Molecular Function: binding (GO:0005488);; Molecular Function: oxidoreductase activity (GO:0016491);;	--	--	--	Helix-loop-helix DNA-binding domain	Transcription factor bHLH25 OS=Arabidopsis thaliana OX=3702 GN=BHLH25 PE=2 SV=2	K	Transcription	transcription factor bHLH25-like protein, partial [Trifolium pratense]
	c86996.graph_c0	17.71	14.13	21.41	19.54	17.42	18.04	10.36	10.76	10.99	28.53	37.87	31.8	40.74	35.39	36.9	7.57	11.62	11.33	18.63	16.71	16.86	14.95	10.25	10.46	32.25	28.5	25.7	7.63	5.61	10.34	--	--	Molecular Function: transcription factor activity, sequence-specific DNA binding (GO:0003700);; Molecular Function: protein serine/threonine kinase activity (GO:0004674);; Cellular Component: nucleus (GO:0005634);; Cellular Component: cytosol (GO:0005829);; Biological Process: regulation of transcription, DNA-templated (GO:0006355);; Biological Process: protein phosphorylation (GO:0006468);; Biol…	--	--	--	bHLH-MYC and R2R3-MYB transcription factors N-terminal	Transcription factor LHW OS=Arabidopsis thaliana OX=3702 GN=LHW PE=1 SV=1	S	Function unknown	transcription factor LHW-like protein [Trifolium pratense]
	c87034.graph_c0	2.03	1.84	1.72	0.1	0	0	0	0.57	0	0.09	0.75	0.16	1.99	1.05	0.47	0.17	0.39	0.13	0.2	0.16	0.13	0	0	0.04	0.33	0.2	0.25	0.53	0.14	0.35	--	--	Molecular Function: core promoter sequence-specific DNA binding (GO:0001046);; Molecular Function: transcriptional activator activity, RNA polymerase II transcription regulatory region sequence-specific binding (GO:0001228);; Cellular Component: nucleus (GO:0005634);; Biological Process: positive regulation of transcription from RNA polymerase II promoter (GO:0045944);; Molecular Function: protei…	--	--	--	--	Transcription factor bHLH113 OS=Arabidopsis thaliana OX=3702 GN=BHLH113 PE=2 SV=1	K	Transcription	PREDICTED: transcription factor bHLH113-like isoform X2 [Cicer arietinum]
	c87036.graph_c0	58.94	80.05	23.75	57.61	46.64	87.12	38.4	34.35	41.68	29.24	37.53	40.62	135.93	163.02	182.86	63.8	76.47	70.79	85.11	89.93	84.35	43.9	56.61	58.59	18.68	16.24	17.62	38.95	74.37	94.69	--	--	Molecular Function: core promoter sequence-specific DNA binding (GO:0001046);; Molecular Function: transcriptional activator activity, RNA polymerase II transcription regulatory region sequence-specific binding (GO:0001228);; Cellular Component: nucleus (GO:0005634);; Biological Process: positive regulation of transcription from RNA polymerase II promoter (GO:0045944);; Molecular Function: protei…	--	--	--	Helix-loop-helix DNA-binding domain	Transcription factor bHLH130 OS=Arabidopsis thaliana OX=3702 GN=BHLH130 PE=1 SV=1	K	Transcription	hypothetical protein TSUD_121790 [Trifolium subterraneum]
	c87627.graph_c0	8.22	8.77	5.38	12.34	12.5	7.17	11.68	10.64	12.17	11.85	13.35	11.44	3.69	2.6	2.41	16.16	17.4	17.98	14.03	12.59	12.23	12.81	12.92	10.59	7.43	9.19	9.04	11.34	11.02	6.5	--	--	Molecular Function: DNA binding (GO:0003677);; Molecular Function: protein dimerization activity (GO:0046983);;	--	--	--	Helix-loop-helix DNA-binding domain	Transcription factor ICE1 OS=Arabidopsis thaliana OX=3702 GN=SCRM PE=1 SV=1	--	--	basic helix loop helix protein BHLH23 [Medicago truncatula]
	c88489.graph_c1	9.4	10.33	9.94	11.2	15.4	9.84	7.84	10.3	9.67	2.21	2.78	1.41	5.61	7.47	10.83	35.45	40.5	36.93	21.35	19.31	21.41	24.67	22.47	22.21	0.58	0.88	0.64	11.55	17.11	14.16	--	--	Molecular Function: binding (GO:0005488);;	--	--	--	--	Transcription factor NAI1 OS=Arabidopsis thaliana OX=3702 GN=NAI1 PE=2 SV=1	--	--	Transcription factor bHLH19 [Cajanus cajan]
	c88559.graph_c0	0.37	1.42	0.83	1.35	1.46	0.88	0.32	0.21	0	2.24	1.89	3.16	5.06	2.27	0.81	0.05	0.08	0.06	0.26	0.05	0.27	0.6	0.22	0.19	0.98	0.28	0.53	0	0.81	2.02	--	--	Molecular Function: protein dimerization activity (GO:0046983);;	--	--	--	Helix-loop-helix DNA-binding domain	Transcription factor bHLH130 OS=Arabidopsis thaliana OX=3702 GN=BHLH130 PE=1 SV=1	--	--	transcription factor bHLH122-like protein [Medicago truncatula]
	c88822.graph_c0	16.17	16.09	12.2	9.29	9.43	10.46	20.72	21.62	25.01	15.12	18.77	16.44	38.52	32.7	38.16	20.72	18.46	19.21	10.84	11.41	11.02	17.83	14.63	16	13.72	12.8	13.99	11.68	12.3	13.22	--	--	Molecular Function: protein dimerization activity (GO:0046983);;	--	--	--	--	Transcription factor bHLH121 OS=Arabidopsis thaliana OX=3702 GN=BHLH121 PE=1 SV=1	K	Transcription	transcription factor [Medicago truncatula]
	c88925.graph_c0	9.6	7.11	6.8	4.74	5.04	4.92	3.18	3.55	2.56	1.53	1.96	1.33	7.13	6.88	8.42	7.58	9.1	7.78	8.91	7.43	8.43	7.36	5.44	6.75	2.94	2.59	2.82	6.46	7.89	9.63	--	--	Molecular Function: protein dimerization activity (GO:0046983);;	--	--	--	Helix-loop-helix DNA-binding domain	Transcription factor bHLH121 OS=Arabidopsis thaliana OX=3702 GN=BHLH121 PE=1 SV=1	K	Transcription	transcription factor [Medicago truncatula]
	c89482.graph_c0	19.75	19.99	19.1	8.64	9.06	7.43	16.81	16.85	18.95	10.18	13.02	12.5	23.66	25.25	24.55	17.26	16.89	17.01	8.77	9.19	8.1	12.21	12.01	12.11	8.76	9.83	9.66	12.38	10.13	15.1	--	--	Molecular Function: core promoter sequence-specific DNA binding (GO:0001046);; Molecular Function: transcriptional activator activity, RNA polymerase II transcription regulatory region sequence-specific binding (GO:0001228);; Cellular Component: nucleus (GO:0005634);; Biological Process: positive regulation of transcription from RNA polymerase II promoter (GO:0045944);; Molecular Function: protei…	--	--	--	Helix-loop-helix DNA-binding domain	Transcription factor bHLH130 OS=Arabidopsis thaliana OX=3702 GN=BHLH130 PE=1 SV=1	K	Transcription	transcription factor bHLH122-like protein [Medicago truncatula]
	c89766.graph_c0	14.25	12.99	12.04	6.41	6.04	6.43	6.02	7.36	7.46	4.74	3.8	4.22	9.6	11.16	11.43	10.86	11.77	11.91	8.9	7.34	9.65	9.94	9.48	9.26	4.81	5.12	5.69	9.01	7.74	9.62	--	--	Molecular Function: protein dimerization activity (GO:0046983);;	--	--	--	Helix-loop-helix DNA-binding domain	Transcription factor bHLH49 OS=Arabidopsis thaliana OX=3702 GN=BHLH49 PE=1 SV=1	K	Transcription	BHLH transcription factor [Medicago truncatula]
	c89936.graph_c0	13.84	21.31	22.91	26.38	23.49	25.42	24.78	23.38	25.34	20.53	22.25	22.34	21.95	17.35	24.9	15.6	17.62	16.6	35.53	34.54	34.62	29.53	25.16	27.5	26.36	23.78	22.3	11.16	11.17	14.62	--	--	Molecular Function: core promoter sequence-specific DNA binding (GO:0001046);; Molecular Function: transcriptional activator activity, RNA polymerase II transcription regulatory region sequence-specific binding (GO:0001228);; Cellular Component: nucleus (GO:0005634);; Biological Process: positive regulation of transcription from RNA polymerase II promoter (GO:0045944);; Molecular Function: protei…	--	--	--	Helix-loop-helix DNA-binding domain	Transcription factor bHLH130 OS=Arabidopsis thaliana OX=3702 GN=BHLH130 PE=1 SV=1	K	Transcription	hypothetical protein TSUD_109710 [Trifolium subterraneum]
	c89946.graph_c1	30.11	36.84	24.74	6.7	7.39	8.7	24.65	21.33	28.08	3.07	3.64	4.74	16.48	24.75	20.38	7.33	11.57	10.3	9.2	9.1	9.09	17.3	14.8	18.15	6.04	6.34	7.03	6.56	5.64	6.97	--	--	Molecular Function: protein dimerization activity (GO:0046983);;	--	--	--	Helix-loop-helix DNA-binding domain	Transcription factor bHLH62 OS=Arabidopsis thaliana OX=3702 GN=BHLH62 PE=2 SV=1	K	Transcription	BHLH transcription factor [Medicago truncatula]
	c90012.graph_c0	1.56	1.11	0.72	1.75	1.7	1.13	1.55	0.84	1.55	3.14	3.5	2.51	1.45	2.23	0.66	0.5	1.08	0.7	2.78	2.63	1.94	1.96	1.23	2.05	2.37	2.71	3.67	0.33	0.6	1.01	--	--	Molecular Function: binding (GO:0005488);;	--	--	--	--	Transcription factor bHLH110 OS=Arabidopsis thaliana OX=3702 GN=BHLH110 PE=2 SV=2	S	Function unknown	BHLH transcription factor-like protein [Medicago truncatula]
	c91751.graph_c0	25.02	25.77	23.49	6.74	8.28	8.87	11.74	11.4	13.74	5.94	7.39	6.87	23.3	25.17	20.49	19.24	21.8	18.91	9.6	9.82	9.63	20.78	20.25	19.01	9.98	9.2	8.65	13.4	11.61	17.54	--	--	--	--	--	--	--	Transcription factor bHLH143 OS=Arabidopsis thaliana OX=3702 GN=BHLH143 PE=1 SV=1	K	Transcription	transcription factor bHLH143 [Trifolium pratense]
	c91782.graph_c0	4.18	5.99	2.4	0.65	2.62	1.56	0.18	0.44	0.13	1.42	0.95	0.33	2.73	5.12	3.91	9.25	11.78	13.04	4.48	8.29	5.73	3.34	4.02	2.8	0.96	1.44	1.67	2.5	3.02	1.92	--	--	Molecular Function: binding (GO:0005488);;	--	--	--	Helix-loop-helix DNA-binding domain	Transcription factor bHLH25 OS=Arabidopsis thaliana OX=3702 GN=BHLH25 PE=2 SV=2	--	--	PREDICTED: transcription factor bHLH18-like [Cicer arietinum]
	c91789.graph_c0	5.22	5.4	6	1.22	0.7	1.07	4	3.46	4.51	1.32	1.37	2.27	5.33	7.01	3.4	2.6	1.92	2.12	1.02	1.82	1.91	4.4	4.03	3.33	1.48	2.21	2.56	2.28	1.79	1.99	--	--	Molecular Function: protein dimerization activity (GO:0046983);;	--	--	--	Helix-loop-helix DNA-binding domain	Transcription factor bHLH25 OS=Arabidopsis thaliana OX=3702 GN=BHLH25 PE=2 SV=2	K	Transcription	transcription factor bHLH25-like protein [Trifolium pratense]
	c92106.graph_c0	0.28	3.58	5.19	0	0.37	0	0	0	0	2.77	2.36	2.49	7.77	0.31	1.63	0.16	0	0	0.59	0.82	0.19	0.26	0.25	0.08	8.7	7.14	5.32	0	0.09	0.16	--	--	Molecular Function: protein dimerization activity (GO:0046983);;	--	--	--	--	Transcription factor bHLH25 OS=Arabidopsis thaliana OX=3702 GN=BHLH25 PE=2 SV=2	--	--	hypothetical protein TSUD_259690 [Trifolium subterraneum]
	c93299.graph_c3	5.72	5.12	6.58	3.04	2.52	3.37	2.3	3.94	3.41	4.79	3.45	4.02	4.51	7.61	6.07	3.93	4.77	4.48	3.64	3.79	3.23	7.08	6.66	8.6	1.82	1.46	0.76	3.63	3.92	4.78	--	--	Molecular Function: core promoter sequence-specific DNA binding (GO:0001046);; Molecular Function: transcriptional activator activity, RNA polymerase II transcription regulatory region sequence-specific binding (GO:0001228);; Cellular Component: nucleus (GO:0005634);; Biological Process: transcription from RNA polymerase II promoter (GO:0006366);; Molecular Function: protein dimerization activity…	--	--	--	--	Transcription factor bHLH68 OS=Arabidopsis thaliana OX=3702 GN=BHLH68 PE=1 SV=2	K	Transcription	BHLH transcription factor-like protein [Medicago truncatula]
	c93498.graph_c0	6.78	8.75	8.53	6.77	5.26	4.74	3.19	3.05	2.87	6.53	7.07	5.94	10.3	5.64	3.24	2.78	4.91	3.29	3.56	4.43	4.23	4.41	4.38	4.05	6.67	5.01	5.85	2.94	3.04	3.52	--	--	Molecular Function: core promoter sequence-specific DNA binding (GO:0001046);; Molecular Function: transcriptional activator activity, RNA polymerase II transcription regulatory region sequence-specific binding (GO:0001228);; Cellular Component: nucleus (GO:0005634);; Biological Process: transcription from RNA polymerase II promoter (GO:0006366);; Molecular Function: protein dimerization activity…	--	--	--	--	Transcription factor bHLH66 OS=Arabidopsis thaliana OX=3702 GN=BHLH66 PE=1 SV=1	K	Transcription	hypothetical protein TSUD_202240 [Trifolium subterraneum]
	c93579.graph_c0	1.33	0.94	2.42	0.35	1.05	0.58	0.03	0.18	0.75	0.1	0.16	0.14	10.28	5.16	5.12	2.86	3.29	3.07	5.31	6.89	6.42	3.95	3.33	3.43	0.17	0.27	0.66	0.19	5.5	46.51	--	--	Molecular Function: binding (GO:0005488);;	--	--	--	--	Transcription factor bHLH19 OS=Arabidopsis thaliana OX=3702 GN=BHLH19 PE=1 SV=1	K	Transcription	basic helix loop helix (bHLH) DNA-binding family protein [Medicago truncatula]
	c93650.graph_c0	48.87	47.93	47.83	21.59	18.62	18.62	21.63	23.57	24.71	13.6	14.02	13.64	38.44	33.9	42.02	27.46	30.27	29.15	15.37	15.16	16.6	24.22	22.15	23.61	5.74	7.18	9.23	18.43	18.91	18.96	--	--	Biological Process: primary metabolic process (GO:0044238);; Biological Process: cellular macromolecule metabolic process (GO:0044260);; Molecular Function: protein dimerization activity (GO:0046983);; Biological Process: regulation of cellular process (GO:0050794);;	--	--	--	bHLH-MYC and R2R3-MYB transcription factors N-terminal	Transcription factor bHLH155 OS=Arabidopsis thaliana OX=3702 GN=BHLH155 PE=1 SV=1	S	Function unknown	transcription factor bHLH155-like protein [Trifolium pratense]
	c94349.graph_c0	6.35	8.21	7.84	1.86	1.73	1.23	3.96	2.25	2.61	5.44	4.51	5.39	5.39	6	5.98	4.37	5.17	3.91	2.7	2.9	2.04	3.98	3.15	3.79	4.92	4.04	6.08	3.53	3.9	3.24	[R]	General function prediction only	Molecular Function: DNA binding (GO:0003677);; Biological Process: DNA repair (GO:0006281);; Molecular Function: DNA 5'-adenosine monophosphate hydrolase activity (GO:0033699);; Biological Process: nucleic acid phosphodiester bond hydrolysis (GO:0090305);;	K10863|0|mtr:MTR_1g024820|K10863 aprataxin [EC:3.-.-.-] | (RefSeq) transcription factor bHLH140-like protein	[L]	Replication, recombination and repair	AAA domain;; Scavenger mRNA decapping enzyme C-term binding;; HIT domain;; C2HE / C2H2 / C2HC zinc-binding finger	Transcription factor bHLH140 OS=Arabidopsis thaliana OX=3702 GN=BHLH140 PE=3 SV=1	S	Function unknown	transcription factor bHLH140-like protein [Trifolium pratense]
	c94898.graph_c1	5.9	5.79	7.13	4.69	5.02	5.65	8.89	6.56	6.88	6.22	5.12	6.05	14.33	14.25	13.75	5.64	6.2	5.4	5.31	4.66	6.2	5.5	6.06	6.17	4.93	4.57	4.22	4.74	5.31	7.45	--	--	Molecular Function: transcription factor activity, sequence-specific DNA binding (GO:0003700);; Biological Process: regulation of transcription, DNA-templated (GO:0006355);; Biological Process: cellular response to iron ion starvation (GO:0010106);; Molecular Function: protein dimerization activity (GO:0046983);; Biological Process: iron ion homeostasis (GO:0055072);;	--	--	--	--	Transcription factor bHLH47 OS=Arabidopsis thaliana OX=3702 GN=BHLH47 PE=1 SV=1	K	Transcription	transcription factor bHLH47-like protein [Trifolium pratense]
	c39304.graph_c0	0	0	0	0	0	0	0	0	0	0	0	0	0	0	0	0	0	0	1.58	0	0	0	0	0	0	0	0	0	0	0	--	--	Molecular Function: protein dimerization activity (GO:0046983);;	--	--	--	--	Transcription factor SAC51 OS=Arabidopsis thaliana OX=3702 GN=SAC51 PE=2 SV=1	K	Transcription	Transcription factor bHLH145 [Glycine soja]
	c51358.graph_c0	0	0	0	0	0	0.17	0	0	0.79	0	0	0	0	0	0	0.17	0	0	0	0	0.27	0	0	0.93	0	0	1.29	0	0	0.54	--	--	Molecular Function: DNA binding (GO:0003677);; Molecular Function: protein dimerization activity (GO:0046983);;	--	--	--	Helix-loop-helix DNA-binding domain	Transcription factor bHLH131 OS=Arabidopsis thaliana OX=3702 GN=BHLH131 PE=2 SV=1	S	Function unknown	PREDICTED: transcription factor bHLH131-like [Cicer arietinum]
	c53505.graph_c0	0	0	0	0	0	0	0	0	0	0	0	0	0	0	0	0	0.41	0.15	0.14	0.44	0	0.62	0.59	0.29	0.29	0	0.15	0	0	0.57	--	--	Molecular Function: core promoter sequence-specific DNA binding (GO:0001046);; Molecular Function: transcriptional activator activity, RNA polymerase II transcription regulatory region sequence-specific binding (GO:0001228);; Cellular Component: nucleus (GO:0005634);; Biological Process: positive regulation of transcription from RNA polymerase II promoter (GO:0045944);; Molecular Function: protei…	--	--	--	Helix-loop-helix DNA-binding domain	Transcription factor bHLH84 OS=Arabidopsis thaliana OX=3702 GN=BHLH84 PE=1 SV=1	K	Transcription	hypothetical protein TSUD_115340 [Trifolium subterraneum]
	c54128.graph_c0	1.1	1.28	0.44	0.37	0.33	0.33	0.35	0.66	0	0	0	0	0	0	0	0.21	0.53	0.12	1.1	1.03	0.72	0.24	0.17	0.49	0.32	0.33	0	0.16	0	0	--	--	--	--	--	--	--	Transcription factor bHLH137 OS=Arabidopsis thaliana OX=3702 GN=BHLH137 PE=1 SV=1	K	Transcription	PREDICTED: transcription factor bHLH137-like isoform X2 [Lupinus angustifolius]
	c54157.graph_c0	25.67	27.7	26.7	21.18	20.99	21.52	21.18	18.61	18.53	26.88	29.47	26.83	32.38	35.37	29.58	19.58	21.76	19.67	23.29	22.32	20.45	20.77	21.49	20.41	25.07	24.78	21.42	21.35	21.04	24.05	--	--	Molecular Function: protein dimerization activity (GO:0046983);;	--	--	--	bHLH-MYC and R2R3-MYB transcription factors N-terminal;; Helix-loop-helix DNA-binding domain	Transcription factor bHLH3 OS=Arabidopsis thaliana OX=3702 GN=BHLH3 PE=1 SV=1	K	Transcription	hypothetical protein TSUD_333810 [Trifolium subterraneum]
	c58209.graph_c0	0	0.4	0	0	0	0	0	0	0	0	0.38	0.54	0	1.18	0	0	0	0	0	0	0	0	0	0	0	0	0	0	0	0	--	--	Molecular Function: RNA polymerase II regulatory region sequence-specific DNA binding (GO:0000977);; Molecular Function: transcription factor activity, sequence-specific DNA binding (GO:0003700);; Biological Process: regulation of transcription from RNA polymerase II promoter (GO:0006357);; Molecular Function: protein dimerization activity (GO:0046983);; Cellular Component: RNA polymerase II tran…	--	--	--	Helix-loop-helix DNA-binding domain	Transcription factor bHLH162 OS=Arabidopsis thaliana OX=3702 GN=BHLH162 PE=1 SV=1	K	Transcription	helix loop helix DNA-binding domain protein [Medicago truncatula]
	c67766.graph_c0	0	0	0	0.62	0	0	0	0	0	0	0	0	0	0	0	0	0	0	0	0	0	0	0	0	0	0.6	0	0	0	0	--	--	Molecular Function: core promoter sequence-specific DNA binding (GO:0001046);; Molecular Function: transcriptional activator activity, RNA polymerase II transcription regulatory region sequence-specific binding (GO:0001228);; Cellular Component: nucleus (GO:0005634);; Biological Process: positive regulation of transcription from RNA polymerase II promoter (GO:0045944);; Molecular Function: protei…	--	--	--	Helix-loop-helix DNA-binding domain	Transcription factor bHLH52 OS=Arabidopsis thaliana OX=3702 GN=BHLH52 PE=2 SV=1	K	Transcription	helix loop helix DNA-binding domain protein [Medicago truncatula]
	c68082.graph_c0	0.71	0.6	0.45	0	0.11	0.1	0.1	0	0.33	0	0	0	0	0	0	0.05	0.15	0.5	0.1	0	0	0	0.11	0.05	0	0	0	0.1	0.11	0.46	--	--	Molecular Function: DNA binding (GO:0003677);; Molecular Function: protein dimerization activity (GO:0046983);;	--	--	--	Helix-loop-helix DNA-binding domain	Putative transcription factor bHLH107 OS=Arabidopsis thaliana OX=3702 GN=BHLH107 PE=3 SV=1	K	Transcription	transcription factor bHLH30-like protein [Trifolium pratense]
	c68152.graph_c0	0.61	0.1	0	0.59	0.18	0.09	0.8	0.54	0.1	0	0.1	0	0	0.91	0	0.76	0.5	0.76	0.35	0.27	0.09	1.24	0.36	0.09	0	0.46	0	0.09	0.1	1.06	--	--	Molecular Function: DNA binding (GO:0003677);; Biological Process: metabolic process (GO:0008152);; Cellular Component: membrane (GO:0016020);; Molecular Function: oxidoreductase activity (GO:0016491);; Molecular Function: amino acid binding (GO:0016597);; Molecular Function: protein dimerization activity (GO:0046983);;	--	--	--	--	Transcription factor bHLH96 OS=Arabidopsis thaliana OX=3702 GN=BHLH96 PE=1 SV=1	K	Transcription	PREDICTED: transcription factor bHLH96-like isoform X1 [Cicer arietinum]
	c68152.graph_c1	0.66	0.14	0	0.13	0	0	0.82	0	0	0.24	0	0	0	0	0.56	0.11	1.2	1.11	0.11	0	0	0	0.6	0.12	0	0	0	0.47	0.12	0.92	--	--	Molecular Function: DNA binding (GO:0003677);; Molecular Function: protein dimerization activity (GO:0046983);;	--	--	--	Helix-loop-helix DNA-binding domain	Transcription factor bHLH94 OS=Arabidopsis thaliana OX=3702 GN=BHLH94 PE=1 SV=2	K	Transcription	transcription factor bHLH96-like protein, partial [Trifolium pratense]
	c69265.graph_c0	0.21	0.32	0.18	0.1	0.41	0.18	0.18	0.09	0	0.25	0.06	0.03	0	0	0	0	0.49	0.07	0.33	0.6	0.28	0.56	0.34	0.63	0.06	0.03	0	0.06	0.13	0.03	--	--	Molecular Function: core promoter sequence-specific DNA binding (GO:0001046);; Molecular Function: transcriptional activator activity, RNA polymerase II transcription regulatory region sequence-specific binding (GO:0001228);; Cellular Component: nucleus (GO:0005634);; Biological Process: positive regulation of transcription from RNA polymerase II promoter (GO:0045944);; Molecular Function: protei…	--	--	--	--	Transcription factor bHLH111 OS=Arabidopsis thaliana OX=3702 GN=BHLH111 PE=2 SV=1	S	Function unknown	BHLH transcription factor-like protein [Medicago truncatula]
	c71736.graph_c0	0.06	0.58	0.16	0	0	0	0	0	0	0.11	0.18	0	0.55	0	0	0	0	0	0	0.06	0.06	0	0	0	0.11	0.06	0	0	0	0	--	--	Molecular Function: binding (GO:0005488);; Biological Process: metabolic process (GO:0008152);; Cellular Component: membrane (GO:0016020);; Molecular Function: oxidoreductase activity (GO:0016491);;	--	--	--	Helix-loop-helix DNA-binding domain	Transcription factor bHLH96 OS=Arabidopsis thaliana OX=3702 GN=BHLH96 PE=1 SV=1	K	Transcription	transcription factor bHLH96-like protein [Trifolium pratense]
	c74218.graph_c0	0	0.21	0.27	0	0.09	0	0	0	0	0	0	0	0.67	0.41	0.22	0	0.09	0	0.09	0.28	0.28	0.79	0.47	0.82	0	0	0.09	0	0.39	1.36	--	--	Molecular Function: DNA binding (GO:0003677);; Molecular Function: protein dimerization activity (GO:0046983);;	--	--	--	Helix-loop-helix DNA-binding domain	Transcription factor bHLH25 OS=Arabidopsis thaliana OX=3702 GN=BHLH25 PE=2 SV=2	--	--	transcription factor bHLH25-like protein, partial [Trifolium pratense]
	c74787.graph_c1	0	0.44	1.3	2.47	0.71	2.05	0.84	0.59	0	2.37	1.67	0.4	0	0	1.57	1.11	1.7	1.51	2.78	2.66	1.98	0.61	0.2	0.33	1.65	1.96	2.29	0.58	1.8	0.56	--	--	--	--	--	--	--	Transcription factor bHLH93 OS=Arabidopsis thaliana OX=3702 GN=BHLH93 PE=1 SV=1	K	Transcription	hypothetical protein CDL12_17330 [Handroanthus impetiginosus]
	c75038.graph_c0	28.57	33.16	26.18	28.9	21.26	25.04	15.33	17.84	13.92	19.24	15.14	19.63	19.03	20.18	17.15	28.62	31.16	26.58	24.33	24.22	23.51	19.71	25.96	25.57	22.39	20.13	20.31	18.74	17.42	21.03	--	--	Molecular Function: protein dimerization activity (GO:0046983);;	K13422|0|mtr:MTR_5g030430|K13422 transcription factor MYC2 | (RefSeq) basic helix loop helix (bHLH) family transcription factor	--	--	Helix-loop-helix DNA-binding domain	Transcription factor MYC2 OS=Arabidopsis thaliana OX=3702 GN=MYC2 PE=1 SV=2	K	Transcription	basic helix loop helix (bHLH) family transcription factor [Medicago truncatula]
	c75907.graph_c0	1.23	1.33	1.05	0.15	0.41	0.33	0.34	0.81	0	0.14	0	0	0.72	1.9	1.63	1.15	1.58	0.72	0.26	0.34	0.07	0.29	0.28	0.53	0.07	0	0	0.55	0.07	0.67	--	--	Molecular Function: RNA polymerase II regulatory region sequence-specific DNA binding (GO:0000977);; Molecular Function: transcription factor activity, sequence-specific DNA binding (GO:0003700);; Biological Process: regulation of transcription from RNA polymerase II promoter (GO:0006357);; Molecular Function: protein dimerization activity (GO:0046983);; Cellular Component: RNA polymerase II tran…	--	--	--	Helix-loop-helix DNA-binding domain	Transcription factor bHLH118 OS=Arabidopsis thaliana OX=3702 GN=BHLH118 PE=2 SV=1	K	Transcription	transcription factor [Medicago truncatula]
	c77036.graph_c0	0.26	0.74	0.5	0	0	0	0	0	0	0	0	0	0	0	0	0	0.11	0	0	0.06	0	0	0	0	0.06	0	0.06	0	0	0	--	--	Molecular Function: binding (GO:0005488);;	--	--	--	--	Transcription factor bHLH25 OS=Arabidopsis thaliana OX=3702 GN=BHLH25 PE=2 SV=2	K	Transcription	basic helix loop helix (bHLH) DNA-binding family protein [Medicago truncatula]
	c79858.graph_c0	0	0.45	0.41	0	0.16	0.12	0	0	0.4	0	0	0.59	0.59	0.88	0.46	0	0	0	0	0	0	0	0.06	0	0	0.06	0.59	0	0	0	--	--	Molecular Function: protein dimerization activity (GO:0046983);;	--	--	--	--	Transcription factor bHLH92 OS=Arabidopsis thaliana OX=3702 GN=BHLH92 PE=1 SV=1	K	Transcription	basic helix loop helix protein, putative [Medicago truncatula]
	c81334.graph_c0	64.95	79.86	74.2	32.97	27.61	27.71	55.02	53.4	53.52	51.63	49.7	56.23	83.23	95.9	77.28	51.24	54.41	55.83	38.36	39.06	39.88	60.19	54	60.47	35.98	35.59	35.16	36.66	36.94	47.12	--	--	Molecular Function: protein dimerization activity (GO:0046983);;	--	--	--	--	Transcription factor bHLH144 OS=Arabidopsis thaliana OX=3702 GN=BHLH144 PE=1 SV=1	K	Transcription	transcription factor bHLH144-like protein [Trifolium pratense]
	c82127.graph_c0	0	0.36	0.58	0.16	0	0	0	0	0	0	0	0	0.58	0	0	0	0	0.49	0.74	0.76	0.52	1.41	1.45	0.32	0	0	0	0	0.66	4.22	--	--	Molecular Function: binding (GO:0005488);;	--	--	--	--	--	--	--	basic helix loop helix (bHLH) DNA-binding family protein [Medicago truncatula]
	c82156.graph_c0	1.01	0.44	0.87	0.54	0.93	0.5	0.89	0.07	1.1	0.26	0	0	0	0	0.72	0.3	0.89	1.01	1.24	1.42	0.77	0.86	0	1.49	0.06	0.26	0	0	0	0.14	--	--	Molecular Function: protein dimerization activity (GO:0046983);;	--	--	--	--	Transcription factor bHLH137 OS=Arabidopsis thaliana OX=3702 GN=BHLH137 PE=1 SV=1	K	Transcription	basic helix loop helix protein BHLH8 [Medicago truncatula]
	c82338.graph_c0	0.89	1.83	2.47	0.69	2.08	0.61	0	0	0	0.16	0.52	0.83	0	0	0	0.9	0.74	0.17	2.75	1.91	0.48	1.02	1.8	1.45	0.62	1.14	0	0.48	1.17	0	--	--	--	--	--	--	--	--	--	--	transcription factor bHLH155-like protein [Trifolium pratense]
	c83580.graph_c0	0.68	0.83	1.81	0.13	0.49	0.28	0.62	1.33	0.41	0.12	0.19	0.06	5.36	0.13	1.38	0.17	0.11	0.06	0.18	0.06	0.34	0.32	0.24	0.59	0.18	0	0.1	0.1	0.06	0.42	--	--	Molecular Function: DNA binding (GO:0003677);; Molecular Function: protein dimerization activity (GO:0046983);;	--	--	--	Helix-loop-helix DNA-binding domain	Transcription factor bHLH96 OS=Arabidopsis thaliana OX=3702 GN=BHLH96 PE=1 SV=1	K	Transcription	transcription factor [Medicago truncatula]
	c85175.graph_c0	120.76	117.39	117.68	101.39	100.78	107.11	112.06	114.14	111.96	102.07	98.95	102.07	116.01	106.75	116.85	150.03	160.68	150.91	122.83	119.71	128.44	107.52	106.34	113.86	111.96	112.97	103.04	111.47	106.71	114.88	--	--	Molecular Function: protein dimerization activity (GO:0046983);;	--	--	--	Helix-loop-helix DNA-binding domain	Transcription factor ILR3 OS=Arabidopsis thaliana OX=3702 GN=ILR3 PE=1 SV=1	K	Transcription	BHLH domain class transcription factor [Medicago truncatula]
	c85694.graph_c0	14.07	14.16	16.45	6.67	6.58	8.93	7.43	6.59	7.15	7.16	8.15	7.84	11.57	13.14	9.24	7.63	9.41	6.99	9.04	8.6	9.45	9.84	8.95	11.15	6.04	5.75	6.49	6.28	6.16	7.13	--	--	Molecular Function: protein dimerization activity (GO:0046983);;	--	--	--	Helix-loop-helix DNA-binding domain;; bHLH-MYC and R2R3-MYB transcription factors N-terminal	Transcription factor GLABRA 3 OS=Arabidopsis thaliana OX=3702 GN=GL3 PE=1 SV=1	K	Transcription	bHLH transcription factor [Medicago truncatula]
	c85883.graph_c0	9.28	9.75	8.67	6.16	7.34	4.97	10.85	12.87	10.98	9.75	9.74	8.26	19.27	15.03	11.98	11.78	11.46	10.45	7.03	7.52	7.84	13.37	10.84	10.73	11.2	10.68	8.54	6.7	6.82	6.61	--	--	Molecular Function: protein dimerization activity (GO:0046983);;	--	--	--	--	Transcription factor bHLH49 OS=Arabidopsis thaliana OX=3702 GN=BHLH49 PE=1 SV=1	K	Transcription	transcription factor [Medicago truncatula]
	c87017.graph_c0	1.25	0.6	0.62	0	0	0	0	0	0.31	0	0	0	0.97	0	0.14	0.22	0.22	0.12	0	0	0.06	0.8	0.53	1.14	0	0	0	1	0.12	0.92	--	--	Molecular Function: protein dimerization activity (GO:0046983);;	--	--	--	Helix-loop-helix DNA-binding domain	Transcription factor bHLH25 OS=Arabidopsis thaliana OX=3702 GN=BHLH25 PE=2 SV=2	K	Transcription	symbiotic ammonium transporter [Medicago truncatula]
	c87824.graph_c0	26.24	28.74	32.82	27.72	24.5	22.26	22.43	22.11	23.65	24.21	26.43	27.6	30.69	30.99	31.41	24.03	24.25	26.32	26.3	29.44	27.6	32.26	26.19	28.29	25.63	27.91	25.17	18.18	20.06	22.35	--	--	Molecular Function: protein serine/threonine kinase activity (GO:0004674);; Cellular Component: cytosol (GO:0005829);; Biological Process: regulation of transcription, DNA-templated (GO:0006355);; Biological Process: protein phosphorylation (GO:0006468);; Biological Process: intracellular signal transduction (GO:0035556);;	--	--	--	bHLH-MYC and R2R3-MYB transcription factors N-terminal	Transcription factor EMB1444 OS=Arabidopsis thaliana OX=3702 GN=EMB1444 PE=2 SV=1	K	Transcription	transcription factor EMB1444-like protein [Trifolium pratense]
	c87906.graph_c0	0.42	0.3	0.46	0.12	0.33	0.07	0.62	1.8	0.62	0.15	0.5	0.07	0	0	0.44	0.3	0.76	1.01	0.36	0.18	0.11	0	0	0.05	0.1	0	0.15	0	0.24	0.21	--	--	Molecular Function: protein dimerization activity (GO:0046983);;	--	--	--	Helix-loop-helix DNA-binding domain	Putative transcription factor bHLH107 OS=Arabidopsis thaliana OX=3702 GN=BHLH107 PE=3 SV=1	K	Transcription	PREDICTED: putative transcription factor bHLH107 [Cicer arietinum]
	c88443.graph_c0	9.21	8.69	7.63	4.26	5.4	4.83	9.15	9.7	7.42	11.7	13.49	12.09	15.32	10.22	16.6	4.98	6.12	6.91	5.52	5.59	4.89	7.27	6.72	8.96	10.25	12.22	10.65	6.26	5.92	6.96	[T]	Signal transduction mechanisms	Molecular Function: zinc ion binding (GO:0008270);; Molecular Function: ligase activity (GO:0016874);;	K19044|2.92146e-135|mtr:MTR_0020s0130|K19044 E3 ubiquitin-protein ligase XBAT32/33 [EC:2.3.2.27] | (RefSeq) E3 ubiquitin-protein ligase XBOS32	--	--	Ankyrin repeats (3 copies);; Ankyrin repeat;; Ankyrin repeats (many copies);; Ankyrin repeats (many copies);; Ankyrin repeat	E3 ubiquitin-protein ligase XBAT33 OS=Arabidopsis thaliana OX=3702 GN=XBAT33 PE=2 SV=1	S	Function unknown	E3 ubiquitin-protein ligase XBOS32 [Medicago truncatula]
	c89341.graph_c0	1.89	2.07	1.16	1.66	0.86	0.69	1.39	1.13	1.63	1.45	2.31	1.35	1.31	0.51	1.54	1.31	1.4	0.73	2.3	0.86	2.27	2.72	1.68	1.68	1.42	1.49	0.72	1.05	1.8	1.22	--	--	Molecular Function: core promoter sequence-specific DNA binding (GO:0001046);; Molecular Function: transcriptional activator activity, RNA polymerase II transcription regulatory region sequence-specific binding (GO:0001228);; Cellular Component: nucleus (GO:0005634);; Biological Process: transcription from RNA polymerase II promoter (GO:0006366);; Molecular Function: protein dimerization activity…	--	--	--	--	Transcription factor bHLH123 OS=Arabidopsis thaliana OX=3702 GN=BHLH123 PE=1 SV=1	K	Transcription	BHLH transcription factor-like protein [Medicago truncatula]
	c90110.graph_c0	0.39	0.79	1.1	0.83	0.59	1.04	0.44	0.64	0.66	0.44	0.18	0.2	0.28	0.8	0.54	0.1	0	0.33	0.4	0.73	0.93	0.07	0	0.07	0.07	0.14	0.1	0.17	0.37	0.37	--	--	Molecular Function: DNA binding (GO:0003677);; Molecular Function: protein dimerization activity (GO:0046983);;	--	--	--	Helix-loop-helix DNA-binding domain	Transcription factor bHLH89 OS=Arabidopsis thaliana OX=3702 GN=BHLH89 PE=2 SV=1	K	Transcription	transcription factor bHLH91-like protein [Trifolium pratense]
	c90202.graph_c0	25.74	31.14	20.34	22.57	25.22	28.97	40.28	37.95	43.92	45.57	54.77	44.13	20.46	23.49	23.34	26.96	38.09	28.05	22.75	21.92	21.52	27.44	26.04	29.5	33.48	31.79	35.37	20.52	19.64	22.42	--	--	Molecular Function: DNA binding (GO:0003677);; Cellular Component: integral component of membrane (GO:0016021);; Molecular Function: protein dimerization activity (GO:0046983);;	--	--	--	Helix-loop-helix DNA-binding domain	Transcription factor bHLH60 OS=Arabidopsis thaliana OX=3702 GN=BHLH60 PE=1 SV=1	K	Transcription	hypothetical protein TSUD_331730 [Trifolium subterraneum]
	c90557.graph_c0	1.42	1.36	1.07	0.6	1.46	0.76	0.86	0.76	1.52	0	0.33	0	0.7	1.06	0	0.59	0.8	0.41	1.36	1.44	0.55	1.94	1.63	0.79	0	0.48	0.16	0.79	1	0.46	--	--	Biological Process: transcription from RNA polymerase II promoter (GO:0006366);; Molecular Function: protein dimerization activity (GO:0046983);;	--	--	--	--	--	K	Transcription	BHLH transcription factor-like protein [Medicago truncatula]
	c90557.graph_c1	9.28	14.27	10.87	13.37	13.73	13.64	11.91	12.52	14.41	10.89	9.62	10.98	23.8	33.51	21.03	9.11	12.32	10.85	16.07	16.17	19.53	13.18	13.59	16.15	8.52	4.57	8.48	5.1	10.67	12.92	--	--	--	--	--	--	--	Transcription factor bHLH112 OS=Arabidopsis thaliana OX=3702 GN=BHLH112 PE=1 SV=1	S	Function unknown	BHLH transcription factor-like protein [Medicago truncatula]
	c91313.graph_c0	18.22	17.88	16.92	15.1	16.81	15.35	21.78	17.67	19.77	28.33	29.59	38.92	22.54	21.01	21.25	15.54	19.5	15.24	20.89	22.66	17.44	18.02	16.29	18.36	31	29.26	31.92	12.56	9.5	9.87	--	--	Cellular Component: nucleus (GO:0005634);; Molecular Function: protein dimerization activity (GO:0046983);;	--	--	--	Helix-loop-helix DNA-binding domain	Transcription factor bHLH74 OS=Arabidopsis thaliana OX=3702 GN=BHLH74 PE=1 SV=1	K	Transcription	transcription factor [Medicago truncatula]
	c93299.graph_c0	11.99	12.6	12.23	7.33	5.69	6.16	8.15	8.53	5.69	8.7	7.49	7.86	12.67	10.75	11.27	8.3	8.94	7.23	9.3	7.92	7.39	8.6	9.17	8.6	5.38	8.13	6.1	9.7	7.32	9.45	--	--	Molecular Function: core promoter sequence-specific DNA binding (GO:0001046);; Molecular Function: transcriptional activator activity, RNA polymerase II transcription regulatory region sequence-specific binding (GO:0001228);; Cellular Component: nucleus (GO:0005634);; Biological Process: positive regulation of transcription from RNA polymerase II promoter (GO:0045944);; Molecular Function: protei…	--	--	--	--	Transcription factor bHLH133 OS=Arabidopsis thaliana OX=3702 GN=BHLH133 PE=1 SV=1	K	Transcription	unknown [Medicago truncatula]
	c96040.graph_c0	0.64	0.08	0.27	0.08	0	0.07	0	0.14	0	1.14	0.9	1.21	0	0.16	0	0.07	1.45	0.75	0	0.07	0	0.23	0	0	0	0	0.21	0	0	0	--	--	Molecular Function: RNA polymerase II regulatory region sequence-specific DNA binding (GO:0000977);; Molecular Function: transcription factor activity, sequence-specific DNA binding (GO:0003700);; Biological Process: regulation of transcription from RNA polymerase II promoter (GO:0006357);; Molecular Function: protein dimerization activity (GO:0046983);; Cellular Component: RNA polymerase II tran…	--	--	--	Helix-loop-helix DNA-binding domain	Transcription factor bHLH162 OS=Arabidopsis thaliana OX=3702 GN=BHLH162 PE=1 SV=1	K	Transcription	helix loop helix DNA-binding domain protein [Medicago truncatula]
	c102279.graph_c0	0	0.49	0.31	0	0	0.1	0	0	0	0	0	0.11	0	0.6	0	0	0	0	0.1	0	0	0	0.54	0	0	0	0	0.11	0.34	0.31	--	--	Molecular Function: DNA binding (GO:0003677);; Cellular Component: nucleus (GO:0005634);; Biological Process: stomatal complex development (GO:0010374);; Molecular Function: protein dimerization activity (GO:0046983);;	--	--	--	Helix-loop-helix DNA-binding domain	Transcription factor MUTE OS=Arabidopsis thaliana OX=3702 GN=MUTE PE=2 SV=1	K	Transcription	basic helix loop helix (BHLH) DNA-binding family protein [Medicago truncatula]
	c106711.graph_c0	0	0	0	0	0	0	0	0	0	0	0	0	0	0	0	1	0	0.83	0	0	0	0	0.28	0	0	0	0	0	0	0	--	--	Molecular Function: DNA binding (GO:0003677);; Molecular Function: protein dimerization activity (GO:0046983);;	--	--	--	--	Transcription factor bHLH87 OS=Arabidopsis thaliana OX=3702 GN=BHLH87 PE=1 SV=1	S	Function unknown	hypothetical protein TSUD_111990 [Trifolium subterraneum]
	c107033.graph_c0	0	0	0	0	0	0	0	0	0	0	0	0	0	0	0	0	0.26	0.3	0.14	0.14	0.57	0.15	0.29	0.57	0	0	0	0	0	0	--	--	--	--	--	--	Helix-loop-helix DNA-binding domain	Transcription factor bHLH18 OS=Arabidopsis thaliana OX=3702 GN=BHLH18 PE=1 SV=1	--	--	hypothetical protein TSUD_157560 [Trifolium subterraneum]
	c109431.graph_c0	0	0	0.11	0	0.22	0	0.55	0	0	0.11	0	0.11	0	0	0	0.1	0	0	0.11	0	0	0.47	0.34	0	0	0	0	0	0	0.11	--	--	Molecular Function: DNA binding (GO:0003677);; Molecular Function: protein dimerization activity (GO:0046983);;	--	--	--	ACT domain	Transcription factor bHLH131 OS=Arabidopsis thaliana OX=3702 GN=BHLH131 PE=2 SV=1	S	Function unknown	hypothetical protein TSUD_237890 [Trifolium subterraneum]
	c112729.graph_c0	0	0	0	0	0	0	0	0	0	0	0	0	0	0	0	0.38	0	0	0.19	0	0	0.22	0.84	0	0	0	0	0	0	0	--	--	Molecular Function: DNA binding (GO:0003677);; Cellular Component: integral component of membrane (GO:0016021);; Molecular Function: 2-alkenal reductase [NAD(P)] activity (GO:0032440);; Molecular Function: protein dimerization activity (GO:0046983);; Biological Process: oxidation-reduction process (GO:0055114);;	--	--	--	--	Transcription factor bHLH19 OS=Arabidopsis thaliana OX=3702 GN=BHLH19 PE=1 SV=1	--	--	basic helix loop helix (bHLH) DNA-binding family protein [Medicago truncatula]
	c116224.graph_c0	0	0	0	0	0	0	0	0	0	0	0	0	0	0	0	0	0	0	0	0	0	0	0	0	0	0	0	0	0	1.7	--	--	--	--	--	--	--	--	K	Transcription	transcription factor bHLH130 isoform X2 [Sorghum bicolor]
C2H2	c54302.graph_c0	42.17	63.14	123.8	42.06	70.29	77.5	42.36	36.87	35.42	55.2	50.72	52.89	114.3	155.12	152.35	79.19	79.16	81.54	94.15	94.85	99.56	51.65	68.28	66.79	48.11	51.34	40.76	47.19	156.05	257.9	--	--	Molecular Function: transcription factor activity, sequence-specific DNA binding (GO:0003700);; Cellular Component: nucleus (GO:0005634);; Biological Process: response to chitin (GO:0010200);; Molecular Function: sequence-specific DNA binding (GO:0043565);; Molecular Function: transcription regulatory region DNA binding (GO:0044212);; Molecular Function: metal ion binding (GO:0046872);;	--	[R]	General function prediction only	C2H2-type zinc finger;; Zinc-finger double-stranded RNA-binding	Zinc finger protein ZAT10 OS=Arabidopsis thaliana OX=3702 GN=ZAT10 PE=2 SV=1	S	Function unknown	kruppel-like zinc finger protein [Trifolium repens]
	c54376.graph_c0	0.1	0	0.5	0.28	0.26	0.33	0.17	0.68	0.46	0.34	0.45	0.52	5.63	5.75	3.37	0.08	0.24	0	0.17	0.17	0	0.09	0.26	0.34	0.08	0.44	1.71	0.77	0.18	0.42	--	--	Molecular Function: transcription factor activity, sequence-specific DNA binding (GO:0003700);; Cellular Component: nucleus (GO:0005634);; Biological Process: regulation of transcription, DNA-templated (GO:0006355);; Biological Process: response to chitin (GO:0010200);; Molecular Function: sequence-specific DNA binding (GO:0043565);; Molecular Function: transcription regulatory region DNA binding…	--	[R]	General function prediction only	C2H2-type zinc finger;; C2H2-type zinc finger;; Zinc-finger double-stranded RNA-binding	Zinc finger protein ZAT11 OS=Arabidopsis thaliana OX=3702 GN=ZAT11 PE=2 SV=1	S	Function unknown	hypothetical protein TSUD_171690 [Trifolium subterraneum]
	c54382.graph_c0	0.84	2.12	1.02	0.34	0.91	1.29	1.16	1.78	1.33	5.55	5.48	5.89	0.45	1.35	3.81	0.81	1.41	1.28	1.48	1.19	1.8	2.32	1.42	1.83	2.19	2.1	2.02	0.86	0.84	0.92	--	--	Molecular Function: nucleic acid binding (GO:0003676);; Molecular Function: metal ion binding (GO:0046872);;	--	[R]	General function prediction only	C2H2-type zinc finger	Zinc finger protein WIP3 OS=Arabidopsis thaliana OX=3702 GN=WIP3 PE=2 SV=1	S	Function unknown	PREDICTED: zinc finger protein WIP3-like [Cicer arietinum]
	c54579.graph_c0	6.55	7.42	7.72	1.74	2.47	1.71	6.48	4.87	3.39	3.52	1.83	2.13	3.12	8.12	3.24	3.11	2.76	2.97	0.99	1.61	1.51	4.23	2.5	3.93	4.17	4.09	3.13	2.42	4.19	3.54	--	--	Molecular Function: DNA binding (GO:0003677);;	--	[R]	General function prediction only	C2H2-type zinc finger;; C2H2-type zinc finger;; Zinc-finger double-stranded RNA-binding	Zinc finger protein ZAT9 OS=Arabidopsis thaliana OX=3702 GN=ZAT9 PE=2 SV=1	S	Function unknown	C2H2-type zinc-finger protein, putative [Medicago truncatula]
	c60410.graph_c0	4.81	6.16	13.83	49.49	58.47	49.53	3.59	2.51	3.05	11.86	8.72	10.29	46.03	29.72	25.68	9.21	10.61	9.87	60.76	54.88	57.88	11.05	11.1	10.34	8.73	9.5	9.64	6.43	15.38	35.52	--	--	Molecular Function: binding (GO:0005488);;	--	[R]	General function prediction only	C2H2-type zinc finger	Zinc finger protein AZF2 OS=Arabidopsis thaliana OX=3702 GN=AZF2 PE=2 SV=1	S	Function unknown	C2H2-type zinc finger protein [Medicago truncatula]
	c68764.graph_c0	0.67	0.69	0.77	2.61	3.61	3.85	0	0	0.11	0.3	0	0	0	0.9	0.12	0.56	0.37	0.42	2.6	2.41	2	1.91	0.61	1.88	0	0	0.4	0.2	0.74	1.37	--	--	Molecular Function: nucleic acid binding (GO:0003676);; Molecular Function: transcription factor activity, sequence-specific DNA binding (GO:0003700);; Biological Process: regulation of transcription, DNA-templated (GO:0006355);; Molecular Function: metal ion binding (GO:0046872);;	--	[R]	General function prediction only	Zinc-finger double-stranded RNA-binding	Protein indeterminate-domain 9 OS=Arabidopsis thaliana OX=3702 GN=IDD9 PE=2 SV=1	S	Function unknown	C2H2 and C2HC zinc finger protein, putative [Medicago truncatula]
	c75071.graph_c0	0.45	0.55	5.18	1.36	0.67	0.78	0.57	0.51	0.17	16.49	14.64	14.9	0	0.53	0.24	0	0	0	0.6	0.94	0.75	0.04	0.08	0.27	12.3	8.79	10.44	0.12	0.08	0	--	--	Molecular Function: nucleic acid binding (GO:0003676);;	--	[D]	Cell cycle control, cell division, chromosome partitioning	Zinc-finger of C2H2 type;; Zinc-finger double-stranded RNA-binding	UBP1-associated proteins 1C OS=Arabidopsis thaliana OX=3702 GN=UBA1C PE=3 SV=2	S	Function unknown	C2H2 type zf-met: zinc-finger protein [Medicago truncatula]
	c75149.graph_c0	7.59	6.38	6.01	5.68	6.72	5.66	9.71	7.18	7.16	11.05	12.43	8.46	9.51	8.96	9.55	9.45	8.88	7.65	8.11	9.08	9.35	2.2	2.94	4.05	11.88	10.42	12.15	5.75	7.91	8.07	--	--	Molecular Function: binding (GO:0005488);;	--	[R]	General function prediction only	C2H2-type zinc finger;; C2H2-type zinc finger;; Zinc finger, C2H2 type;; Zinc-finger double-stranded RNA-binding	Zinc finger protein ZAT5 OS=Arabidopsis thaliana OX=3702 GN=ZAT5 PE=2 SV=1	S	Function unknown	zinc finger protein ZAT5-like [Trifolium pratense]
	c75149.graph_c1	6.7	8.08	6.57	6.06	7.49	7.27	1.59	3.49	3.72	7.16	4.43	8.87	3.01	2.25	2.36	6	8.15	4.37	7.03	7.61	7.08	5.1	5.02	5.19	4.94	1.77	5.88	5.63	4.21	7.04	--	--	Molecular Function: metal ion binding (GO:0046872);;	--	--	--	--	--	S	Function unknown	C2H2-type zinc finger protein, putative [Medicago truncatula]
	c75753.graph_c0	34.36	43.58	45.33	48.72	40.92	37.68	55.01	55.13	60.88	54.1	56.11	57.53	108.94	97.89	109.98	34.88	31.6	34.13	52.16	52.06	58.35	28.67	33.98	30.33	50.66	46.89	39.59	26.1	25.2	28.89	--	--	--	--	[R]	General function prediction only	--	Protein indeterminate-domain 1 OS=Arabidopsis thaliana OX=3702 GN=IDD1 PE=1 SV=1	S	Function unknown	C2H2-type zinc finger protein [Medicago truncatula]
	c80666.graph_c1	3.19	3.64	2.7	2.69	1.34	0.86	5.83	4.06	4.79	1.56	1.88	0.96	1.68	3.1	3.53	1.7	3.07	3.91	3.96	3.58	2.63	2.86	1.5	3.22	1.04	1.35	1.28	1.04	0.48	0.81	--	--	Molecular Function: nucleic acid binding (GO:0003676);; Molecular Function: metal ion binding (GO:0046872);;	--	[R]	General function prediction only	Zinc finger, C2H2 type;; C2H2-type zinc finger	Zinc finger protein WIP2 OS=Arabidopsis thaliana OX=3702 GN=WIP2 PE=1 SV=1	S	Function unknown	protein TRANPARENT TESTA 1-like, partial [Trifolium pratense]
	c81012.graph_c0	3.77	4.23	5.54	2.19	1.51	1.57	1.76	3.92	3.8	2.16	4.27	1.99	12.4	8.37	11.28	1.68	2.48	2.17	2.22	2.14	2.4	4.9	2.53	3.32	2.64	2.09	4.27	1.29	1.66	3.61	--	--	Molecular Function: binding (GO:0005488);;	--	--	--	Zinc-finger of C2H2 type;; Zinc-finger double-stranded RNA-binding	--	U	Intracellular trafficking, secretion, and vesicular transport	TB2/DP1, HVA22 family protein [Medicago truncatula]
	c82124.graph_c0	3.65	2.87	3.84	0.65	0.93	0.53	1.7	2.16	1.77	2.04	1.5	1.5	4.64	5.23	3.08	0.62	0.35	0.34	1.13	0.93	1.78	1.37	1.34	1.73	0.93	1.23	0.82	1.68	0.18	1.59	--	--	Molecular Function: metal ion binding (GO:0046872);;	--	--	--	C2H2-type zinc finger	Zinc finger protein 4 OS=Arabidopsis thaliana OX=3702 GN=ZFP4 PE=2 SV=2	S	Function unknown	zinc finger-like protein [Medicago truncatula]
	c82605.graph_c0	15.41	13.5	14.86	15.02	11.18	14.43	3.82	5.26	3.74	5.42	4.21	5.16	6.85	7.4	7.31	10.29	12.36	11.42	17.94	17.9	17.84	13.19	13.01	11.64	5.49	3.97	6.42	12.08	9.16	12.75	--	--	Molecular Function: nucleic acid binding (GO:0003676);; Molecular Function: metal ion binding (GO:0046872);;	--	[R]	General function prediction only	--	Protein indeterminate-domain 11 OS=Arabidopsis thaliana OX=3702 GN=IDD11 PE=2 SV=1	S	Function unknown	C2H2-type zinc finger protein [Medicago truncatula]
	c82946.graph_c1	0.19	0.32	0.86	0.42	0.5	0.37	0.82	2.67	1.4	0.38	0.06	0.76	3.04	1.84	4.03	0	0.43	0.12	0.05	0.28	0.25	0.66	0.06	0.11	0.16	0.11	0.05	0.33	0.15	0.64	--	--	Molecular Function: transcription factor activity, sequence-specific DNA binding (GO:0003700);; Cellular Component: nucleus (GO:0005634);; Molecular Function: sequence-specific DNA binding (GO:0043565);; Molecular Function: transcription regulatory region DNA binding (GO:0044212);; Molecular Function: metal ion binding (GO:0046872);;	--	[R]	General function prediction only	C2H2-type zinc finger	Zinc finger protein ZAT5 OS=Arabidopsis thaliana OX=3702 GN=ZAT5 PE=2 SV=1	S	Function unknown	C2H2-type zinc finger protein [Medicago truncatula]
	c84295.graph_c0	6.18	5.54	5.51	26.94	18.12	16.47	9.68	10.41	11.5	18.21	15.8	16.44	13.08	12.51	9.62	26.47	27.75	25.74	38.31	39.34	43.01	18.35	15.49	16.27	7.32	5.28	5.73	14.95	12.04	26.9	--	--	Molecular Function: metal ion binding (GO:0046872);;	--	[R]	General function prediction only	C2H2-type zinc finger	Zinc finger protein ZAT5 OS=Arabidopsis thaliana OX=3702 GN=ZAT5 PE=2 SV=1	S	Function unknown	putative zinc finger protein [Pisum sativum]
	c84888.graph_c1	23.32	30.9	26.17	23.97	25.2	24.11	53.36	58.38	67.05	101.24	84.62	92.39	54.2	47.72	52.81	28.3	30.2	29.85	25.3	27.28	26.93	34.37	33.77	40.37	76.39	71.98	74.6	21.74	20.51	25.05	--	--	Molecular Function: metal ion binding (GO:0046872);;	--	--	--	Zinc-finger of C2H2 type;; Zinc-finger double-stranded RNA-binding;; C2H2 type zinc-finger (2 copies)	--	S	Function unknown	C2H2 type zf-met: zinc-finger protein [Medicago truncatula]
	c85246.graph_c0	5.44	8.25	40.6	15.24	20.72	18.99	10.06	6.39	8.31	27.71	24.33	25.65	50.73	47.85	48.73	7.21	7.32	8.72	26.49	23.73	25.44	11.74	13.21	13.16	17.33	18.69	17.16	2.23	15.14	36.92	--	--	Molecular Function: transcription factor activity, sequence-specific DNA binding (GO:0003700);; Cellular Component: nucleus (GO:0005634);; Molecular Function: sequence-specific DNA binding (GO:0043565);; Molecular Function: transcription regulatory region DNA binding (GO:0044212);;	--	[R]	General function prediction only	C2H2-type zinc finger;; C2H2-type zinc finger	Zinc finger protein ZAT10 OS=Arabidopsis thaliana OX=3702 GN=ZAT10 PE=2 SV=1	S	Function unknown	C2H2-type zinc finger protein [Medicago truncatula]
	c85634.graph_c0	7.17	5.68	6.11	2.52	3.02	3.69	7.16	4.51	5.94	11.27	13.53	9.91	10.16	7.2	5.31	3.55	4.35	4.58	2.72	3.76	3.7	4.28	6.74	5.25	19.12	18.38	19.93	2.96	2.87	4.46	--	--	--	--	--	--	Zinc-finger of C2H2 type	--	S	Function unknown	PREDICTED: LOW QUALITY PROTEIN: uncharacterized protein LOC101495416 [Cicer arietinum]
	c87086.graph_c1	7.69	11.03	5.44	2.84	4.39	2.93	1.97	0.65	4.47	1.34	1.46	1.59	2.2	6.35	3.67	7.54	11.1	6.43	3.1	2.43	2.57	6.19	7.9	6.67	0.94	1.02	0.2	5.16	4.79	4.63	--	--	Molecular Function: nucleic acid binding (GO:0003676);; Molecular Function: metal ion binding (GO:0046872);;	--	[R]	General function prediction only	Zinc-finger double-stranded RNA-binding;; Zinc-finger of C2H2 type	Protein indeterminate-domain 2 OS=Arabidopsis thaliana OX=3702 GN=IDD2 PE=1 SV=1	S	Function unknown	PREDICTED: protein indeterminate-domain 2 [Cucumis sativus]
	c87309.graph_c0	4.2	4.38	4.97	3.02	3.33	5.01	1.9	2.08	1.87	4.81	5.2	3.83	2.13	4.69	2.9	4.4	5.96	3.62	5.43	4.48	6.25	7.17	4.68	5.66	5.12	4.57	4.78	4.61	5.69	6.21	--	--	Molecular Function: zinc ion binding (GO:0008270);;	--	[R]	General function prediction only	Drought induced 19 protein (Di19), zinc-binding;; Zinc finger, C2H2 type;; C2H2-type zinc finger;; Protein of unknown function (DUF629)	Zinc finger AN1 and C2H2 domain-containing stress-associated protein 11 OS=Arabidopsis thaliana OX=3702 GN=SAP11 PE=2 SV=1	S	Function unknown	zinc finger AN1 and C2H2 domain stress-associated protein [Medicago truncatula]
	c87776.graph_c0	0	1.37	3.46	0.65	0.4	1.25	2.17	2.7	1.6	1.79	1.37	3.5	19.58	7.92	3.76	0.19	0	0.42	0.39	0.3	1.09	0.63	0.1	0.59	1.16	0.81	0.69	0	0.42	0.98	--	--	Molecular Function: transcription factor activity, sequence-specific DNA binding (GO:0003700);; Cellular Component: nucleus (GO:0005634);; Biological Process: response to chitin (GO:0010200);; Molecular Function: sequence-specific DNA binding (GO:0043565);; Molecular Function: transcription regulatory region DNA binding (GO:0044212);; Molecular Function: metal ion binding (GO:0046872);;	--	[R]	General function prediction only	C2H2-type zinc finger;; C2H2-type zinc finger	Zinc finger protein ZAT11 OS=Arabidopsis thaliana OX=3702 GN=ZAT11 PE=2 SV=1	S	Function unknown	C2H2 type zinc finger transcription factor family protein [Medicago truncatula]
	c88204.graph_c0	3.6	4.63	4.7	0.75	1.25	0.71	2.49	1.68	1.47	1.17	1.77	1.11	3.34	3.54	2.53	2.08	2.51	1.82	0.97	1.7	0.73	2.4	1.93	2.72	2.11	1.76	1.69	1.79	2.25	2.23	--	--	Molecular Function: binding (GO:0005488);; Cellular Component: membrane (GO:0016020);;	--	[R]	General function prediction only	Reverse transcriptase-like;; Zinc-finger of C2H2 type	HVA22-like protein a OS=Arabidopsis thaliana OX=3702 GN=HVA22A PE=2 SV=1	U	Intracellular trafficking, secretion, and vesicular transport	PREDICTED: uncharacterized protein LOC101492718 [Cicer arietinum]
	c88912.graph_c0	1.64	1.88	0.71	0.29	0.38	0.64	2	1.11	1.52	0.54	0.51	1.02	1.76	2.94	2.44	0.56	0.35	0.39	0.19	0	0.11	0.29	0.29	0.3	0	0.05	0	0.05	0.31	0.36	--	--	--	--	[R]	General function prediction only	AN1-like Zinc finger;; C2H2-type zinc finger;; Zinc-finger double-stranded RNA-binding	Zinc finger AN1 and C2H2 domain-containing stress-associated protein 13 OS=Arabidopsis thaliana OX=3702 GN=SAP13 PE=2 SV=1	S	Function unknown	zinc finger AN1 and C2H2 domain-containing stress-associated protein 11 [Arachis ipaensis]
	c89557.graph_c0	1.17	1.84	1.41	0.76	0.91	0.7	2.03	1.28	1.74	1.01	0.94	1.61	1.36	1.1	1.33	0.26	0.46	0.42	0.64	0.77	0.78	0.23	0.61	0.68	1.05	0.57	0.73	0.67	0.35	0.18	--	--	--	--	[R]	General function prediction only	C2H2-type zinc finger;; C2H2-type zinc finger	Zinc finger protein ZAT4 OS=Arabidopsis thaliana OX=3702 GN=ZAT4 PE=2 SV=1	S	Function unknown	Zinc finger protein 1 [Cajanus cajan]
	c89738.graph_c0	3.95	3.21	3.15	0.77	1.27	1.25	1.04	0.52	0.64	21.57	21.37	23.81	0.81	0.47	0.73	0.52	1.33	0.48	0.98	0.74	0.96	1.35	0.83	1.14	17.87	19.48	19.69	0.53	0.54	1.04	[R]	General function prediction only	Cellular Component: cytosol (GO:0005829);; Biological Process: regulation of transcription, DNA-templated (GO:0006355);; Molecular Function: histone-arginine N-methyltransferase activity (GO:0008469);; Biological Process: peptidyl-arginine methylation, to asymmetrical-dimethyl arginine (GO:0019919);; Biological Process: histone arginine methylation (GO:0034969);; Molecular Function: protein-argin…	K11436|0|cam:101514466|K11436 type I protein arginine methyltransferase [EC:2.1.1.319] | (RefSeq) probable protein arginine N-methyltransferase 3	[OKT]	--	C2H2 type zinc-finger (2 copies);; Methyltransferase domain;; Methyltransferase domain;; Ribosomal protein L11 methyltransferase (PrmA)	Probable protein arginine N-methyltransferase 3 OS=Arabidopsis thaliana OX=3702 GN=PRMT3 PE=2 SV=1	S	Function unknown	PREDICTED: probable protein arginine N-methyltransferase 3 [Cicer arietinum]
	c89771.graph_c0	13.64	13.98	9.18	3.76	2.87	3.63	11.11	9.56	11.71	5.09	7.07	5.79	20.96	9.03	13.87	12.68	15.22	13.22	4.75	3.81	4.49	8.44	8.43	9.54	5.08	6.08	3.98	7.11	6.6	7.21	--	--	Molecular Function: nucleic acid binding (GO:0003676);;	--	--	--	Zinc-finger of C2H2 type;; Zinc-finger double-stranded RNA-binding;; C2H2 type zinc-finger (2 copies);; U1 zinc finger	--	S	Function unknown	C2H2 type zf-met: zinc-finger protein [Medicago truncatula]
	c92402.graph_c0	7.99	6.91	5.1	2.37	1.99	2.3	2.86	3	3.02	8.05	9.81	9.26	6.07	7.74	6.57	5.65	4.21	5.52	1.97	2.51	2.83	4.31	3.45	4.66	4.43	4.09	5.22	2.72	3.15	5.01	--	--	Molecular Function: nucleic acid binding (GO:0003676);; Cellular Component: mitochondrion (GO:0005739);; Molecular Function: metal ion binding (GO:0046872);;	--	--	--	NYN domain	--	S	Function unknown	C2H2 type zinc finger protein [Medicago truncatula]
	c92535.graph_c0	57.45	56.54	55.47	38.33	32.59	37.46	55.28	57.28	59.35	116.44	122.43	123.94	78.61	75.09	63.45	39.78	42.86	39.89	32.94	37.94	35.96	47.97	51.98	48.78	94.5	89.98	87.08	30.19	32.08	41.32	--	--	Cellular Component: nucleus (GO:0005634);; Biological Process: mitotic cell cycle (GO:0007067);; Cellular Component: integral component of membrane (GO:0016021);;	K13104|3.31159e-126|mtr:MTR_5g077800|K13104 zinc finger protein 830 | (RefSeq) zinc ion-binding protein	[S]	Function unknown	Zinc-finger of C2H2 type;; Zinc-finger double-stranded RNA-binding	--	S	Function unknown	zinc ion-binding protein [Medicago truncatula]
	c93447.graph_c0	35.24	35.53	30.6	13.93	15.14	18.62	28.56	33.44	33.22	39.91	40.31	39.64	56.57	57.16	52.57	22.54	23.73	22.45	16.54	19.18	17.92	27.14	19.1	24.32	35.49	33.36	34.79	12.58	16.41	17.13	[R]	General function prediction only	Molecular Function: nucleic acid binding (GO:0003676);; Molecular Function: metal ion binding (GO:0046872);;	K09191|3.28449e-159|cam:101512638|K09191 general transcription factor IIIA | (RefSeq) transcription factor IIIA	[R]	General function prediction only	Zinc finger, C2H2 type;; C2H2-type zinc finger;; C2H2-type zinc finger	Transcription factor IIIA OS=Arabidopsis thaliana OX=3702 GN=TFIIIA PE=1 SV=1	S	Function unknown	hypothetical protein TSUD_118650 [Trifolium subterraneum]
	c93712.graph_c0	21.32	22.59	22.47	15.65	18.62	13.07	17.34	19.37	22.78	10.05	11.1	10.43	16.6	19.28	23.61	22.33	25.04	24.63	20.2	19.77	17	21.72	19.18	19.74	11.53	10.88	9.6	17.95	18.84	19.91	--	--	Molecular Function: nucleic acid binding (GO:0003676);; Molecular Function: nuclease activity (GO:0004518);; Cellular Component: nucleus (GO:0005634);; Molecular Function: methyltransferase activity (GO:0008168);; Biological Process: response to brassinosteroid (GO:0009741);; Biological Process: unidimensional cell growth (GO:0009826);; Biological Process: vegetative to reproductive phase transit…	--	[R]	General function prediction only	Zinc finger, C2H2 type;; JmjC domain, hydroxylase;; jmjN domain	Lysine-specific demethylase REF6 OS=Arabidopsis thaliana OX=3702 GN=REF6 PE=1 SV=1	S	Function unknown	PREDICTED: lysine-specific demethylase JMJ705-like isoform X2 [Cicer arietinum]
	c94349.graph_c0	6.35	8.21	7.84	1.86	1.73	1.23	3.96	2.25	2.61	5.44	4.51	5.39	5.39	6	5.98	4.37	5.17	3.91	2.7	2.9	2.04	3.98	3.15	3.79	4.92	4.04	6.08	3.53	3.9	3.24	[R]	General function prediction only	Molecular Function: DNA binding (GO:0003677);; Biological Process: DNA repair (GO:0006281);; Molecular Function: DNA 5'-adenosine monophosphate hydrolase activity (GO:0033699);; Biological Process: nucleic acid phosphodiester bond hydrolysis (GO:0090305);;	K10863|0|mtr:MTR_1g024820|K10863 aprataxin [EC:3.-.-.-] | (RefSeq) transcription factor bHLH140-like protein	[L]	Replication, recombination and repair	AAA domain;; Scavenger mRNA decapping enzyme C-term binding;; HIT domain;; C2HE / C2H2 / C2HC zinc-binding finger	Transcription factor bHLH140 OS=Arabidopsis thaliana OX=3702 GN=BHLH140 PE=3 SV=1	S	Function unknown	transcription factor bHLH140-like protein [Trifolium pratense]
	c94538.graph_c1	77.97	87.73	74.1	46.05	55.84	45.1	64.46	59.25	63.27	175.42	181.16	168.46	76.56	80.12	73.59	52.05	62.42	52.34	52.76	49.08	49.47	54.46	43.48	49.17	40.78	43.88	39.89	38.94	41.22	52.26	--	--	--	--	--	--	Zinc-finger of C2H2 type;; Zinc-finger double-stranded RNA-binding;; U1 zinc finger	--	S	Function unknown	zinc finger RNA-binding protein-like [Trifolium pratense]
	c55981.graph_c1	0.55	0	0.29	0	0.2	0	0	0	0	0.3	0	0.1	0.55	0.88	0	0.28	0.27	0.1	0.1	0	0	0	0.1	0	0	0	0	0	0.21	0.1	--	--	Molecular Function: binding (GO:0005488);;	--	[R]	General function prediction only	Zinc finger, C2H2 type;; Zinc-finger of C2H2 type	Zinc finger protein STOP1 homolog OS=Oryza sativa subsp. japonica OX=39947 GN=Os01g0871200 PE=2 SV=1	S	Function unknown	hypothetical protein TSUD_79360 [Trifolium subterraneum]
	c65072.graph_c0	0	0	0.45	0	0	0	0	0	0	0	0	0	2.78	0	0.42	0	0	0	0	0	0	0	0	0	0	0	0.24	0	0	0.12	--	--	Molecular Function: transcription factor activity, sequence-specific DNA binding (GO:0003700);; Cellular Component: nucleus (GO:0005634);; Biological Process: response to chitin (GO:0010200);; Molecular Function: sequence-specific DNA binding (GO:0043565);; Molecular Function: transcription regulatory region DNA binding (GO:0044212);; Molecular Function: metal ion binding (GO:0046872);;	--	[R]	General function prediction only	C2H2-type zinc finger;; C2H2-type zinc finger	Zinc finger protein ZAT11 OS=Arabidopsis thaliana OX=3702 GN=ZAT11 PE=2 SV=1	S	Function unknown	C2H2-type zinc finger protein [Medicago truncatula]
	c72310.graph_c0	0	0	0	0	0	0	0	0.75	0	0	0	0	0	0	0	0	0	0	0	0	0	0	0	0	0	0	0	0	0	0	--	--	--	--	[R]	General function prediction only	C2H2-type zinc finger	Zinc finger protein ZAT1 OS=Arabidopsis thaliana OX=3702 GN=ZAT1 PE=2 SV=1	S	Function unknown	PEThy ZPT4-2 [Trifolium pratense]
	c73805.graph_c0	1.03	0.99	1.5	0.06	0.05	0.1	0.05	0.37	0	0.48	0.17	0.21	0.06	0	0	0.15	0	0	0	0.16	0	0.57	0.05	0.16	0.36	0.11	0.11	0.16	0.17	0.42	--	--	--	--	--	--	C2H2-type zinc finger	Zinc finger protein 10 OS=Arabidopsis thaliana OX=3702 GN=ZFP10 PE=2 SV=1	K	Transcription	hypothetical protein TSUD_232040 [Trifolium subterraneum]
	c74783.graph_c0	37.39	40.79	35.75	35.83	34.71	40.12	15.95	16.47	15.45	45.71	45.66	46.64	21.02	17.1	21.47	19.67	27.7	24.02	30.91	29.12	31.81	28.8	30.78	33.39	34.01	36.37	35.33	22.11	19.75	23.43	--	--	Molecular Function: nucleic acid binding (GO:0003676);; Molecular Function: zinc ion binding (GO:0008270);; Cellular Component: cytosolic large ribosomal subunit (GO:0022625);; Cellular Component: preribosome, large subunit precursor (GO:0030687);; Biological Process: ribosomal large subunit biogenesis (GO:0042273);;	K14816|0|mtr:MTR_1g009770|K14816 pre-60S factor REI1 | (RefSeq) C2H2-type zinc finger protein	[R]	General function prediction only	C2H2 type zinc-finger (2 copies)	Cytoplasmic 60S subunit biogenesis factor REI1 homolog 1 OS=Arabidopsis thaliana OX=3702 GN=REIL1 PE=1 SV=1	S	Function unknown	hypothetical protein TSUD_09350 [Trifolium subterraneum]
	c76730.graph_c0	0	0.27	0	0	0	0	0.15	0.38	0.25	0.39	0.24	0	0	0.43	0.74	0	0	0	0	0	0	0	0	0	0	0	0	0	0	0	--	--	Molecular Function: nucleic acid binding (GO:0003676);; Molecular Function: metal ion binding (GO:0046872);;	--	--	--	C2H2-type zinc finger	Zinc finger protein 10 OS=Arabidopsis thaliana OX=3702 GN=ZFP10 PE=2 SV=1	S	Function unknown	transcriptional regulator superman protein [Medicago truncatula]
	c79961.graph_c0	0.15	0.61	0.51	0.14	0.8	0.25	0	0	0	0	0.14	0.54	0.07	0	0.78	0	1.23	0.14	0.64	0.8	0.26	0.7	1.62	1.46	0.26	0.41	0	0.8	1.26	0.78	--	--	Molecular Function: metal ion binding (GO:0046872);;	--	--	--	--	--	S	Function unknown	C2H2-like zinc finger protein [Trifolium pratense]
	c81369.graph_c0	0.16	0	0.31	0	0.6	0.18	0.32	0.09	0.93	0.32	0.34	0.23	0	0	0	0.26	0.13	0.1	0.13	0.42	0.14	0.05	0.32	0.18	0.4	0.37	0.32	0.18	0.29	0.27	--	--	Molecular Function: nucleic acid binding (GO:0003676);; Molecular Function: metal ion binding (GO:0046872);;	--	[R]	General function prediction only	C2H2-type zinc finger;; C2H2-type zinc finger	Zinc finger protein ZAT5 OS=Arabidopsis thaliana OX=3702 GN=ZAT5 PE=2 SV=1	S	Function unknown	C2H2-type zinc finger protein [Medicago truncatula]
	c82589.graph_c1	18.19	19.49	20.76	11.72	14.63	14.06	8.48	9.67	10.72	15.79	15.92	18.36	14.63	12.62	16.33	12.77	13.78	13.14	14.21	13.8	13.39	13.63	13.7	12.89	13.13	15.99	15.09	10.98	12.05	11.39	[O]	Posttranslational modification, protein turnover, chaperones	Molecular Function: nucleic acid binding (GO:0003676);; Molecular Function: zinc ion binding (GO:0008270);;	K09506|0|mtr:MTR_4g109510|K09506 DnaJ homolog subfamily A member 5 | (RefSeq) DnaJ heat shock family protein, putative	[O]	Posttranslational modification, protein turnover, chaperones	DnaJ domain;; Zinc-finger double-stranded RNA-binding;; Zinc-finger of C2H2 type	DNAJ protein JJJ1 homolog OS=Arabidopsis thaliana OX=3702 GN=JJJ1 PE=1 SV=1	O	Posttranslational modification, protein turnover, chaperones	DnaJ heat shock family protein, putative [Medicago truncatula]
	c82946.graph_c0	0.41	0.32	0.88	0.4	0.28	0.62	0.64	0.46	0.88	0	0	0	0	0.1	0.33	0.09	0.34	0	0.62	0.09	0.09	0.19	0	0.09	0.09	0.19	0.27	0.46	0.1	0.45	--	--	Molecular Function: transcription factor activity, sequence-specific DNA binding (GO:0003700);; Cellular Component: nucleus (GO:0005634);; Molecular Function: sequence-specific DNA binding (GO:0043565);; Molecular Function: transcription regulatory region DNA binding (GO:0044212);; Molecular Function: metal ion binding (GO:0046872);;	--	[R]	General function prediction only	C2H2-type zinc finger	Zinc finger protein ZAT5 OS=Arabidopsis thaliana OX=3702 GN=ZAT5 PE=2 SV=1	S	Function unknown	C2H2-type zinc finger protein [Medicago truncatula]
	c85576.graph_c1	3.72	5.34	6.04	0.94	1.05	2.67	2.39	2.97	2.76	4.96	4.65	3.83	5.03	2.35	5.51	1.97	2.08	2.94	3.61	0.99	3.56	3.22	3.48	3.97	4.37	3.09	5.92	1.71	3.18	2.95	--	--	Molecular Function: metal ion binding (GO:0046872);;	--	[U]	Intracellular trafficking, secretion, and vesicular transport	--	--	S	Function unknown	C2H2-type zinc finger protein [Medicago truncatula]
	c87428.graph_c0	19.6	18.23	18.28	17.21	14.35	16.76	19.43	21.85	22.28	15.9	13.63	16.6	22.18	16.76	15.12	15.35	16.15	18.15	16.9	17.51	17.9	12.78	13.6	10.62	22.75	18.8	20.11	14.69	16.25	10.28	--	--	Molecular Function: metal ion binding (GO:0046872);;	--	--	--	NYN domain	--	S	Function unknown	C2H2 type zinc finger protein [Medicago truncatula]
	c91135.graph_c2	3.19	4.54	2.51	1.3	1.56	1.93	5.02	5.88	5.02	4	2.67	3.28	4.02	2.74	3.74	2	1.96	2.55	1.21	1.37	1.7	2.95	2.97	2.4	4.02	2.86	5.19	1.85	3.14	2.73	--	--	--	--	[R]	General function prediction only	--	Protein indeterminate-domain 7 OS=Arabidopsis thaliana OX=3702 GN=IDD7 PE=2 SV=1	S	Function unknown	C2H2-type zinc finger protein [Medicago truncatula]
	c92410.graph_c0	145	140.79	130.51	107.1	107.3	102.63	148.7	155.02	166.61	83.56	85.35	91.36	210.54	200.38	199.95	120.78	133.94	125.98	138.34	146.04	139.62	120.74	112.02	126.69	85.73	84.59	81.69	94.72	80.59	109.04	--	--	Molecular Function: nucleic acid binding (GO:0003676);; Molecular Function: metal ion binding (GO:0046872);;	--	[R]	General function prediction only	Zinc finger, C2H2 type;; Zinc-finger double-stranded RNA-binding;; Zinc-finger of C2H2 type	Protein indeterminate-domain 6, chloroplastic OS=Arabidopsis thaliana OX=3702 GN=IDD6 PE=1 SV=1	S	Function unknown	PREDICTED: protein indeterminate-domain 5, chloroplastic-like isoform X2 [Cicer arietinum]
	c94204.graph_c0	7.83	6.52	6.75	5.26	4.61	5.05	3.56	4.04	3.74	4.98	3.7	3.33	5.85	4.93	6.18	9.01	8.3	9.04	7.58	7	7.22	8.09	8.27	5.82	4.2	5	6.35	5.44	4.3	6.49	[R]	General function prediction only	Molecular Function: nucleic acid binding (GO:0003676);; Cellular Component: nucleus (GO:0005634);; Molecular Function: methyltransferase activity (GO:0008168);; Biological Process: response to brassinosteroid (GO:0009741);; Biological Process: unidimensional cell growth (GO:0009826);; Biological Process: methylation (GO:0032259);; Biological Process: histone H3-K9 demethylation (GO:0033169);; Mol…	--	[R]	General function prediction only	Zinc finger, C2H2 type;; JmjC domain, hydroxylase;; jmjN domain;; Protein tyrosine kinase;; Protein kinase domain	Probable lysine-specific demethylase ELF6 OS=Arabidopsis thaliana OX=3702 GN=ELF6 PE=1 SV=1	S	Function unknown	lysine-specific demethylase ELF6-like protein, putative [Medicago truncatula]
	c95214.graph_c0	9.68	7	5.21	4.01	3.99	4.54	3.03	3.12	4.87	3.93	4	3.69	4.86	5.3	4.04	9.53	10.51	9.24	5.39	6.27	6.82	9.86	9.63	7.33	5.96	4.95	5.94	5.33	4.25	5.74	[MDT]	Cell wall/membrane/envelope biogenesis ;; Cell cycle control, cell division, chromosome partitioning ;; Signal transduction mechanisms	Molecular Function: ATP binding (GO:0005524);; Cellular Component: cytoplasm (GO:0005737);; Cellular Component: microtubule (GO:0005874);; Molecular Function: microtubule binding (GO:0008017);; Molecular Function: microtubule-severing ATPase activity (GO:0008568);; Biological Process: microtubule severing (GO:0051013);;	K06027|2.95169e-170|cam:101504834|K06027 vesicle-fusing ATPase [EC:3.6.4.6] | (RefSeq) vesicle-fusing ATPase	[O]	Posttranslational modification, protein turnover, chaperones	ATPase family associated with various cellular activities (AAA);; Vps4 C terminal oligomerisation domain;; Cell division protein 48 (CDC48), domain 2;; Holliday junction DNA helicase ruvB N-terminus;; C2H2-type zinc finger;; C2H2-type zinc finger;; Zinc-finger double-stranded RNA-binding	Katanin p60 ATPase-containing subunit A1 OS=Arabidopsis thaliana OX=3702 GN=AAA1 PE=1 SV=1	O	Posttranslational modification, protein turnover, chaperones	PREDICTED: vesicle-fusing ATPase [Cicer arietinum]
	c95271.graph_c0	2.79	5.03	76.17	2.25	10.73	10.78	10.98	14.26	21.12	9.36	11.11	7.98	65.55	73.31	68.76	12.98	9.5	15.43	14.87	13.74	10.58	10.09	11.55	14.42	8.42	7.65	10.57	2.16	34.49	83.72	--	--	Molecular Function: transcription factor activity, sequence-specific DNA binding (GO:0003700);; Cellular Component: nucleus (GO:0005634);; Biological Process: regulation of transcription, DNA-templated (GO:0006355);; Biological Process: response to chitin (GO:0010200);; Molecular Function: sequence-specific DNA binding (GO:0043565);; Molecular Function: transcription regulatory region DNA binding…	--	[R]	General function prediction only	C2H2-type zinc finger;; C2H2-type zinc finger;; Zinc-finger double-stranded RNA-binding	Zinc finger protein ZAT11 OS=Arabidopsis thaliana OX=3702 GN=ZAT11 PE=2 SV=1	S	Function unknown	Cys2-His2 zinc finger transcription factor [Medicago truncatula]
	c106529.graph_c0	0	0	0.23	0	0	0.34	0.24	0	0.26	0	0	0	0	0	0	0	0	0	0	0	0	0.63	0	0.24	0	0	0	0.12	0	0.35	--	--	Molecular Function: nucleic acid binding (GO:0003676);;	--	[R]	General function prediction only	C2H2-type zinc finger	Zinc finger protein ZAT9 OS=Arabidopsis thaliana OX=3702 GN=ZAT9 PE=2 SV=1	S	Function unknown	hypothetical protein POPTR_0003s07490g [Populus trichocarpa]
WRKY	c54580.graph_c0	0.31	0.21	0.44	0	0.27	0	0	0	0.29	1.01	0.48	0.09	3	3.37	1.74	0	0.08	0.38	0.18	0.09	0.27	0.29	0.18	0.27	0.27	0	1.55	0.09	0.29	0.63	--	--	--	--	--	--	WRKY DNA -binding domain	Probable WRKY transcription factor 53 OS=Arabidopsis thaliana OX=3702 GN=WRKY53 PE=1 SV=1	K	Transcription	WRKY family transcription factor [Medicago truncatula]
	c68668.graph_c0	12.99	11.8	5.75	8.69	4.27	10.54	2.99	2.51	2.79	0.21	0.65	1.2	8.65	10.49	9.12	8.09	13.24	9.42	8.34	6.41	8.02	13.06	12.65	14.94	0.53	1.05	0.48	13.48	18.14	15.71	--	--	Molecular Function: transcription factor activity, sequence-specific DNA binding (GO:0003700);; Biological Process: regulation of transcription, DNA-templated (GO:0006355);; Molecular Function: sequence-specific DNA binding (GO:0043565);;	--	--	--	WRKY DNA -binding domain;; WRKY DNA -binding domain	Probable WRKY transcription factor 35 OS=Arabidopsis thaliana OX=3702 GN=WRKY35 PE=2 SV=1	K	Transcription	hypothetical protein TSUD_342920 [Trifolium subterraneum]
	c69401.graph_c0	3.39	1.75	3.91	0.79	2.43	3.28	5.21	5.93	4.84	0.74	0.89	0.36	10.45	5.76	4.34	1.61	1.61	1.3	4.17	4.18	3.51	20.03	8.54	12.73	1.77	1.08	2.61	2.15	2.64	3.75	--	--	Molecular Function: transcription factor activity, sequence-specific DNA binding (GO:0003700);; Biological Process: regulation of transcription, DNA-templated (GO:0006355);; Molecular Function: sequence-specific DNA binding (GO:0043565);;	--	--	--	WRKY DNA -binding domain	Probable WRKY transcription factor 50 OS=Arabidopsis thaliana OX=3702 GN=WRKY50 PE=2 SV=1	K	Transcription	WRKY family transcription factor [Medicago truncatula]
	c74464.graph_c0	12.75	6.43	59.36	15.55	31.32	44.62	15.52	15.52	18.95	2.42	3.59	3.4	136.5	180.65	168.91	35.14	35.67	40.39	44.01	42.67	40.99	42.45	34.19	42.43	1.87	1.83	1.56	3.35	69.82	203.69	--	--	Molecular Function: transcription factor activity, sequence-specific DNA binding (GO:0003700);; Biological Process: regulation of transcription, DNA-templated (GO:0006355);; Molecular Function: sequence-specific DNA binding (GO:0043565);;	--	--	--	WRKY DNA -binding domain	Probable WRKY transcription factor 41 OS=Arabidopsis thaliana OX=3702 GN=WRKY41 PE=2 SV=2	K	Transcription	hypothetical protein TSUD_71680 [Trifolium subterraneum]
	c75373.graph_c0	0.74	0.66	0.32	0	0.25	0.32	0.82	0.82	0.71	0.41	0.96	0.66	4.83	3.61	4.09	0.86	0.31	0	0.16	0.08	0.08	0.61	0.75	0.41	2.17	1.26	1.9	1.08	0.79	0.41	--	--	Molecular Function: transcription factor activity, sequence-specific DNA binding (GO:0003700);; Biological Process: regulation of transcription, DNA-templated (GO:0006355);; Molecular Function: sequence-specific DNA binding (GO:0043565);;	--	--	--	WRKY DNA -binding domain	Probable WRKY transcription factor 75 OS=Arabidopsis thaliana OX=3702 GN=WRKY75 PE=2 SV=1	K	Transcription	WRKY family transcription factor [Medicago truncatula]
	c81686.graph_c0	2.95	3.34	22.62	1.53	7.42	6.68	0.88	1.2	1.11	1.35	1.43	1.8	102.08	63.19	65.73	6.41	5.26	6.98	2.14	1.93	1.22	3.9	3.08	4	1.49	0.9	1.35	0.39	10.17	39.43	--	--	Molecular Function: transcription factor activity, sequence-specific DNA binding (GO:0003700);; Biological Process: regulation of transcription, DNA-templated (GO:0006355);; Molecular Function: sequence-specific DNA binding (GO:0043565);;	--	--	--	WRKY DNA -binding domain	Probable WRKY transcription factor 40 OS=Arabidopsis thaliana OX=3702 GN=WRKY40 PE=1 SV=1	K	Transcription	WRKY family transcription factor [Medicago truncatula]
	c81922.graph_c0	3.62	4.17	3.4	0.17	0.36	0.35	0.1	0.56	0.33	0.34	0.16	0.2	1.27	3.57	4.47	0.72	0.58	0.33	0.45	0.16	0.27	1.42	2.87	1.67	0.45	0.42	0	0.94	0.55	1.42	--	--	Molecular Function: transcription factor activity, sequence-specific DNA binding (GO:0003700);; Biological Process: regulation of transcription, DNA-templated (GO:0006355);; Molecular Function: sequence-specific DNA binding (GO:0043565);;	--	--	--	WRKY DNA -binding domain	Probable WRKY transcription factor 65 OS=Arabidopsis thaliana OX=3702 GN=WRKY65 PE=2 SV=1	K	Transcription	hypothetical protein TSUD_384220 [Trifolium subterraneum]
	c82675.graph_c0	8.36	6.5	8.43	1.39	0.42	1.38	2.14	3.5	3.3	2.43	3.83	1.78	15.05	16.42	18.16	1.24	1.32	0.83	0.68	0.67	1.36	1.06	0.8	1.32	0.69	0.72	0.58	1.46	2.2	4	--	--	Molecular Function: transcription factor activity, sequence-specific DNA binding (GO:0003700);; Biological Process: regulation of transcription, DNA-templated (GO:0006355);; Molecular Function: sequence-specific DNA binding (GO:0043565);;	--	--	--	WRKY DNA -binding domain	Probable WRKY transcription factor 65 OS=Arabidopsis thaliana OX=3702 GN=WRKY65 PE=2 SV=1	K	Transcription	hypothetical protein TSUD_81030 [Trifolium subterraneum]
	c82954.graph_c0	9.11	5.8	7.73	4.81	2.86	4.43	15.11	13.54	8.31	13.05	9.45	11.94	9.19	17.85	19.2	7.21	6.6	7.13	5.61	5.49	4.89	9.19	8.7	9.9	12.69	14.13	12.06	6.18	4.94	9.79	--	--	Molecular Function: transcription factor activity, sequence-specific DNA binding (GO:0003700);; Molecular Function: calmodulin binding (GO:0005516);; Biological Process: regulation of transcription, DNA-templated (GO:0006355);; Cellular Component: integral component of membrane (GO:0016021);; Molecular Function: sequence-specific DNA binding (GO:0043565);;	--	--	--	WRKY DNA -binding domain;; Plant zinc cluster domain	Probable WRKY transcription factor 21 OS=Arabidopsis thaliana OX=3702 GN=WRKY21 PE=2 SV=1	K	Transcription	hypothetical protein TSUD_400360 [Trifolium subterraneum]
	c83071.graph_c0	0.67	1.21	0.77	0.29	0.73	2.05	2.48	2.63	3.31	0.66	0.56	0.59	11.8	23.05	19.78	3.92	5.72	6.04	3.22	3.39	2.73	22.42	13.56	17.98	2.88	3.23	1.78	3.2	7.41	10.12	--	--	Molecular Function: transcription factor activity, sequence-specific DNA binding (GO:0003700);; Biological Process: regulation of transcription, DNA-templated (GO:0006355);; Molecular Function: sequence-specific DNA binding (GO:0043565);;	--	--	--	WRKY DNA -binding domain	Probable WRKY transcription factor 51 OS=Arabidopsis thaliana OX=3702 GN=WRKY51 PE=1 SV=1	K	Transcription	WRKY family transcription factor [Medicago truncatula]
	c83483.graph_c1	2.7	1.8	3.08	0.98	0.43	0.62	0.06	0.3	1.26	0.36	1.59	0.06	1.59	1.36	2.08	0.23	0.88	0.52	1.69	1.61	1.65	2.19	2.16	1.74	0.49	0.56	0.22	3.24	0.65	3.38	--	--	Molecular Function: transcription factor activity, sequence-specific DNA binding (GO:0003700);; Biological Process: regulation of transcription, DNA-templated (GO:0006355);; Molecular Function: sequence-specific DNA binding (GO:0043565);;	--	--	--	WRKY DNA -binding domain	Probable WRKY transcription factor 4 OS=Arabidopsis thaliana OX=3702 GN=WRKY4 PE=1 SV=2	K	Transcription	WRKY transcription factor 3 [Medicago truncatula]
	c84023.graph_c0	39.24	28.94	32.24	16.49	18.6	21.92	11.81	9.85	11.78	24.41	22.03	21.22	35.34	42.77	44.48	30.55	28.98	30.01	24.54	22.92	25.95	17.84	16.98	19.61	14.94	17.68	15.52	13.18	25.62	32.48	--	--	Molecular Function: transcription factor activity, sequence-specific DNA binding (GO:0003700);; Biological Process: regulation of transcription, DNA-templated (GO:0006355);; Molecular Function: sequence-specific DNA binding (GO:0043565);;	--	--	--	WRKY DNA -binding domain;; Plant zinc cluster domain	Probable WRKY transcription factor 15 OS=Arabidopsis thaliana OX=3702 GN=WRKY15 PE=2 SV=1	K	Transcription	WRKY family transcription factor [Medicago truncatula]
	c84728.graph_c0	0.07	0.14	0.11	0.13	0.17	0	0.11	0.33	0	0.12	0	0.06	4.22	1.79	2.55	0.06	0.6	0.5	0.17	0.12	0.12	0.19	0.11	0.35	0	0.06	0	0	0.42	0.06	--	--	Molecular Function: transcription factor activity, sequence-specific DNA binding (GO:0003700);; Biological Process: regulation of transcription, DNA-templated (GO:0006355);; Molecular Function: sequence-specific DNA binding (GO:0043565);;	--	--	--	WRKY DNA -binding domain	Probable WRKY transcription factor 29 OS=Arabidopsis thaliana OX=3702 GN=WRKY29 PE=2 SV=1	K	Transcription	WRKY family transcription factor [Medicago truncatula]
	c85357.graph_c1	0.45	0	0.13	0.22	0.13	0	1.23	2.16	1.94	0.58	1.65	0.89	7.2	6.27	4.5	0.99	0.37	0.07	0.13	0.33	0.26	0.07	0.4	0.75	0.71	0.49	0.99	0.36	0.33	0.31	--	--	Molecular Function: transcription factor activity, sequence-specific DNA binding (GO:0003700);; Biological Process: regulation of transcription, DNA-templated (GO:0006355);; Molecular Function: sequence-specific DNA binding (GO:0043565);; Molecular Function: transcription regulatory region DNA binding (GO:0044212);;	--	--	--	WRKY DNA -binding domain	Probable WRKY transcription factor 9 OS=Arabidopsis thaliana OX=3702 GN=WRKY9 PE=2 SV=1	K	Transcription	WRKY transcription factor [Trifolium pratense]
	c85633.graph_c0	7.67	14.28	12.23	0.38	0.62	0.75	1.03	1.93	2.58	1.29	4.91	1.86	19.19	7.54	22.65	1.57	2.35	1.44	1.5	0.96	0.89	6.32	5.31	4.92	3.21	2.1	4.09	3.9	3.05	4.61	--	--	Molecular Function: transcription factor activity, sequence-specific DNA binding (GO:0003700);; Biological Process: regulation of transcription, DNA-templated (GO:0006355);; Molecular Function: sequence-specific DNA binding (GO:0043565);;	--	--	--	WRKY DNA -binding domain;; WRKY DNA -binding domain	Probable WRKY transcription factor 3 OS=Arabidopsis thaliana OX=3702 GN=WRKY3 PE=2 SV=1	K	Transcription	hypothetical protein TSUD_95950 [Trifolium subterraneum]
	c85684.graph_c0	6.76	6.86	4.59	4.13	5.42	5.47	7.57	8.52	8.63	7.91	9.45	8.13	22.3	15.12	16.51	6.45	5.68	6.28	7.91	9.52	8.32	11.47	9.87	11.17	48.41	49.91	47.36	7.96	5.13	9.07	--	--	Molecular Function: transcription factor activity, sequence-specific DNA binding (GO:0003700);; Biological Process: regulation of transcription, DNA-templated (GO:0006355);; Biological Process: seed coat development (GO:0010214);; Molecular Function: sequence-specific DNA binding (GO:0043565);;	--	--	--	WRKY DNA -binding domain	Probable WRKY transcription factor 3 OS=Arabidopsis thaliana OX=3702 GN=WRKY3 PE=2 SV=1	K	Transcription	hypothetical protein TSUD_337370, partial [Trifolium subterraneum]
	c86455.graph_c0	14.83	15.49	11.49	2.8	1.75	2.57	2.43	0.99	2.01	4.94	4.59	5.52	18.99	23.92	19.55	5.16	6.06	5.71	3.77	3.67	3.29	5.18	4.5	6.09	1.39	2.63	1.52	6.53	6.04	10.13	--	--	Molecular Function: transcription factor activity, sequence-specific DNA binding (GO:0003700);; Biological Process: regulation of transcription, DNA-templated (GO:0006355);; Molecular Function: sequence-specific DNA binding (GO:0043565);;	--	--	--	WRKY DNA -binding domain	Probable WRKY transcription factor 69 OS=Arabidopsis thaliana OX=3702 GN=WRKY69 PE=2 SV=1	K	Transcription	WRKY transcription factor [Trifolium pratense]
	c87691.graph_c0	6.09	3.88	7.6	2.05	1.73	2.89	1.02	2.34	1.35	2.98	3.64	4.76	19.77	16.9	15.72	2.05	1.82	1.71	2.28	3.02	1.8	2.97	3.4	3	3.31	5.16	3.03	1.23	3.22	7.37	--	--	Molecular Function: transcription factor activity, sequence-specific DNA binding (GO:0003700);; Biological Process: regulation of transcription, DNA-templated (GO:0006355);; Molecular Function: sequence-specific DNA binding (GO:0043565);;	K13424|5.69502e-78|mtr:MTR_3g031220|K13424 WRKY transcription factor 33 | (RefSeq) WRKY transcription factor	--	--	WRKY DNA -binding domain	WRKY transcription factor WRKY24 OS=Oryza sativa subsp. japonica OX=39947 GN=WRKY24 PE=2 SV=1	K	Transcription	hypothetical protein TSUD_125460 [Trifolium subterraneum]
	c87691.graph_c1	2.38	2.75	7.6	0.23	1.13	2.04	0	0	0	0.35	1.02	1.26	2.26	3.3	2.61	0.55	0.65	0.52	1.23	0.92	0.77	1.27	1.49	0.97	1.68	0.5	0.28	0.49	1.01	3.11	--	--	--	K13424|3.23955e-57|cam:101492326|K13424 WRKY transcription factor 33 | (RefSeq) probable WRKY transcription factor 25	--	--	WRKY DNA -binding domain	Probable WRKY transcription factor 26 OS=Arabidopsis thaliana OX=3702 GN=WRKY26 PE=1 SV=2	K	Transcription	hypothetical protein TSUD_125460 [Trifolium subterraneum]
	c88868.graph_c0	9.07	8.31	32.16	5.78	13.91	15.66	18.15	16.8	16.61	4.31	4.72	4.86	103.68	129.83	138.81	19.83	19.35	21.09	11.11	9.4	10.15	27.51	21.56	24.38	3.97	3.92	4.58	5.28	31.53	106.4	--	--	Molecular Function: transcription factor activity, sequence-specific DNA binding (GO:0003700);; Biological Process: regulation of transcription, DNA-templated (GO:0006355);; Molecular Function: sequence-specific DNA binding (GO:0043565);;	K13424|0|cam:101511519|K13424 WRKY transcription factor 33 | (RefSeq) probable WRKY transcription factor 33	--	--	WRKY DNA -binding domain;; Domain of unknown function (DUF588)	WRKY transcription factor WRKY24 OS=Oryza sativa subsp. japonica OX=39947 GN=WRKY24 PE=2 SV=1	--	--	unknown [Medicago truncatula]
	c89200.graph_c0	18.98	18.18	13.57	12.28	14.41	14.35	13.3	14.29	12.29	27.97	32.58	32.2	19.33	21.3	20.12	13.83	16.56	14.46	17.94	17.08	18.33	21.14	18.88	20.75	26.16	24.7	25.45	15.16	12.77	16.3	--	--	Molecular Function: transcription factor activity, sequence-specific DNA binding (GO:0003700);; Biological Process: regulation of transcription, DNA-templated (GO:0006355);; Molecular Function: sequence-specific DNA binding (GO:0043565);;	--	--	--	WRKY DNA -binding domain	Probable WRKY transcription factor 32 OS=Arabidopsis thaliana OX=3702 GN=WRKY32 PE=2 SV=1	K	Transcription	WRKY transcription factor [Trifolium pratense]
	c89378.graph_c1	11.43	12.61	28.21	1.75	2.85	8.07	17.68	18.26	18.08	2.81	1.76	2.29	18.01	30.82	26.55	5.59	4.62	7.7	8.25	8.62	7.53	28.01	19.2	23.11	2.65	1.89	1.46	2.88	12.49	20.82	--	--	--	--	--	--	WRKY DNA -binding domain	Probable WRKY transcription factor 41 OS=Arabidopsis thaliana OX=3702 GN=WRKY41 PE=2 SV=2	K	Transcription	WRKY family transcription factor [Medicago truncatula]
	c90750.graph_c3	2.19	1.37	2.39	0.56	1.13	1.45	2.83	4.1	3.23	1.75	2.23	2.78	1.95	4.66	2.05	4.16	3.1	5.12	2.24	2.11	1.68	4.01	3.66	3.78	4.54	3.86	4.37	1.59	2.44	2.77	--	--	--	--	[R]	General function prediction only	WRKY DNA -binding domain;; Reverse transcriptase (RNA-dependent DNA polymerase)	Retrovirus-related Pol polyprotein from transposon RE2 OS=Arabidopsis thaliana OX=3702 GN=RE2 PE=4 SV=1	S	Function unknown	hypothetical protein VITISV_025518 [Vitis vinifera]
	c91065.graph_c0	17.86	15.9	17.77	16.76	14.58	15.36	20.08	18.36	18.45	31.45	30.01	28.86	45.06	46.45	47.23	15.87	13.86	16.49	18.7	16.9	16.76	15.83	17.61	18.17	22.34	23.71	21.18	12.31	12.96	27.46	--	--	--	--	--	--	WRKY DNA -binding domain	WRKY transcription factor 6 OS=Arabidopsis thaliana OX=3702 GN=WRKY6 PE=1 SV=1	K	Transcription	WRKY1b transcription factor [Medicago truncatula]
	c91255.graph_c1	43.3	39.74	36.91	26.49	29.21	28.43	23.87	26.68	25.14	45.53	42.27	41.27	22.09	28.66	22.18	32.97	44.12	35.87	35.31	31.4	30.73	37.11	33.62	33.61	54.09	55.4	57.28	25.52	22.72	30.21	--	--	Biological Process: nuclear-transcribed mRNA catabolic process, exonucleolytic (GO:0000291);; Cellular Component: P-body (GO:0000932);; Biological Process: vasculature development (GO:0001944);; Molecular Function: nucleic acid binding (GO:0003676);; Molecular Function: 5'-3' exoribonuclease activity (GO:0004534);; Cellular Component: cytosol (GO:0005829);; Cellular Component: polysome (GO:000584…	K20553|6.28531e-151|vra:106775682|K20553 5'-3' exoribonuclease 4 [EC:3.1.13.-] | (RefSeq) 5'-3' exoribonuclease 4-like	[LA]	--	WRKY DNA -binding domain;; XRN 5'-3' exonuclease N-terminus;; XRN 5'-3' exonuclease N-terminus;; Zinc knuckle	5&apos;-3&apos; exoribonuclease 4 OS=Arabidopsis thaliana OX=3702 GN=XRN4 PE=2 SV=1	ADL	--	5&apos;-3&apos; exoribonuclease 4 isoform X2 [Cajanus cajan]
	c92603.graph_c0	0.43	0	0.52	0.36	0.09	0.87	0	0	0.06	0.07	0.06	0.27	3.25	2.18	3.52	0.05	0.1	0	0.94	0.63	0.49	0.23	0.22	0.22	0.26	0.34	0.07	0.06	0.46	1.69	--	--	Molecular Function: transcription factor activity, sequence-specific DNA binding (GO:0003700);; Biological Process: regulation of transcription, DNA-templated (GO:0006355);; Molecular Function: sequence-specific DNA binding (GO:0043565);;	--	--	--	WRKY DNA -binding domain	WRKY transcription factor 6 OS=Arabidopsis thaliana OX=3702 GN=WRKY6 PE=1 SV=1	K	Transcription	WRKY transcription factor 6-like protein [Trifolium pratense]
	c93378.graph_c0	9.03	9.25	11.19	5.52	6.52	6.86	7.02	8.32	7.47	26.88	27.35	30.41	6.25	5.03	5.93	1.92	1.99	2.6	6.09	6.7	6.16	4.48	3.6	3.66	26.42	24.91	25.78	4.5	5.69	2.89	--	--	Molecular Function: transcription factor activity, sequence-specific DNA binding (GO:0003700);; Biological Process: regulation of transcription, DNA-templated (GO:0006355);; Molecular Function: sequence-specific DNA binding (GO:0043565);;	--	--	--	WRKY DNA -binding domain	Probable WRKY transcription factor 20 OS=Arabidopsis thaliana OX=3702 GN=WRKY20 PE=2 SV=1	K	Transcription	WRKY family transcription factor [Medicago truncatula]
	c67256.graph_c0	0	0	0	0.08	0	0	0	0.21	0	0.92	0.37	0	0.55	1.35	0.59	0	0	0.07	0	0	0	0	0	0	0.21	0.29	0.43	0	0.15	0	--	--	--	--	--	--	WRKY DNA -binding domain	Probable WRKY transcription factor 47 OS=Arabidopsis thaliana OX=3702 GN=WRKY47 PE=1 SV=2	K	Transcription	WRKY1b transcription factor [Medicago truncatula]
	c72317.graph_c0	0.21	0.78	0.32	0.1	0	0.09	0	0	0	0	0	0	0	0.75	0	0	0	0	0.49	0	0.38	0.55	0	0	0.84	0	0	0.35	0	0.33	--	--	--	--	--	--	WRKY DNA -binding domain	Probable WRKY transcription factor 30 OS=Arabidopsis thaliana OX=3702 GN=WRKY30 PE=2 SV=1	K	Transcription	WRKY family transcription factor [Medicago truncatula]
	c75506.graph_c1	0.43	0.66	0	0	0	0	0	0	0	0.8	0	0.2	0	2.42	0	0	0.36	0.2	0.18	0	0.19	0	0	0.39	0	0	0.39	0.39	0.2	0	--	--	Molecular Function: transcription factor activity, sequence-specific DNA binding (GO:0003700);; Biological Process: regulation of transcription, DNA-templated (GO:0006355);; Molecular Function: sequence-specific DNA binding (GO:0043565);;	--	--	--	WRKY DNA -binding domain	Probable WRKY transcription factor 12 OS=Arabidopsis thaliana OX=3702 GN=WRKY12 PE=2 SV=1	K	Transcription	probable WRKY transcription factor 12 [Quercus suber]
	c76257.graph_c0	0.73	0.14	1.06	0.7	2.09	1.47	0.8	0.57	0.22	0.4	0.79	0	1.63	0.19	1.11	0.43	1	1.07	1.39	1.01	1.46	0.25	0.62	0.43	0.28	0.35	0.69	0.36	3.57	3.55	--	--	Molecular Function: transcription factor activity, sequence-specific DNA binding (GO:0003700);; Biological Process: regulation of transcription, DNA-templated (GO:0006355);; Molecular Function: sequence-specific DNA binding (GO:0043565);;	K13425|6.17806e-68|mtr:MTR_8g028565|K13425 WRKY transcription factor 22 | (RefSeq) WRKY family transcription factor	--	--	WRKY DNA -binding domain	WRKY transcription factor 22 OS=Arabidopsis thaliana OX=3702 GN=WRKY22 PE=2 SV=1	K	Transcription	WRKY family transcription factor [Medicago truncatula]
	c77494.graph_c0	0	0	0	0.18	0.05	0.1	0	0	0	0	0	0	0.95	0.78	1.42	0	0	0.66	0	0	0	0	0	0	0	0	0	0	0	0.1	--	--	Molecular Function: transcription factor activity, sequence-specific DNA binding (GO:0003700);; Biological Process: regulation of transcription, DNA-templated (GO:0006355);; Molecular Function: sequence-specific DNA binding (GO:0043565);;	--	--	--	WRKY DNA -binding domain	Probable WRKY transcription factor 61 OS=Arabidopsis thaliana OX=3702 GN=WRKY61 PE=2 SV=1	K	Transcription	hypothetical protein TSUD_208810 [Trifolium subterraneum]
	c82229.graph_c0	1.21	1.15	1.41	0.5	0.86	0.56	0.15	0	0	0.05	0	0.38	1.9	0.17	1.2	0.72	0.49	0.1	0.56	0.85	1.17	0.39	0.08	0.04	0.22	0.08	0.15	0.08	0.49	1.51	--	--	Molecular Function: transcription factor activity, sequence-specific DNA binding (GO:0003700);; Biological Process: regulation of transcription, DNA-templated (GO:0006355);; Molecular Function: sequence-specific DNA binding (GO:0043565);;	--	--	--	WRKY DNA -binding domain	Probable WRKY transcription factor 71 OS=Arabidopsis thaliana OX=3702 GN=WRKY71 PE=2 SV=1	K	Transcription	WRKY family transcription factor [Medicago truncatula]
	c82229.graph_c1	0.12	0.47	2.58	0.22	0.93	0.3	0	0	0	0	0	0	1.78	0	0	0.19	0.19	0.22	0	0.21	0.31	0	0.42	0.1	0.1	0.1	0	0	0	0.3	--	--	--	--	--	--	WRKY DNA -binding domain	Probable WRKY transcription factor 57 OS=Arabidopsis thaliana OX=3702 GN=WRKY57 PE=2 SV=1	K	Transcription	WRKY family transcription factor [Medicago truncatula]
	c82753.graph_c0	0	0	0.38	0	0.2	0	0	0.59	0.32	0.99	0.63	0.6	0	0	0	0	0	0.1	0.19	0.4	0.1	1.04	0.6	0.19	0.96	1.2	2.56	0.1	0	0	--	--	Molecular Function: transcription factor activity, sequence-specific DNA binding (GO:0003700);; Biological Process: regulation of transcription, DNA-templated (GO:0006355);; Molecular Function: sequence-specific DNA binding (GO:0043565);;	--	--	--	WRKY DNA -binding domain	Probable WRKY transcription factor 51 OS=Arabidopsis thaliana OX=3702 GN=WRKY51 PE=1 SV=1	K	Transcription	WRKY family transcription factor [Medicago truncatula]
	c84025.graph_c0	0.43	0	0	0	0	0	0	0	0	0.24	0.05	0.8	0	0	0	0	0	0	0.09	0	0.05	0.2	0	0.05	0.74	0.19	0.19	0	0	0	--	--	--	--	--	--	WRKY DNA -binding domain	WRKY transcription factor 55 OS=Arabidopsis thaliana OX=3702 GN=WRKY55 PE=2 SV=1	K	Transcription	WRKY family transcription factor [Medicago truncatula]
	c84739.graph_c1	0	0.62	0	0	1.32	4.11	0.24	0	0.19	0	0.45	0.25	0	2.25	3.59	0	0.11	0.13	2.46	0.76	1.71	0.49	0.37	1.22	0.47	0.8	0.36	0	0	3.82	--	--	--	K13424|8.59421e-53|mtr:MTR_4g013260|K13424 WRKY transcription factor 33 | (RefSeq) WRKY transcription factor	--	--	WRKY DNA -binding domain	Probable WRKY transcription factor 33 OS=Arabidopsis thaliana OX=3702 GN=WRKY33 PE=1 SV=2	--	--	WRKY transcription factor [Medicago truncatula]
	c85692.graph_c0	35.84	34.67	27.77	19.57	18.57	21.33	22.96	21.01	23.56	23.09	22.57	20.34	23.01	26.34	22.37	23.82	31.5	25.81	24.11	22.29	26.13	28.81	30.32	30.41	25.34	26.23	24.3	27.08	28.84	30.37	--	--	Molecular Function: transcription factor activity, sequence-specific DNA binding (GO:0003700);; Biological Process: regulation of transcription, DNA-templated (GO:0006355);; Biological Process: regulation of defense response (GO:0031347);; Molecular Function: sequence-specific DNA binding (GO:0043565);;	--	--	--	WRKY DNA -binding domain;; WRKY DNA -binding domain	Probable WRKY transcription factor 4 OS=Arabidopsis thaliana OX=3702 GN=WRKY4 PE=1 SV=2	K	Transcription	hypothetical protein TSUD_170360 [Trifolium subterraneum]
	c86048.graph_c0	0.65	0.51	0.41	0.76	0.18	0.36	1.42	0.66	0.17	0.21	0.57	0.82	0.93	0	0	0.13	0.29	0.54	0.83	0.73	0.38	0.95	0.85	0.79	0.33	0.82	0.97	0.33	0.58	0.31	--	--	Molecular Function: transcription factor activity, sequence-specific DNA binding (GO:0003700);; Biological Process: regulation of transcription, DNA-templated (GO:0006355);; Molecular Function: sequence-specific DNA binding (GO:0043565);;	--	--	--	WRKY DNA -binding domain	Probable WRKY transcription factor 13 OS=Arabidopsis thaliana OX=3702 GN=WRKY13 PE=2 SV=1	K	Transcription	hypothetical protein TSUD_319140 [Trifolium subterraneum]
	c87301.graph_c0	7.36	8.13	15.91	3.99	3.55	5.85	6.31	4.44	5.51	5.24	5.12	5.81	11.48	7.73	7.84	3.84	5.24	3.6	3.88	4.56	3.89	5.05	4.92	4.39	5.83	5.14	4.49	3.8	3.22	4.13	--	--	Molecular Function: transcription factor activity, sequence-specific DNA binding (GO:0003700);; Biological Process: regulation of transcription, DNA-templated (GO:0006355);; Biological Process: response to water deprivation (GO:0009414);; Biological Process: response to salt stress (GO:0009651);; Molecular Function: sequence-specific DNA binding (GO:0043565);; Molecular Function: transcription re…	--	--	--	WRKY DNA -binding domain	Probable WRKY transcription factor 57 OS=Arabidopsis thaliana OX=3702 GN=WRKY57 PE=2 SV=1	K	Transcription	PREDICTED: probable WRKY transcription factor 57 [Cicer arietinum]
	c87670.graph_c0	4.76	6.56	5.95	3.21	2.79	3.29	2.88	3.89	2.47	4.64	4.96	3.26	3.77	2.31	4.31	3.91	4.5	3.94	4.26	3.58	4.03	4.39	5.1	5.72	3.69	4.54	3.35	2.93	3.79	3.99	--	--	--	K18834|2.17562e-136|mtr:MTR_5g097490|K18834 WRKY transcription factor 1 | (RefSeq) WRKY family transcription factor	--	--	WRKY DNA -binding domain	WRKY transcription factor 1 OS=Arabidopsis thaliana OX=3702 GN=WRKY1 PE=1 SV=1	K	Transcription	WRKY family transcription factor [Medicago truncatula]
	c92776.graph_c0	11.17	10.04	11.35	10.6	7.52	9.28	9.26	6.67	6.58	10.58	10.69	11.03	4.6	6.66	9.37	12.68	13.79	13.82	11.52	11.18	12.11	8.36	8.44	6.73	10.88	8.56	10.52	11.43	9.29	10.61	--	--	Molecular Function: transcription factor activity, sequence-specific DNA binding (GO:0003700);; Biological Process: regulation of transcription, DNA-templated (GO:0006355);; Biological Process: pollen development (GO:0009555);; Biological Process: longitudinal axis specification (GO:0009942);; Biological Process: establishment of cell polarity (GO:0030010);; Molecular Function: sequence-specific …	K18835|1.59099e-125|mtr:MTR_3g009470|K18835 WRKY transcription factor 2 | (RefSeq) WRKY family transcription factor	--	--	WRKY DNA -binding domain	Probable WRKY transcription factor 34 OS=Arabidopsis thaliana OX=3702 GN=WRKY34 PE=2 SV=1	K	Transcription	WRKY family transcription factor [Medicago truncatula]
	c98019.graph_c0	0	0	0.28	0	0	0	0	0	0	1.35	0.63	1.67	0	0	0	0	0	0	0	0	0	0.16	0	0.15	0.43	0	1.19	0	0	0	--	--	Biological Process: regulation of cellular process (GO:0050794);;	--	--	--	WRKY DNA -binding domain	Probable WRKY transcription factor 50 OS=Arabidopsis thaliana OX=3702 GN=WRKY50 PE=2 SV=1	K	Transcription	WRKY family transcription factor [Medicago truncatula]
	c99134.graph_c0	0	0	0	0	0	0	0	0	0	0.57	1.21	0.58	0	0	0	0	0	0	0	0	0	0	0	0	0.41	0.86	1.41	0	0	0	--	--	Molecular Function: transcription factor activity, sequence-specific DNA binding (GO:0003700);; Biological Process: regulation of transcription, DNA-templated (GO:0006355);; Molecular Function: sequence-specific DNA binding (GO:0043565);;	--	--	--	WRKY DNA -binding domain	WRKY transcription factor WRKY62 OS=Oryza sativa subsp. japonica OX=39947 GN=WRKY62 PE=1 SV=1	K	Transcription	WRKY family transcription factor [Medicago truncatula]
	c108586.graph_c0	0.29	0.88	0.12	0.14	0	0	0.76	0.13	0	0	0	0	0	0	0	0	0	0	0	0	0	0	0	0	0	0	0	0	0	0	--	--	Molecular Function: transcription factor activity, sequence-specific DNA binding (GO:0003700);; Biological Process: regulation of transcription, DNA-templated (GO:0006355);; Molecular Function: sequence-specific DNA binding (GO:0043565);;	--	--	--	WRKY DNA -binding domain	Probable WRKY transcription factor 13 OS=Arabidopsis thaliana OX=3702 GN=WRKY13 PE=2 SV=1	K	Transcription	WRKY family transcription factor [Medicago truncatula]
Note: a non-domesticated controls.
b cold stimulus.
c chilling acclimation.
d frost acclimation.
e de-acclimation.
